# Supplementary material for: Two forms of (naphthalen-1-yl)boronic acid
Source: Acta Crystallogr E Crystallogr Commun. 2016 Aug 12;72(Pt 9):1285–9. doi: 10.1107/S2056989016012494 (PMC5120708; doi:10.1107/S2056989016012494)
Supplement: Supplementary file 1 [file e-72-01285-sup1.cif]

##############################################################################
#                                                                            #
# This CIF contains the data in a paper accepted for publication in          #
# Acta Crystallographica Section E. It conforms to the requirements of       #
# Notes for Authors for Acta Crystallographica Section E, and has been       #
# peer reviewed under the auspices of the IUCr Commission on Journals.       #
#                                                                            #
# Full details of the Crystallographic Information File format               #
# are given in the paper "The Crystallographic Information File (CIF):       #
# a New Standard Archive File for Crystallography" by S. R. Hall, F. H.      #
# Allen and I. D. Brown [Acta Cryst. (1991), A47, 655-685].                  #
#                                                                            #
# The current version of the core CIF dictionary is obtainable from          #
# ftp://ftp.iucr.org/pub/cif_core.dic.                                       #
#                                                                            #
# Software is freely available for graphical display of the structure(s)     #
# in this CIF. For information consult the CIF software page                 #
# http://www.iucr.org/resources/cif/software.                                #
#                                                                            #
# This file may be used for bona fide research purposes within the           #
# scientific community so long as proper attribution is given to the journal # 
# article from which it was obtained.                                        #
#                                                                            #
##############################################################################
data_1
_database_code_depnum_ccdc_archive 'CCDC 1497346'
_audit_creation_method
;
Olex2 1.2
(compiled 2015.09.30 svn.r3233 for OlexSys, GUI svn.r5103)
;
_journal_data_validation_number     ?
_journal_date_recd_electronic     2016-07-20
_journal_date_accepted     2016-08-02
_journal_name_full     'Acta Crystallographica, Section E'
_journal_year     2016
_journal_volume     72
_journal_issue      9
_journal_page_first     1285
_journal_page_last     1289
_journal_paper_category     GO
_journal_paper_doi     10.1107/S2056989016012494
_journal_coeditor_code     HB7602
_publ_contact_author_name     'Alexander Y Nazarenko'
_publ_contact_author_address
;
Chemistry Department, SUNY Buffalo State,
1300 Elmwood Ave
Buffalo, NY 14222
USA
;
_publ_contact_author_email     nazareay@buffalostate.edu
_publ_contact_author_phone     1-716-878-5923
_publ_section_title
;
Two forms of (naphthalen-1-yl)boronic acid
;
_publ_section_title_footnote     .
loop_
    _publ_author_name
    _publ_author_address
    'Bemisderfer, Kayleigh'
;
Chemistry Department, SUNY Buffalo State,
1300 Elmwood Ave
Buffalo, NY 14222
USA
;
    'Nazarenko, Alexander Y.'
;
Chemistry Department, SUNY Buffalo State,
1300 Elmwood Ave
Buffalo, NY 14222
USA
;
_publ_section_synopsis
;
Two polymorphs of the title compound, C~10~H~9~BO~2~, were prepared by
recystallization from different solvents at room temperature. Both forms
demonstrate nearly identical molecular structures with all naphthalene group
atoms located in one plane and all boronic acid atoms in another. In each
extended structure, molecules form dimers, connected <i>via</i> two O---H...O
hydrogen bonds. The dimers are connected by further O---H...O hydrogen bonds,
forming layered networks. The resulting layers are practically identical in
both forms but are shifted along the [010] axis in the two forms, resulting in
a slightly more effective packing for the monoclinic structure compared to the
orthorhombic form.
;
_chemical_name_systematic
;
(Naphthalen-1-yl)boronic acid
;
_chemical_name_common     '1-naphthalene boronic acid'
_chemical_formula_moiety     'C10 H9 B O2'
_chemical_formula_sum     'C10 H9 B O2'
_chemical_formula_iupac     'C10 H9 B O2'
_chemical_formula_weight     171.98
_chemical_melting_point     ?
_shelx_space_group_comment
;
The symmetry employed for this shelxl refinement is uniquely defined
by the following loop, which should always be used as a source of
symmetry information in preference to the above space-group names.
They are only intended as comments.
;
_space_group_crystal_system     orthorhombic
_space_group_name_H-M_alt     'P n a 21'
_space_group_name_Hall     'P 2c -2n'
loop_
    _space_group_symop_operation_xyz
    'x, y, z'
    '-x, -y, z+1/2'
    'x+1/2, -y+1/2, z'
    '-x+1/2, y+1/2, z+1/2'
_cell_length_a     9.6655(4)
_cell_length_b     6.2286(3)
_cell_length_c     29.1778(13)
_cell_angle_alpha     90
_cell_angle_beta     90
_cell_angle_gamma     90
_cell_volume     1756.58(14)
_cell_formula_units_Z     8
_cell_measurement_reflns_used     9127
_cell_measurement_theta_min     3.03
_cell_measurement_theta_max     78.21
_cell_measurement_temperature     173(2)
_exptl_crystal_description     'plate'
_exptl_crystal_colour     colourless
_exptl_crystal_size_max     0.592
_exptl_crystal_size_mid     0.444
_exptl_crystal_size_min     0.136
_exptl_crystal_density_diffrn     1.301
_exptl_crystal_density_meas     ?
_exptl_crystal_density_method     ?
_exptl_crystal_F_000     720
_exptl_absorpt_coefficient_mu     0.708
_exptl_absorpt_correction_type     multi-scan
_exptl_absorpt_process_details
;
(SADABS; Bruker, 2015)
;
_shelx_estimated_absorpt_T_min     0.679
_shelx_estimated_absorpt_T_max     0.910
_exptl_absorpt_correction_T_min     0.6713
_exptl_absorpt_correction_T_max     0.9721
_diffrn_ambient_temperature     173.15
_diffrn_radiation_type     CuK\a
_diffrn_radiation_wavelength     1.54178
_diffrn_measurement_device_type     'Bruker PHOTON-100 CMOS'
_diffrn_measurement_method     '\f and \w scans'
_diffrn_detector_area_resol_mean     ?
_diffrn_reflns_number     52115
_diffrn_reflns_av_R_equivalents     0.0396
_diffrn_reflns_theta_min     3.029
_diffrn_reflns_theta_max     78.663
_diffrn_reflns_theta_full     67.679
_diffrn_measured_fraction_theta_max     0.998
_diffrn_measured_fraction_theta_full     1.000
_diffrn_reflns_limit_h_min     -12
_diffrn_reflns_limit_h_max     12
_diffrn_reflns_limit_k_min     -7
_diffrn_reflns_limit_k_max     7
_diffrn_reflns_limit_l_min     -36
_diffrn_reflns_limit_l_max     36
_diffrn_standards_number     0
_refine_special_details     ?
_reflns_number_total     3764
_reflns_number_gt     3447
_reflns_threshold_expression     'I > 2\s(I)'
_refine_ls_structure_factor_coef     Fsqd
_refine_ls_matrix_type     full
_refine_ls_R_factor_all     0.0386
_refine_ls_R_factor_gt     0.0346
_refine_ls_wR_factor_gt     0.0912
_refine_ls_wR_factor_ref     0.0944
_refine_ls_goodness_of_fit_ref     1.024
_refine_ls_restrained_S_all     1.023
_refine_ls_number_reflns     3764
_refine_ls_number_parameters     253
_refine_ls_number_restraints     1
_refine_ls_hydrogen_treatment     mixed
_refine_ls_weighting_scheme     calc
_refine_ls_weighting_details
              'w=1/[\s^2^(Fo^2^)+(0.0563P)^2^+0.2507P] where P=(Fo^2^+2Fc^2^)/3'
_atom_sites_solution_hydrogens     mixed
_atom_sites_solution_primary     ?
_atom_sites_solution_secondary     ?
_refine_ls_shift/su_max     0.000
_refine_ls_shift/su_mean     0.000
_refine_diff_density_max     0.216
_refine_diff_density_min     -0.153
_refine_ls_extinction_method     none
_refine_ls_extinction_coef     .
_refine_ls_abs_structure_details
;
Flack <i>x</i> determined using 1548 quotients
[(<i>I</i>^+^)-(<i>I</i>^-^)]/[(<i>I</i>^+^)+(<i>I</i>^-^)]
(Parsons et al., 2013)
;
_refine_ls_abs_structure_Flack     0.07(6)
loop_
    _atom_type_symbol
    _atom_type_description
    _atom_type_scat_dispersion_real
    _atom_type_scat_dispersion_imag
    _atom_type_scat_source
    'C' 'C' 0.0181 0.0091
                         'International Tables Vol C Tables 4.2.6.8 and 6.1.1.4'
    'H' 'H' 0.0000 0.0000
                         'International Tables Vol C Tables 4.2.6.8 and 6.1.1.4'
    'B' 'B' 0.0090 0.0039
                         'International Tables Vol C Tables 4.2.6.8 and 6.1.1.4'
    'O' 'O' 0.0492 0.0322
                         'International Tables Vol C Tables 4.2.6.8 and 6.1.1.4'
_computing_data_collection
;
APEX2 (Bruker, 2013)
;
_computing_cell_refinement
;
SAINT (Bruker, 2013)
;
_computing_data_reduction
;
SAINT (Bruker, 2013)
;
_computing_structure_solution
;
SHELXT (Sheldrick, 2015a)
;
_computing_structure_refinement
;
SHELXL2014 (Sheldrick, 2015b)
;
_computing_molecular_graphics
;
<i>OLEX2</i> (Dolomanov <i>et al.</i>,  2009) and
<i>CrystalExplorer</i> (Spackman & Jayatilaka, 2009)
;
_computing_publication_material
;
<i>OLEX2</i> (Dolomanov <i>et al.</i>,  2009) and PLATON (Spek,
2009)
;
loop_
    _atom_site_type_symbol
    _atom_site_label
    _atom_site_fract_x
    _atom_site_fract_y
    _atom_site_fract_z
    _atom_site_U_iso_or_equiv
    _atom_site_adp_type
    _atom_site_calc_flag
    _atom_site_occupancy
    _atom_site_disorder_assembly
    _atom_site_disorder_group
    O O3 0.24283(16) 0.3150(3) 0.47433(6) 0.0415(4) Uani d 1 . .
    H H3 0.158(4) 0.244(6) 0.4672(11) 0.062 Uiso d 1 . .
    O O4 0.48065(16) 0.3548(3) 0.46451(6) 0.0398(4) Uani d 1 . .
    H H4 0.467(4) 0.466(6) 0.4831(12) 0.060 Uiso d 1 . .
    C C11 0.3612(2) 0.0750(4) 0.41412(9) 0.0367(5) Uani d 1 . .
    C C12 0.2783(3) -0.1033(4) 0.42012(11) 0.0472(6) Uani d 1 . .
    H H12 0.222(2) -0.1146(6) 0.4475(10) 0.057 Uiso calc 1 . .
    C C13 0.2731(3) -0.2707(5) 0.38704(13) 0.0581(8) Uani d 1 . .
    H H13 0.220(2) -0.383(5) 0.3918(2) 0.070 Uiso calc 1 . .
    C C14 0.3497(3) -0.2587(5) 0.34829(12) 0.0549(8) Uani d 1 . .
    H H14 0.3444(4) -0.387(4) 0.3237(8) 0.066 Uiso calc 1 . .
    C C15 0.4357(3) -0.0818(4) 0.33976(10) 0.0451(6) Uani d 1 . .
    C C16 0.5152(3) -0.0637(6) 0.29893(10) 0.0566(8) Uani d 1 . .
    H H16 0.5105(4) -0.182(4) 0.2757(9) 0.068 Uiso calc 1 . .
    C C17 0.5970(3) 0.1086(6) 0.29054(10) 0.0555(8) Uani d 1 . .
    H H17 0.653(2) 0.1169(6) 0.2611(11) 0.067 Uiso calc 1 . .
    C C18 0.6038(3) 0.2752(5) 0.32268(9) 0.0485(7) Uani d 1 . .
    H H18 0.666(2) 0.407(5) 0.3163(2) 0.058 Uiso calc 1 . .
    C C19 0.5287(2) 0.2649(4) 0.36254(8) 0.0389(5) Uani d 1 . .
    H H19 0.5350 0.3799 0.3838 0.047 Uiso calc 1 . .
    C C20 0.4422(2) 0.0882(4) 0.37291(8) 0.0358(5) Uani d 1 . .
    B B2 0.3611(3) 0.2548(5) 0.45182(10) 0.0352(6) Uani d 1 . .
    O O1 0.44946(17) 0.6845(3) 0.52575(6) 0.0410(4) Uani d 1 . .
    H H1 0.520(4) 0.747(6) 0.5329(13) 0.061 Uiso d 1 . .
    O O2 0.21178(16) 0.6447(3) 0.53618(6) 0.0393(4) Uani d 1 . .
    H H2 0.224(4) 0.548(5) 0.5138(12) 0.059 Uiso d 1 . .
    C C1 0.3326(2) 0.9282(4) 0.58539(8) 0.0337(5) Uani d 1 . .
    C C2 0.4169(2) 1.1032(4) 0.57782(10) 0.0417(6) Uani d 1 . .
    H H2A 0.4712 1.1076 0.5507 0.050 Uiso calc 1 . .
    C C3 0.4253(3) 1.2758(4) 0.60894(11) 0.0484(7) Uani d 1 . .
    H H3A 0.4842 1.3941 0.6025 0.058 Uiso calc 1 . .
    C C4 0.3491(3) 1.2734(4) 0.64824(11) 0.0460(6) Uani d 1 . .
    H H4A 0.3552 1.3901 0.6691 0.055 Uiso calc 1 . .
    C C5 0.2613(2) 1.0981(4) 0.65810(9) 0.0386(5) Uani d 1 . .
    C C6 0.1826(3) 1.0920(5) 0.69941(9) 0.0462(6) Uani d 1 . .
    H H6 0.1876 1.2092 0.7202 0.055 Uiso calc 1 . .
    C C7 0.1010(3) 0.9220(5) 0.70950(9) 0.0482(6) Uani d 1 . .
    H H7 0.0499 0.9201 0.7373 0.058 Uiso calc 1 . .
    C C8 0.0916(3) 0.7484(5) 0.67893(9) 0.0437(6) Uani d 1 . .
    H H8 0.0343 0.6294 0.6862 0.052 Uiso calc 1 . .
    C C9 0.1647(2) 0.7492(4) 0.63858(8) 0.0361(5) Uani d 1 . .
    H H9 0.1567 0.6308 0.6182 0.043 Uiso calc 1 . .
    C C10 0.2520(2) 0.9235(4) 0.62674(8) 0.0328(5) Uani d 1 . .
    B B1 0.3317(3) 0.7451(5) 0.54832(9) 0.0347(5) Uani d 1 . .
loop_
    _atom_site_aniso_label
    _atom_site_aniso_U_11
    _atom_site_aniso_U_22
    _atom_site_aniso_U_33
    _atom_site_aniso_U_12
    _atom_site_aniso_U_13
    _atom_site_aniso_U_23
    O3 0.0220(7) 0.0608(11) 0.0418(9) -0.0033(8) 0.0009(6) -0.0085(8)
    O4 0.0227(7) 0.0537(10) 0.0430(10) -0.0004(8) -0.0010(6) -0.0104(8)
    C11 0.0239(10) 0.0383(12) 0.0479(13) 0.0028(9) -0.0073(9) -0.0001(11)
    C12 0.0329(11) 0.0453(14) 0.0633(17) -0.0010(11) -0.0080(12) 0.0086(12)
    C13 0.0457(15) 0.0360(13) 0.093(3) -0.0063(12) -0.0258(16) 0.0035(14)
    C14 0.0487(16) 0.0426(14) 0.073(2) 0.0077(12) -0.0200(14) -0.0160(14)
    C15 0.0370(12) 0.0442(14) 0.0541(16) 0.0115(10) -0.0158(11) -0.0128(12)
    C16 0.0511(16) 0.0719(19) 0.0469(16) 0.0244(15) -0.0136(12) -0.0248(15)
    C17 0.0450(15) 0.079(2) 0.0421(15) 0.0145(15) -0.0012(11) -0.0093(14)
    C18 0.0381(14) 0.0660(18) 0.0414(14) 0.0042(13) -0.0002(10) -0.0029(12)
    C19 0.0309(12) 0.0461(13) 0.0396(12) 0.0038(10) -0.0037(10) -0.0061(10)
    C20 0.0270(9) 0.0387(12) 0.0417(13) 0.0079(9) -0.0074(9) -0.0064(10)
    B2 0.0231(12) 0.0454(14) 0.0371(13) 0.0006(11) -0.0011(10) 0.0038(11)
    O1 0.0234(7) 0.0568(11) 0.0427(10) -0.0046(8) 0.0025(6) -0.0069(8)
    O2 0.0212(7) 0.0542(10) 0.0424(9) 0.0002(7) 0.0011(6) -0.0093(8)
    C1 0.0242(9) 0.0371(11) 0.0399(12) 0.0030(9) -0.0045(8) 0.0034(10)
    C2 0.0284(11) 0.0433(13) 0.0533(15) -0.0009(10) -0.0037(10) 0.0086(11)
    C3 0.0369(14) 0.0342(12) 0.0741(19) -0.0046(11) -0.0109(13) 0.0058(12)
    C4 0.0382(14) 0.0351(12) 0.0647(18) 0.0031(11) -0.0148(11) -0.0056(12)
    C5 0.0313(11) 0.0391(12) 0.0453(14) 0.0080(10) -0.0107(9) -0.0030(10)
    C6 0.0454(14) 0.0501(14) 0.0430(14) 0.0113(12) -0.0084(11) -0.0114(11)
    C7 0.0440(14) 0.0630(16) 0.0377(13) 0.0078(13) 0.0009(10) -0.0025(12)
    C8 0.0379(13) 0.0500(14) 0.0433(13) 0.0023(12) 0.0010(10) 0.0045(10)
    C9 0.0303(11) 0.0386(11) 0.0395(12) 0.0016(9) -0.0025(9) -0.0011(9)
    C10 0.0248(9) 0.0345(11) 0.0392(12) 0.0050(9) -0.0070(8) 0.0009(9)
    B1 0.0228(12) 0.0439(13) 0.0374(13) 0.0014(10) -0.0004(9) 0.0007(11)
_geom_special_details
;
 All esds (except the esd in the dihedral angle between two l.s. planes)
 are estimated using the full covariance matrix.  The cell esds are taken
 into account individually in the estimation of esds in distances, angles
 and torsion angles; correlations between esds in cell parameters are only
 used when they are defined by crystal symmetry.  An approximate (isotropic)
 treatment of cell esds is used for estimating esds involving l.s. planes.
;
loop_
    _geom_bond_atom_site_label_1
    _geom_bond_atom_site_label_2
    _geom_bond_site_symmetry_2
    _geom_bond_distance
    _geom_bond_publ_flag
    O3 H3 . 0.95(4) ?
    O3 B2 . 1.371(3) ?
    O4 H4 . 0.89(4) ?
    O4 B2 . 1.363(3) ?
    C11 C12 . 1.381(4) ?
    C11 C20 . 1.438(3) ?
    C11 B2 . 1.570(4) ?
    C12 H12 . 0.97(3) ?
    C12 C13 . 1.422(5) ?
    C13 H13 . 0.88(4) ?
    C13 C14 . 1.353(5) ?
    C14 H14 . 1.07(4) ?
    C14 C15 . 1.403(4) ?
    C15 C16 . 1.422(4) ?
    C15 C20 . 1.435(3) ?
    C16 H16 . 1.00(4) ?
    C16 C17 . 1.355(5) ?
    C17 H17 . 1.02(4) ?
    C17 C18 . 1.400(4) ?
    C18 H18 . 1.03(4) ?
    C18 C19 . 1.373(3) ?
    C19 H19 . 0.9500 ?
    C19 C20 . 1.415(3) ?
    O1 H1 . 0.81(4) ?
    O1 B1 . 1.368(3) ?
    O2 H2 . 0.90(3) ?
    O2 B1 . 1.364(3) ?
    C1 C2 . 1.379(4) ?
    C1 C10 . 1.436(3) ?
    C1 B1 . 1.572(4) ?
    C2 H2A . 0.9500 ?
    C2 C3 . 1.410(4) ?
    C3 H3A . 0.9500 ?
    C3 C4 . 1.363(4) ?
    C4 H4A . 0.9500 ?
    C4 C5 . 1.413(4) ?
    C5 C6 . 1.426(4) ?
    C5 C10 . 1.424(3) ?
    C6 H6 . 0.9500 ?
    C6 C7 . 1.353(4) ?
    C7 H7 . 0.9500 ?
    C7 C8 . 1.405(4) ?
    C8 H8 . 0.9500 ?
    C8 C9 . 1.373(4) ?
    C9 H9 . 0.9500 ?
    C9 C10 . 1.417(3) ?
loop_
    _geom_angle_atom_site_label_1
    _geom_angle_atom_site_label_2
    _geom_angle_atom_site_label_3
    _geom_angle_site_symmetry_1
    _geom_angle_site_symmetry_3
    _geom_angle
    _geom_angle_publ_flag
    B2 O3 H3 . . 119(2) ?
    B2 O4 H4 . . 113(2) ?
    C12 C11 C20 . . 117.9(2) ?
    C12 C11 B2 . . 119.0(2) ?
    C20 C11 B2 . . 123.1(2) ?
    C11 C12 H12 . . 119.2 ?
    C11 C12 C13 . . 121.6(3) ?
    C13 C12 H12 . . 119.2 ?
    C12 C13 H13 . . 119.7 ?
    C14 C13 C12 . . 120.5(3) ?
    C14 C13 H13 . . 119.7 ?
    C13 C14 H14 . . 119.5 ?
    C13 C14 C15 . . 121.0(3) ?
    C15 C14 H14 . . 119.5 ?
    C14 C15 C16 . . 122.1(3) ?
    C14 C15 C20 . . 119.1(3) ?
    C16 C15 C20 . . 118.8(3) ?
    C15 C16 H16 . . 119.0 ?
    C17 C16 C15 . . 122.0(3) ?
    C17 C16 H16 . . 119.0 ?
    C16 C17 H17 . . 120.2 ?
    C16 C17 C18 . . 119.6(3) ?
    C18 C17 H17 . . 120.2 ?
    C17 C18 H18 . . 119.7 ?
    C19 C18 C17 . . 120.5(3) ?
    C19 C18 H18 . . 119.7 ?
    C18 C19 H19 . . 119.0 ?
    C18 C19 C20 . . 122.0(2) ?
    C20 C19 H19 . . 119.0 ?
    C15 C20 C11 . . 119.8(2) ?
    C19 C20 C11 . . 123.0(2) ?
    C19 C20 C15 . . 117.1(2) ?
    O3 B2 C11 . . 122.1(2) ?
    O4 B2 O3 . . 116.9(2) ?
    O4 B2 C11 . . 121.1(2) ?
    B1 O1 H1 . . 116(3) ?
    B1 O2 H2 . . 113(2) ?
    C2 C1 C10 . . 118.1(2) ?
    C2 C1 B1 . . 117.8(2) ?
    C10 C1 B1 . . 124.1(2) ?
    C1 C2 H2A . . 118.9 ?
    C1 C2 C3 . . 122.3(3) ?
    C3 C2 H2A . . 118.9 ?
    C2 C3 H3A . . 119.9 ?
    C4 C3 C2 . . 120.1(2) ?
    C4 C3 H3A . . 119.9 ?
    C3 C4 H4A . . 119.9 ?
    C3 C4 C5 . . 120.3(3) ?
    C5 C4 H4A . . 119.9 ?
    C4 C5 C6 . . 120.9(2) ?
    C4 C5 C10 . . 119.8(2) ?
    C10 C5 C6 . . 119.3(2) ?
    C5 C6 H6 . . 119.5 ?
    C7 C6 C5 . . 121.1(2) ?
    C7 C6 H6 . . 119.5 ?
    C6 C7 H7 . . 119.9 ?
    C6 C7 C8 . . 120.1(3) ?
    C8 C7 H7 . . 119.9 ?
    C7 C8 H8 . . 119.7 ?
    C9 C8 C7 . . 120.6(3) ?
    C9 C8 H8 . . 119.7 ?
    C8 C9 H9 . . 119.4 ?
    C8 C9 C10 . . 121.2(2) ?
    C10 C9 H9 . . 119.4 ?
    C5 C10 C1 . . 119.3(2) ?
    C9 C10 C1 . . 122.9(2) ?
    C9 C10 C5 . . 117.8(2) ?
    O1 B1 C1 . . 121.8(2) ?
    O2 B1 O1 . . 117.1(2) ?
    O2 B1 C1 . . 121.0(2) ?
loop_
    _geom_torsion_atom_site_label_1
    _geom_torsion_atom_site_label_2
    _geom_torsion_atom_site_label_3
    _geom_torsion_atom_site_label_4
    _geom_torsion_site_symmetry_1
    _geom_torsion_site_symmetry_2
    _geom_torsion_site_symmetry_3
    _geom_torsion_site_symmetry_4
    _geom_torsion
    _geom_torsion_publ_flag
    C11 C12 C13 C14 . . . . -0.4(4) ?
    C12 C11 C20 C15 . . . . -0.3(3) ?
    C12 C11 C20 C19 . . . . 178.6(2) ?
    C12 C11 B2 O3 . . . . -38.2(3) ?
    C12 C11 B2 O4 . . . . 140.1(2) ?
    C12 C13 C14 C15 . . . . 0.0(4) ?
    C13 C14 C15 C16 . . . . -178.8(3) ?
    C13 C14 C15 C20 . . . . 0.2(4) ?
    C14 C15 C16 C17 . . . . 179.2(3) ?
    C14 C15 C20 C11 . . . . 0.0(3) ?
    C14 C15 C20 C19 . . . . -179.1(2) ?
    C15 C16 C17 C18 . . . . -0.3(4) ?
    C16 C15 C20 C11 . . . . 179.0(2) ?
    C16 C15 C20 C19 . . . . 0.0(3) ?
    C16 C17 C18 C19 . . . . 0.2(4) ?
    C17 C18 C19 C20 . . . . 0.0(4) ?
    C18 C19 C20 C11 . . . . -179.1(2) ?
    C18 C19 C20 C15 . . . . -0.1(3) ?
    C20 C11 C12 C13 . . . . 0.5(3) ?
    C20 C11 B2 O3 . . . . 140.8(2) ?
    C20 C11 B2 O4 . . . . -41.0(3) ?
    C20 C15 C16 C17 . . . . 0.2(4) ?
    B2 C11 C12 C13 . . . . 179.6(2) ?
    B2 C11 C20 C15 . . . . -179.3(2) ?
    B2 C11 C20 C19 . . . . -0.3(3) ?
    C1 C2 C3 C4 . . . . 0.3(4) ?
    C2 C1 C10 C5 . . . . 0.2(3) ?
    C2 C1 C10 C9 . . . . -178.3(2) ?
    C2 C1 B1 O1 . . . . 37.5(3) ?
    C2 C1 B1 O2 . . . . -140.3(2) ?
    C2 C3 C4 C5 . . . . 0.0(4) ?
    C3 C4 C5 C6 . . . . 179.0(2) ?
    C3 C4 C5 C10 . . . . -0.2(3) ?
    C4 C5 C6 C7 . . . . -178.4(2) ?
    C4 C5 C10 C1 . . . . 0.1(3) ?
    C4 C5 C10 C9 . . . . 178.7(2) ?
    C5 C6 C7 C8 . . . . -0.5(4) ?
    C6 C5 C10 C1 . . . . -179.2(2) ?
    C6 C5 C10 C9 . . . . -0.6(3) ?
    C6 C7 C8 C9 . . . . -0.1(4) ?
    C7 C8 C9 C10 . . . . 0.4(4) ?
    C8 C9 C10 C1 . . . . 178.5(2) ?
    C8 C9 C10 C5 . . . . 0.0(3) ?
    C10 C1 C2 C3 . . . . -0.4(3) ?
    C10 C1 B1 O1 . . . . -142.0(2) ?
    C10 C1 B1 O2 . . . . 40.3(3) ?
    C10 C5 C6 C7 . . . . 0.9(3) ?
    B1 C1 C2 C3 . . . . -179.9(2) ?
    B1 C1 C10 C5 . . . . 179.7(2) ?
    B1 C1 C10 C9 . . . . 1.2(3) ?
loop_
    _geom_hbond_atom_site_label_D
    _geom_hbond_atom_site_label_H
    _geom_hbond_atom_site_label_A
    _geom_hbond_site_symmetry_A
    _geom_hbond_distance_DH
    _geom_hbond_distance_HA
    _geom_hbond_distance_DA
    _geom_hbond_angle_DHA
    O1 H1 O2 3_565 0.81(4) 1.98(4) 2.766(2) 165(4)
    O2 H2 O3 . 0.90(3) 1.86(3) 2.750(3) 171(3)
    O3 H3 O4 3_455 0.96(4) 1.82(4) 2.761(2) 167(3)
    O4 H4 O1 . 0.89(4) 1.85(4) 2.739(3) 175(3)
    C9 H9 O2 . 0.95 2.45 3.092(3) 124
    C19 H19 O4 . 0.95 2.42 3.063(3) 125
_shelx_hkl_file
;
   0   1   0   -0.29    0.07
   0   1   0   -0.21    0.09
   0   1   0   -0.01    0.08
   0   1   0   -0.11    0.05
   0   1   0   -0.24    0.08
   0  -1   0   -0.36    0.06
   0   1   0   -0.08    0.09
   0   1   0   -0.15    0.09
   0  -1   0   -0.11    0.08
   0  -2   0  597.16   20.98
   0   2   0  610.46   21.01
   0   2   0  578.71   20.96
   0   2   0  592.85   21.01
   0   2   0  603.33   21.01
   0   2   0  628.99   21.03
   0  -2   0  637.74   20.99
   0  -2   0  608.93   20.97
   0  -2   0  594.93   20.96
   0  -3   0   -0.09    0.15
   0  -3   0   -0.07    0.13
   0   3   0   -0.15    0.13
   0  -3   0    0.11    0.13
   0   3   0    0.08    0.22
   0   3   0   -0.12    0.15
   0   3   0   -0.15    0.17
   0  -3   0    0.00    0.15
   0  -3   0   -0.17    0.09
   0  -3   0   -0.09    0.11
   0   3   0   -0.26    0.12
   0  -4   0    3.05    0.42
   0   4   0    3.68    0.59
   0   4   0    3.05    0.41
   0   4   0    3.69    0.50
   0   4   0    3.27    0.57
   0  -4   0    3.26    0.37
   0  -4   0    2.67    0.26
   0  -4   0    3.29    0.28
   0  -4   0    3.29    0.35
   0   4   0    2.84    0.37
   0   5   0    0.07    0.58
   0  -5   0   -0.12    0.25
   0  -5   0   -0.47    0.36
   0  -5   0   -0.07    0.25
   0   5   0    0.63    0.54
   0   5   0    0.06    0.37
   0  -5   0    0.00    0.19
   0  -5   0   -0.08    0.34
   0   5   0   -0.22    0.35
   0   5   0    0.13    0.50
   0   5   0    0.43    0.37
   0   5   0    0.18    0.62
   0   5   0    0.10    0.41
   0   5   0    0.44    0.37
   0   6   0  144.01    5.12
   0  -6   0  143.79    4.93
   0   6   0  128.80    5.01
   0   6   0  141.02    5.04
   0   6   0  131.71    5.02
   0  -6   0  130.87    5.05
   0   6   0  135.23    4.98
   0   6   0  131.12    5.02
   0   6   0  134.44    5.01
   0  -6   0  135.29    5.11
   0  -6   0  138.76    4.96
   0  -6   0  140.95    4.93
   0   7   0   -0.34    0.27
   0   7   0    0.41    0.28
   0   7   0    0.02    0.24
   0   7   0    0.20    0.31
   0  -7   0    0.03    0.24
   0  -7   0   -0.20    0.20
   0  -7   0   -0.01    0.22
   0   7   0    0.37    0.26
   1   0   0    0.03    0.03
   1   0   0    0.00    0.02
  -1   0   0   -0.01    0.03
  -1   0   0    0.03    0.02
   1   0   0   -0.03    0.03
   1   0   0   -0.05    0.02
  -1   0   0    0.02    0.04
   1   0   0   -0.04    0.04
  -1   0   0   -0.01    0.03
  -1   0   0    0.03    0.03
  -1   1   0   91.92    3.33
   1   1   0   93.39    3.33
  -1   1   0   89.92    3.34
   1   1   0   95.16    3.32
   1  -1   0   96.09    3.34
  -1  -1   0  102.82    3.33
  -1  -1   0   88.57    3.32
   1  -1   0   95.27    3.33
  -1   1   0   93.60    3.32
   1  -1   0   90.76    3.32
  -1   1   0   93.70    3.33
  -1   1   0   98.17    3.34
   1   1   0   97.90    3.34
   1   1   0   98.92    3.32
   1  -1   0   95.72    3.33
   1   1   0   97.10    3.34
   1   1   0   89.97    3.31
  -1  -1   0   98.54    3.34
   1   1   0   99.05    3.34
   1  -1   0   96.87    3.34
  -1   1   0   96.03    3.32
   1  -1   0   93.46    3.32
   1   1   0   97.89    3.35
  -1   2   0    2.67    0.18
  -1   2   0    2.62    0.19
   1   2   0    2.49    0.20
  -1   2   0    2.52    0.19
   1  -2   0    2.57    0.14
  -1   2   0    2.15    0.18
   1  -2   0    2.37    0.18
  -1   2   0    2.39    0.19
  -1  -2   0    2.46    0.16
   1   2   0    2.31    0.19
  -1  -2   0    2.38    0.15
  -1   2   0    2.15    0.19
   1  -2   0    2.39    0.19
   1  -2   0    2.44    0.16
  -1  -2   0    2.66    0.15
   1  -2   0    2.62    0.18
   1  -2   0    2.40    0.19
  -1  -2   0    2.32    0.17
  -1  -2   0    2.61    0.18
   1   2   0    2.40    0.19
   1   2   0    2.52    0.20
   1   2   0    2.28    0.20
   1   2   0    2.41    0.16
  -1  -3   0   60.93    2.16
  -1  -3   0   61.33    2.17
   1   3   0   57.89    2.27
   1   3   0   61.63    2.17
  -1  -3   0   60.34    2.19
   1  -3   0   62.70    2.21
  -1   3   0   60.10    2.24
  -1   3   0   60.09    2.34
  -1  -3   0   60.77    2.20
  -1   3   0   55.45    2.23
  -1   3   0   60.20    2.28
   1   3   0   59.24    2.24
   1  -3   0   62.32    2.20
   1   3   0   62.44    2.27
   1  -3   0   63.54    2.24
   1  -3   0   63.18    2.25
   1   3   0   61.66    2.27
  -1   3   0   60.06    2.25
   1  -3   0   64.46    2.19
   1   3   0   59.90    2.24
  -1   4   0    1.08    0.45
   1   4   0    1.40    0.32
  -1   4   0    1.03    0.26
   1  -4   0    0.97    0.26
   1   4   0    1.43    0.36
  -1   4   0    1.24    0.37
  -1  -4   0    0.95    0.25
  -1  -4   0    0.93    0.21
   1   4   0    0.87    0.42
  -1   4   0    0.96    0.43
   1   4   0    0.89    0.24
  -1   4   0    1.20    0.37
   1  -4   0    0.84    0.20
  -1  -4   0    0.83    0.16
   1  -4   0    1.04    0.26
  -1  -4   0    0.94    0.28
  -1  -4   0    1.17    0.18
   1  -4   0    1.84    0.36
   1   4   0    0.46    0.36
   1  -4   0    1.44    0.28
   1  -4   0    1.17    0.20
  -1  -5   0   47.98    1.98
   1  -5   0   52.04    2.07
  -1   5   0   49.69    2.08
   1   5   0   51.50    2.07
   1  -5   0   50.02    1.93
  -1   5   0   47.73    2.07
  -1   5   0   49.68    2.13
  -1  -5   0   48.12    1.90
   1   5   0   48.13    2.10
   1   5   0   50.62    2.05
  -1   5   0   50.64    2.13
  -1   5   0   49.21    2.16
   1   5   0   48.05    2.04
   1  -5   0   50.86    2.01
  -1   5   0   49.35    2.07
  -1  -5   0   51.24    1.93
   1  -5   0   48.73    2.01
   1   5   0   49.27    2.06
   1  -5   0   48.88    1.95
  -1   5   0   50.90    2.61
  -1   5   0   52.28    2.05
   1   5   0   46.73    2.13
  -1   5   0   49.29    2.01
   1   5   0   51.53    2.07
   1   5   0   47.33    2.20
  -1  -5   0   50.01    2.02
  -1  -5   0   49.58    1.88
   1  -5   0   50.27    1.91
  -1   6   0    1.12    0.66
  -1  -6   0    1.09    0.58
  -1   6   0    0.86    0.29
   1   6   0    0.77    0.34
   1   6   0    1.06    0.38
   1  -6   0    1.35    0.27
  -1   6   0    1.21    0.46
   1  -6   0    1.15    0.49
   1   6   0    0.58    0.34
   1  -6   0    1.26    0.29
   1  -6   0    1.78    0.35
   1  -6   0    2.49    0.63
   1   6   0    0.99    0.38
  -1  -6   0    1.34    0.54
  -1  -6   0    1.21    0.26
  -1  -6   0    1.10    0.31
  -1   6   0    1.24    0.44
   1   6   0    1.13    0.55
   1   6   0    1.42    0.41
  -1   6   0    1.50    0.39
  -1   6   0    1.35    0.38
  -1   6   0    0.93    0.37
   1   6   0    1.13    0.39
  -1   6   0    0.74    0.50
  -1  -6   0    1.19    0.37
   1   7   0   -0.17    0.25
   1  -7   0   -0.47    0.22
  -1   7   0   -0.30    0.25
  -1   7   0    0.41    0.32
   1   7   0    0.41    0.26
   1   7   0   -0.02    0.26
   1   7   0    0.22    0.26
   1  -7   0    0.10    0.19
   1   7   0    0.19    0.26
   1  -7   0   -0.30    0.24
  -1  -7   0   -0.10    0.20
  -1   7   0    0.57    0.37
  -1   7   0   -0.40    0.28
  -1  -7   0    0.04    0.22
  -1  -7   0    0.08    0.31
  -1   7   0    0.28    0.28
   1   7   0    0.28    0.29
   2   0   0   21.64    0.81
   2   0   0   22.82    0.81
   2   0   0   20.59    0.81
  -2   0   0   22.56    0.82
  -2   0   0   24.00    0.82
  -2   0   0   23.00    0.82
   2   0   0   18.92    0.82
   2   0   0   22.16    0.81
  -2   0   0   22.99    0.79
  -2   0   0   22.77    0.81
  -2   1   0   17.41    0.67
   2   1   0   18.45    0.68
   2   1   0   18.58    0.67
   2   1   0   17.15    0.67
   2   1   0   17.96    0.67
   2  -1   0   17.31    0.65
  -2   1   0   17.03    0.68
   2  -1   0   16.78    0.67
   2   1   0   16.73    0.66
  -2   1   0   17.82    0.66
   2   1   0   17.12    0.66
  -2   1   0   17.32    0.67
   2  -1   0   16.39    0.66
  -2   1   0   17.39    0.67
  -2  -1   0   18.18    0.68
   2   1   0   16.53    0.65
   2  -1   0   18.37    0.68
   2  -1   0   15.88    0.66
  -2  -1   0   18.62    0.67
   2   1   0   18.12    0.68
  -2   1   0   18.67    0.66
   2   1   0   18.40    0.66
   2  -2   0    2.22    0.25
   2  -2   0    1.98    0.24
  -2   2   0    1.51    0.26
   2  -2   0    1.88    0.18
   2   2   0    1.73    0.19
   2  -2   0    2.14    0.19
  -2   2   0    2.03    0.17
   2   2   0    2.09    0.16
  -2   2   0    2.10    0.20
   2   2   0    2.35    0.20
   2   2   0    2.10    0.23
  -2  -2   0    2.10    0.18
  -2  -2   0    2.02    0.17
   2   2   0    2.07    0.21
  -2   2   0    1.83    0.27
   2  -2   0    2.20    0.22
   2  -2   0    1.67    0.17
   2   2   0    1.92    0.22
  -2   2   0    2.02    0.20
   2   2   0    2.06    0.21
  -2   2   0    2.24    0.20
  -2   3   0    0.43    0.16
  -2   3   0    0.26    0.22
   2   3   0    0.35    0.19
   2   3   0    0.31    0.20
  -2   3   0    0.30    0.16
   2   3   0    0.48    0.21
   2  -3   0    0.22    0.15
  -2   3   0    0.32    0.20
   2  -3   0    0.05    0.19
   2  -3   0    0.14    0.14
   2  -3   0    0.22    0.17
   2   3   0    0.13    0.16
   2   3   0    0.29    0.14
  -2   3   0    0.35    0.25
   2  -3   0    0.36    0.15
  -2  -3   0    0.17    0.16
   2   3   0    0.38    0.16
  -2   3   0    0.34    0.17
  -2   4   0    0.01    0.25
   2  -4   0   -0.13    0.30
  -2  -4   0    0.19    0.18
  -2   4   0    1.16    0.61
   2   4   0    0.32    0.36
  -2  -4   0   -0.07    0.16
   2  -4   0    0.17    0.24
   2  -4   0    0.21    0.23
  -2   4   0   -0.32    0.44
  -2   4   0   -0.12    0.26
   2  -4   0    0.15    0.18
  -2   4   0    0.93    0.37
   2  -4   0    0.21    0.24
   2   4   0   -0.02    0.23
   2   4   0    0.39    0.36
  -2  -4   0    0.13    0.13
   2  -4   0    0.33    0.46
   2   4   0   -0.35    0.37
  -2  -4   0    0.13    0.28
  -2   5   0    2.05    0.44
  -2   5   0    1.73    0.42
   2   5   0    2.11    0.53
   2   5   0    1.91    0.46
   2   5   0    1.16    0.49
  -2   5   0    1.85    0.45
   2  -5   0    1.72    0.29
   2  -5   0    0.93    0.57
   2  -5   0    1.37    0.41
  -2   5   0    1.20    0.46
  -2   5   0    1.53    0.63
   2  -5   0    1.17    0.32
  -2   5   0    2.06    0.46
  -2   5   0    1.21    0.51
   2  -5   0    1.24    0.43
   2   5   0    1.52    0.54
   2   5   0    1.49    0.52
   2   5   0    1.99    0.40
  -2  -5   0    1.34    0.25
  -2  -5   0    1.93    0.44
  -2  -5   0    1.75    0.33
   2  -5   0    1.43    0.28
   2   5   0    1.48    0.38
  -2  -5   0    1.85    0.33
   2   6   0    2.23    0.42
  -2   6   0    2.13    0.55
   2  -6   0    2.12    0.43
  -2  -6   0    2.22    0.36
  -2  -6   0    3.30    0.46
   2  -6   0    2.83    0.46
  -2   6   0    2.67    0.48
   2   6   0    2.06    0.42
  -2   6   0    1.78    0.41
   2  -6   0    3.04    0.40
   2   6   0    2.76    0.43
   2   6   0    2.05    0.43
  -2   6   0    2.41    0.45
   2   6   0    2.35    0.44
  -2  -6   0    2.97    0.49
  -2   6   0    2.41    0.38
   2   7   0    1.42    0.30
   2  -7   0    0.95    0.19
  -2   7   0    1.06    0.25
  -2   7   0    1.30    0.30
  -2   7   0    1.16    0.37
  -2  -7   0    1.30    0.29
   2  -7   0    1.29    0.26
   2   7   0    1.02    0.27
   2   7   0    1.04    0.28
  -2  -7   0    1.10    0.27
  -2   7   0    1.64    0.38
   2   7   0    1.02    0.27
   2   7   0    0.87    0.31
  -2  -7   0    1.07    0.25
   2   7   0    0.86    0.25
   3   0   0    0.11    0.10
  -3   0   0    0.05    0.05
   3   0   0    0.01    0.07
  -3   0   0   -0.05    0.08
   3   0   0    0.06    0.08
   3   0   0    0.25    0.10
  -3   0   0    0.10    0.10
  -3   0   0    0.00    0.09
   3   0   0   -0.04    0.09
  -3   0   0   -0.03    0.08
  -3  -1   0   39.45    1.46
   3   1   0   41.70    1.46
  -3   1   0   41.16    1.43
   3   1   0   39.21    1.44
   3   1   0   40.71    1.43
   3  -1   0   38.70    1.42
   3   1   0   42.45    1.45
  -3   1   0   38.29    1.46
   3   1   0   39.58    1.46
   3  -1   0   38.62    1.46
   3  -1   0   37.60    1.45
  -3   1   0   39.62    1.44
  -3  -1   0   40.45    1.45
   3  -1   0   38.78    1.42
   3   1   0   38.81    1.44
   3  -1   0   37.28    1.45
  -3   1   0   41.40    1.43
   3   1   0   36.74    1.45
   3   1   0   38.63    1.42
  -3   1   0   39.42    1.44
   3  -1   0   37.20    1.44
  -3   1   0   39.44    1.44
  -3  -1   0   40.85    1.46
  -3   1   0   41.45    1.44
   3  -1   0   39.01    1.44
  -3   2   0    2.43    0.26
  -3   2   0    2.44    0.29
  -3   2   0    2.54    0.20
  -3   2   0    2.04    0.28
   3  -2   0    2.69    0.23
   3   2   0    2.27    0.23
   3   2   0    3.01    0.21
  -3  -2   0    2.97    0.24
   3   2   0    2.58    0.27
  -3   2   0    2.38    0.25
   3  -2   0    2.02    0.37
   3  -2   0    2.75    0.24
  -3  -2   0    3.12    0.26
   3  -2   0    2.43    0.23
   3   2   0    2.81    0.26
  -3   2   0    2.19    0.26
   3   2   0    2.32    0.25
   3   2   0    2.38    0.23
  -3   2   0    2.07    0.22
   3   2   0    2.69    0.27
   3  -2   0    2.61    0.23
  -3   3   0   28.59    1.18
  -3  -3   0   28.20    1.04
   3  -3   0   26.46    1.15
  -3   3   0   28.01    1.11
   3   3   0   28.52    1.23
  -3   3   0   28.92    1.20
  -3   3   0   28.58    1.16
   3  -3   0   29.15    1.15
  -3   3   0   29.74    1.22
  -3   3   0   29.90    1.20
  -3   3   0   27.78    1.18
   3   3   0   27.86    1.14
   3   3   0   30.90    1.10
   3   3   0   28.47    1.15
  -3  -3   0   28.01    1.12
   3   3   0   28.13    1.22
   3  -3   0   28.72    1.11
   3  -3   0   28.72    1.13
  -3  -3   0   27.51    1.20
   3   3   0   26.69    1.16
   3   3   0   29.42    1.18
   3  -3   0   28.96    1.33
   3   4   0    1.07    0.44
  -3   4   0    0.41    0.29
   3  -4   0    0.51    0.26
  -3  -4   0   -0.11    0.31
   3   4   0    0.63    0.30
  -3   4   0    0.17    0.50
   3  -4   0    0.78    0.28
  -3  -4   0    0.41    0.13
   3   4   0    0.63    0.36
   3  -4   0    0.20    0.24
  -3  -4   0    0.24    0.17
   3   4   0    1.08    0.37
   3  -4   0   -0.02    0.29
  -3   4   0    0.36    0.43
  -3   4   0   -0.31    0.33
  -3   5   0    1.15    0.44
   3  -5   0    1.38    0.27
  -3  -5   0    0.95    0.31
   3   5   0    1.95    0.46
  -3   5   0    1.11    0.49
   3   5   0    0.39    0.48
   3   5   0    1.43    0.50
   3   5   0    1.28    0.47
   3   5   0    1.19    0.51
   3   5   0    1.25    0.40
  -3   5   0    1.41    0.46
  -3   5   0    1.92    0.52
  -3  -5   0    0.92    0.24
   3  -5   0    0.86    0.28
  -3   5   0    1.05    0.40
  -3  -5   0    0.76    0.48
  -3   5   0    0.57    0.50
   3   5   0    1.39    0.49
   3  -5   0    1.59    0.49
  -3  -5   0    1.05    0.24
  -3   6   0    0.93    0.36
   3  -6   0    0.81    0.24
  -3  -6   0    1.57    0.37
   3   6   0    0.93    0.35
  -3   6   0    0.34    0.38
   3  -6   0    0.84    0.39
  -3  -6   0    0.96    0.32
   3   6   0    0.80    0.34
   3  -6   0    1.06    0.31
   3   6   0    0.78    0.34
   3   6   0    0.25    0.36
   3   6   0    0.71    0.39
  -3   6   0    0.77    0.39
  -3  -6   0    0.98    0.26
  -3   6   0    0.26    0.42
   3   6   0    0.93    0.34
  -3  -7   0    2.90    0.36
   3  -7   0    1.65    0.32
   3   7   0    2.07    0.33
   3   7   0    2.32    0.33
  -3  -7   0    2.80    0.40
   3   7   0    1.83    0.32
  -3   7   0    1.82    0.49
   3   7   0    2.48    0.33
  -3   7   0    2.07    0.45
   3  -7   0    1.77    0.29
  -3   7   0    2.00    0.31
   3   7   0    2.07    0.30
  -4   0   0   32.07    1.20
  -4   0   0   31.01    1.15
   4   0   0   31.50    1.19
   4   0   0   31.64    1.20
   4   0   0   30.81    1.20
   4   0   0   31.27    1.17
  -4   0   0   31.73    1.13
  -4   0   0   32.19    1.19
  -4   0   0   32.93    1.19
   4   0   0   32.10    1.15
  -4   0   0   30.51    1.20
   4   0   0   31.91    1.19
   4   0   0   30.18    1.22
   4   1   0    5.38    0.35
  -4   1   0    5.23    0.34
  -4   1   0    5.24    0.32
   4   1   0    6.08    0.35
   4  -1   0    5.80    0.32
   4  -1   0    6.38    0.32
   4   1   0    5.76    0.33
   4   1   0    5.32    0.30
  -4   1   0    5.73    0.34
   4   1   0    5.76    0.29
   4  -1   0    5.65    0.30
  -4   1   0    5.67    0.44
  -4   1   0    5.44    0.33
   4  -1   0    5.85    0.34
  -4  -1   0    5.51    0.35
   4  -1   0    5.33    0.35
  -4  -1   0    5.62    0.33
  -4   1   0    5.03    0.29
   4  -1   0    5.74    0.35
  -4   1   0    5.82    0.30
  -4  -1   0    5.68    0.35
   4   1   0    5.38    0.32
   4   1   0    5.90    0.37
  -4   2   0   13.66    0.61
   4   2   0   12.07    0.59
  -4   2   0   12.17    0.63
  -4  -2   0   11.70    0.61
  -4   2   0   11.54    0.59
   4  -2   0   12.12    0.56
   4   2   0   11.18    0.54
   4   2   0   12.19    0.52
   4  -2   0   11.89    0.57
  -4   2   0   10.74    0.54
  -4   2   0   12.04    0.60
   4  -2   0   11.54    0.54
  -4   2   0   11.87    0.55
   4  -2   0   11.99    0.61
   4   2   0   11.69    0.60
   4  -2   0   11.52    0.59
   4   2   0   11.99    0.57
   4   2   0   11.77    0.59
  -4  -2   0   11.64    0.60
  -4   2   0   11.44    0.52
   4   2   0   11.53    0.58
   4   2   0   11.19    0.56
  -4   2   0   13.09    0.60
  -4   3   0   19.21    0.92
   4   3   0   19.11    0.96
  -4   3   0   18.65    0.91
  -4  -3   0   17.98    0.67
   4  -3   0   18.05    0.81
   4  -3   0   18.94    0.90
   4   3   0   18.55    0.90
   4   3   0   18.18    0.85
  -4   3   0   17.39    1.08
  -4   3   0   17.96    0.87
   4   3   0   19.41    0.79
  -4  -3   0   17.27    0.86
   4   3   0   19.99    0.87
   4   3   0   17.98    0.87
  -4   3   0   17.96    0.80
  -4   3   0   21.00    0.97
   4  -3   0   17.76    0.83
  -4  -3   0   17.63    0.95
  -4   3   0   18.59    0.86
   4  -4   0   43.57    1.98
  -4  -4   0   45.54    1.71
   4   4   0   47.35    2.11
   4  -4   0   47.42    1.91
  -4   4   0   48.00    2.01
  -4   4   0   46.46    2.02
   4  -4   0   43.01    1.84
  -4  -4   0   45.86    1.91
  -4   4   0   47.88    2.57
   4   4   0   48.21    2.05
   4   4   0   50.92    2.31
   4   4   0   49.81    1.98
  -4   4   0   49.55    2.12
  -4  -4   0   45.85    1.77
   4   4   0   48.33    2.05
   4  -4   0   48.89    1.94
   4   4   0   49.31    1.96
   4   4   0   48.77    2.07
  -4   4   0   50.70    1.93
   4   5   0    6.05    0.83
  -4  -5   0    6.28    0.47
  -4  -5   0    5.84    0.45
  -4  -5   0    7.09    0.86
  -4   5   0    6.70    0.85
   4   5   0    7.07    0.84
   4   5   0    5.92    0.86
  -4   5   0    5.67    0.87
   4   5   0    6.48    1.10
   4   5   0    5.77    0.84
   4  -5   0    6.51    0.74
   4   5   0    6.54    0.71
   4   5   0    7.00    1.09
  -4   5   0    6.85    1.09
   4  -5   0    5.33    0.74
  -4  -5   0    5.64    0.54
  -4   5   0    7.17    0.99
  -4   6   0    9.45    0.78
   4   6   0    8.83    0.66
  -4   6   0    7.70    0.64
   4  -6   0    8.99    0.62
  -4   6   0    8.18    0.90
  -4   6   0    8.37    0.65
  -4  -6   0    9.75    0.61
  -4  -6   0    9.20    0.70
   4   6   0    7.44    0.63
   4   6   0    8.16    0.74
   4   6   0    8.58    0.68
   4   6   0    7.80    0.62
  -4  -7   0    2.28    0.36
   4   7   0    2.35    0.29
  -4   7   0    2.60    0.41
   4   7   0    2.69    0.31
  -4   7   0    2.11    0.30
   4  -7   0    2.07    0.27
   4   7   0    2.34    0.29
  -5   0   0    0.11    0.09
   5   0   0    0.23    0.21
   5   0   0   -0.05    0.15
  -5   0   0   -0.04    0.20
  -5   0   0    0.20    0.16
   5   0   0    0.30    0.18
   5   0   0    0.32    0.17
   5   0   0    0.07    0.14
  -5   0   0    0.01    0.10
  -5   0   0    0.34    0.19
   5   0   0    0.18    0.13
   5  -1   0    0.62    0.24
  -5  -1   0    0.94    0.24
  -5   1   0    0.59    0.22
   5  -1   0    0.82    0.17
   5   1   0    0.46    0.17
  -5   1   0    0.74    0.15
  -5  -1   0    1.09    0.24
   5   1   0    0.63    0.21
  -5  -1   0    0.65    0.23
  -5   1   0    0.64    0.22
  -5  -1   0    0.88    0.21
   5  -1   0    0.66    0.19
  -5   1   0    0.70    0.20
   5  -1   0    0.67    0.23
   5  -1   0    0.69    0.17
  -5   1   0    0.70    0.15
  -5   1   0    0.72    0.15
  -5   1   0    0.90    0.21
  -5  -1   0    0.86    0.12
   5   1   0    0.42    0.24
   5   1   0    0.82    0.15
   5   1   0    0.62    0.19
   5   1   0    0.93    0.19
   5   2   0    0.46    0.21
  -5  -2   0    0.67    0.31
   5   2   0    0.49    0.24
   5   2   0    0.60    0.28
  -5  -2   0    0.46    0.23
  -5  -2   0    0.62    0.28
   5   2   0    1.03    0.32
  -5   2   0    0.17    0.18
  -5   2   0    0.27    0.26
   5  -2   0    0.10    0.25
   5  -2   0    0.38    0.23
   5   2   0    1.14    0.24
  -5   2   0    0.64    0.18
  -5   2   0    0.31    0.24
  -5   2   0    0.11    0.35
   5   2   0    0.63    0.18
   5   2   0    0.07    0.26
  -5   2   0    0.74    0.25
  -5   2   0    0.57    0.20
  -5   2   0    0.55    0.24
   5   2   0    0.29    0.26
   5  -2   0    0.19    0.20
  -5   3   0    0.06    0.26
  -5   3   0    0.10    0.33
   5  -3   0   -0.02    0.24
   5   3   0    0.27    0.33
   5  -3   0    0.57    0.28
  -5   3   0    0.34    0.30
   5   3   0   -0.28    0.25
  -5  -3   0    0.41    0.38
  -5   3   0   -0.38    0.27
   5   3   0   -0.09    0.33
  -5  -3   0   -0.30    0.38
   5   3   0   -0.04    0.27
  -5   3   0    0.13    0.32
   5   4   0    0.73    0.61
   5   4   0    1.11    0.52
   5  -4   0    0.84    0.54
  -5  -4   0    2.26    0.51
  -5   4   0    1.14    0.48
   5   4   0    2.06    0.49
   5  -4   0    1.36    0.45
  -5  -4   0    1.20    0.23
   5   4   0    2.71    0.95
   5   4   0    1.87    0.53
  -5   4   0    1.53    0.61
   5   5   0    0.61    0.43
  -5  -5   0    0.92    0.32
  -5   5   0    0.95    0.42
   5   5   0    1.85    0.71
   5  -5   0    1.04    0.33
   5   5   0    1.51    0.47
  -5   5   0    0.22    0.41
   5   5   0    0.94    0.45
   5   5   0    1.42    0.45
  -5  -5   0    1.63    0.88
   5   5   0    0.86    0.44
   5  -5   0    0.65    0.47
   5   6   0    0.31    0.29
   5   6   0    0.08    0.39
   5  -6   0    0.29    0.30
   5   6   0    0.04    0.30
  -5   6   0    0.10    0.31
  -5   6   0   -0.15    0.28
   5   6   0    0.24    0.29
   5   7   0    0.63    0.24
   5   7   0    0.10    0.23
   5  -7   0   -0.08    0.17
   5   7   0    0.23    0.21
   6   0   0   23.60    1.05
   6   0   0   22.22    0.97
   6   0   0   22.63    0.93
  -6   0   0   23.70    0.89
  -6   0   0   22.03    0.90
   6   0   0   22.34    0.98
  -6   0   0   21.26    0.86
   6   0   0   21.10    0.95
   6   0   0   21.74    0.94
  -6   0   0   21.67    1.01
   6   1   0   10.14    0.64
   6  -1   0    9.99    0.58
  -6   1   0   10.17    0.49
   6   1   0   10.67    0.56
   6   1   0   10.67    0.57
  -6   1   0    9.56    0.78
   6  -1   0   10.52    0.60
   6  -1   0    9.82    0.64
  -6  -1   0   10.91    0.96
  -6  -1   0    9.88    0.65
  -6   1   0    9.74    0.55
  -6  -1   0   10.71    0.63
   6   1   0   11.02    0.61
   6  -1   0   10.47    0.56
   6   1   0   10.54    0.52
  -6  -1   0    9.52    0.45
  -6   1   0   10.48    0.51
   6  -1   0    9.16    0.86
  -6   1   0    9.71    0.53
  -6  -1   0   10.89    0.43
   6   2   0    2.83    0.45
   6   2   0    2.51    0.46
   6  -2   0    2.90    0.38
   6  -2   0    2.61    0.40
  -6  -2   0    2.40    0.20
   6   2   0    2.99    0.47
   6  -2   0    3.33    0.48
  -6  -2   0    2.65    0.65
  -6   2   0    2.41    0.33
   6   2   0    2.42    0.36
  -6   2   0    3.00    0.48
   6   2   0    3.46    0.58
   6  -2   0    2.66    0.45
  -6  -2   0    3.52    0.55
  -6   2   0    2.69    0.38
  -6   2   0    2.77    0.44
  -6   2   0    2.69    0.32
   6   2   0    2.46    0.38
  -6  -2   0    2.83    0.53
  -6   2   0    3.01    0.52
  -6   2   0    2.29    0.36
   6   3   0    8.25    0.65
   6  -3   0    7.96    0.62
  -6   3   0    8.06    0.67
  -6   3   0    7.50    0.61
   6  -3   0    6.60    0.74
  -6   3   0    8.08    0.63
  -6   3   0    7.71    0.82
  -6   3   0    6.68    0.71
   6   3   0    8.27    0.61
   6  -3   0    6.45    0.84
   6  -3   0    7.54    0.77
   6  -3   0    7.11    0.71
  -6  -3   0    6.96    0.33
   6  -3   0    7.42    0.79
   6   3   0    8.24    0.83
  -6   3   0    6.64    0.56
  -6  -3   0    7.09    1.18
  -6   4   0   12.76    0.90
  -6   4   0   12.95    1.02
   6  -4   0   11.59    0.81
   6   4   0   11.04    1.17
  -6  -4   0   11.14    0.56
  -6   4   0   10.30    0.82
   6   4   0   12.89    0.95
   6  -4   0   10.46    0.85
  -6  -5   0   10.37    0.61
   6  -5   0   10.88    0.71
  -6   5   0    9.51    0.72
  -6   5   0   11.59    0.81
   6   5   0   10.18    0.73
   6  -5   0   10.16    0.68
   6   5   0    9.11    0.76
   6   5   0    9.81    0.75
   6  -6   0    0.23    0.22
  -6   6   0   -0.27    0.30
  -6   6   0   -0.19    0.25
   6   6   0   -0.37    0.29
   6   6   0    0.46    0.30
   6   6   0   -0.19    0.27
  -7   0   0   -0.05    0.40
  -7   0   0   -0.23    0.19
   7   0   0   -0.14    0.33
   7   0   0    0.19    0.22
   7   0   0   -0.02    0.24
  -7   0   0    0.07    0.22
   7   0   0    0.20    0.38
   7   0   0   -0.37    0.27
  -7   0   0    0.11    0.17
   7   0   0    0.14    0.21
  -7   0   0    0.23    0.15
  -7  -1   0   18.56    1.03
  -7   1   0   19.18    0.90
  -7   1   0   20.49    0.92
  -7  -1   0   17.74    0.80
   7  -1   0   18.44    0.92
   7   1   0   20.03    1.05
   7   1   0   18.78    0.92
   7   1   0   19.48    0.93
   7   1   0   19.07    0.87
   7  -1   0   19.80    0.92
   7  -1   0   20.44    1.14
  -7  -1   0   18.11    0.75
   7   1   0   19.18    1.09
  -7   1   0   17.96    0.87
  -7   1   0   19.54    1.06
  -7   1   0   18.03    0.81
   7  -1   0   18.65    0.97
   7   2   0   15.61    0.85
  -7  -2   0   13.88    1.09
  -7   2   0   14.17    0.72
  -7   2   0   14.40    1.10
   7   2   0   16.57    0.80
   7  -2   0   14.38    0.95
   7  -2   0   17.71    1.14
   7   2   0   14.47    0.89
   7  -2   0   13.59    0.92
   7  -2   0   13.91    1.05
   7  -2   0   15.62    0.83
   7  -2   0   14.47    1.03
   7  -2   0   14.22    0.93
   7  -2   0   15.34    0.97
  -7   2   0   15.36    0.78
   7   2   0   14.53    1.08
  -7   2   0   14.60    0.75
  -7   2   0   15.89    0.94
   7  -2   0   13.03    0.80
  -7   2   0   14.29    0.83
   7  -2   0   14.30    0.98
   7   2   0   14.74    1.23
   7   2   0   15.74    0.83
  -7   2   0   15.87    0.85
  -7   2   0   16.44    0.90
   7   2   0   13.57    0.98
  -7  -2   0   14.36    0.63
   7   2   0   15.09    1.30
  -7   2   0   15.51    0.79
   7   2   0   15.47    0.96
  -7   3   0    7.64    0.54
   7  -3   0    8.28    0.72
   7   3   0    8.53    0.70
  -7   3   0    7.72    0.75
   7   3   0    8.08    0.78
  -7   3   0    6.83    0.53
   7  -3   0    8.57    0.76
  -7  -3   0    7.16    0.38
  -7   3   0    7.65    0.96
   7  -3   0    7.86    0.67
  -7   3   0    6.82    0.76
   7  -3   0    7.63    0.75
  -7   3   0    7.66    0.73
   7  -4   0    0.32    0.48
  -7   4   0    0.14    0.48
   7  -4   0    0.64    0.37
  -7   4   0    0.38    0.36
  -7   4   0    0.20    0.28
   7  -4   0    0.32    0.37
  -7   5   0    3.94    0.50
   7  -5   0    3.69    0.46
   7  -5   0    4.44    0.48
  -7   6   0    0.37    0.22
   7  -6   0    0.40    0.20
  -8   0   0    1.63    0.29
   8   0   0    1.61    0.43
   8   0   0    1.10    0.37
   8   0   0    1.91    0.45
  -8   0   0    1.26    0.23
  -8   0   0    2.01    0.35
   8   0   0    1.27    0.33
   8   0   0    2.78    0.61
   8   0   0    2.89    0.56
  -8   0   0    1.10    0.28
   8   0   0    1.34    0.34
   8   0   0    1.63    0.36
   8   0   0    1.08    0.44
  -8   1   0    0.95    0.33
   8  -1   0    0.08    0.42
  -8   1   0    0.40    0.27
  -8  -1   0    0.26    0.40
   8  -1   0    0.34    0.30
  -8   1   0    0.24    0.50
   8   1   0    0.78    0.68
   8  -1   0    0.00    0.55
  -8   1   0    0.16    0.23
  -8   1   0    0.37    0.36
  -8   1   0    0.12    0.20
   8  -1   0    0.17    0.40
   8   1   0   -0.17    0.47
  -8  -1   0    0.19    0.24
   8   1   0    0.06    0.39
  -8  -1   0    0.27    0.18
   8  -1   0    0.67    0.40
   8  -1   0    0.16    0.33
   8  -1   0    0.32    0.40
   8   1   0    0.38    0.34
   8   1   0    0.31    0.37
   8   1   0    0.16    0.36
   8  -1   0    0.85    0.42
  -8  -1   0    0.28    0.30
   8  -1   0    0.71    0.31
   8   1   0    0.27    0.30
   8   2   0    0.47    0.46
  -8   2   0   -0.01    0.33
   8  -2   0   -0.22    0.34
   8  -2   0    0.54    0.36
  -8  -2   0    0.50    0.42
   8  -2   0   -0.35    0.44
   8   2   0   -0.10    0.34
   8  -2   0   -0.23    0.49
   8  -2   0    0.94    0.41
  -8   2   0   -0.23    0.33
   8   2   0    0.70    0.39
  -8   2   0    0.39    0.25
   8   2   0    0.04    0.35
  -8   2   0   -0.19    0.39
  -8  -2   0    0.04    0.18
  -8   2   0   -0.43    0.53
   8   2   0    0.28    0.41
  -8   2   0    0.22    0.25
  -8  -2   0    0.22    0.20
  -8   2   0   -0.12    0.32
   8   2   0   -0.17    0.38
   8  -2   0    0.32    0.35
   8  -2   0    0.38    0.35
  -8   2   0    0.51    0.35
   8   2   0    1.03    0.55
   8  -3   0    0.42    0.34
   8   3   0   -0.07    0.55
   8  -3   0   -0.07    0.33
  -8   3   0    0.31    0.49
   8  -3   0    0.39    0.39
  -8   3   0    0.79    0.62
   8  -3   0    0.08    0.48
  -8   3   0    0.57    0.35
  -8   3   0    0.36    0.40
   8   3   0   -0.22    0.51
   8   3   0   -0.05    0.41
  -8   3   0    0.03    0.27
  -8   3   0   -0.03    0.24
   8  -4   0    0.22    0.32
  -8   4   0    0.74    0.53
   8  -4   0    0.18    0.30
  -8   4   0    0.51    0.32
   8  -4   0    1.09    0.39
   8  -5   0    0.12    0.27
  -8   5   0    0.05    0.21
   8  -5   0   -0.34    0.24
   9   0   0   -0.08    0.43
   9   0   0    0.36    0.34
  -9   0   0    0.22    0.22
   9   0   0   -0.38    0.33
   9   0   0    0.05    0.35
  -9   0   0    0.49    0.34
   9   0   0    0.22    0.32
  -9   0   0    0.04    0.37
   9   0   0    0.31    0.51
  -9   0   0    0.15    0.32
   9   0   0    0.12    0.30
   9   0   0    0.57    0.42
  -9   0   0    0.24    0.21
   9   0   0   -0.45    0.32
   9   1   0    0.41    0.36
  -9   1   0    0.27    0.26
   9   1   0    0.38    0.39
  -9   1   0    0.62    0.42
   9  -1   0    0.40    0.38
   9  -1   0    0.89    0.34
   9  -1   0    0.45    0.35
  -9   1   0    0.48    0.29
  -9   1   0    1.24    0.44
  -9  -1   0    0.34    0.44
   9  -1   0    0.16    0.41
  -9  -1   0    0.62    0.21
   9  -1   0    1.29    0.49
   9  -1   0    0.47    0.35
   9   1   0    0.34    0.33
   9  -1   0    0.98    0.34
   9   1   0    1.21    0.36
  -9   1   0    0.62    0.36
  -9   1   0   -0.02    0.39
   9   1   0    0.16    0.37
  -9  -1   0    0.58    0.22
  -9   1   0    0.71    0.42
   9   1   0    0.87    0.35
   9   1   0    1.80    0.51
  -9   1   0    0.55    0.24
   9  -1   0    0.88    0.33
  -9  -1   0    0.66    0.32
   9   2   0    3.08    0.50
  -9   2   0    3.41    0.46
   9  -2   0    3.87    0.56
   9   2   0    3.61    0.59
   9   2   0    3.69    0.61
  -9   2   0    3.72    0.45
  -9   2   0    3.13    0.52
   9  -2   0    2.64    0.43
   9   2   0    3.89    0.50
   9  -2   0    3.61    0.54
  -9  -2   0    2.70    0.37
  -9   2   0    4.05    0.61
   9   2   0    3.74    0.51
   9   2   0    3.91    0.63
  -9   2   0    3.71    0.69
   9  -2   0    3.29    0.50
   9  -2   0    2.80    0.50
   9  -2   0    2.86    0.50
  -9   3   0    7.89    0.54
  -9   3   0    6.79    0.67
  -9   3   0    5.22    0.99
  -9   3   0    6.65    0.57
   9  -3   0    7.48    0.54
  -9   3   0    7.30    0.45
   9  -3   0    6.89    0.59
   9  -3   0    9.04    0.66
   9   3   0    6.29    0.86
   9  -4   0    2.55    0.35
   9  -4   0    1.57    0.32
  -9   4   0    2.21    0.33
  -9   4   0    2.89    0.49
  -9   5   0    0.82    0.20
   9  -5   0    0.17    0.21
 -10   0   0   22.39    1.00
  10   0   0   21.24    1.03
 -10   0   0   22.98    0.93
 -10   0   0   23.40    1.07
  10   0   0   21.41    1.05
  10   0   0   20.27    1.05
  10   0   0   21.87    1.06
 -10   0   0   21.71    1.16
  10   0   0   21.17    1.05
 -10   0   0   24.22    0.99
  10   1   0    0.11    0.30
 -10   1   0   -0.82    0.46
 -10   1   0   -0.21    0.21
  10  -1   0    0.01    0.28
 -10   1   0   -0.09    0.32
  10  -1   0    0.06    0.27
 -10   1   0   -0.56    0.33
 -10  -1   0    0.04    0.23
 -10   1   0   -0.15    0.22
  10   1   0   -0.19    0.27
  10   1   0    0.95    0.51
 -10   1   0    0.03    0.30
 -10  -1   0   -0.29    0.42
 -10  -1   0    0.53    0.26
 -10  -1   0    0.37    0.40
  10  -1   0    0.01    0.26
  10  -1   0   -0.34    0.26
  10   1   0    0.09    0.32
  10  -1   0    0.25    0.36
  10   1   0   -0.14    0.26
  10  -2   0    2.93    0.49
  10   2   0    2.22    0.32
  10   2   0    2.36    0.40
 -10   2   0    3.09    0.35
 -10   2   0    1.86    0.33
  10  -2   0    2.79    0.42
 -10   2   0    3.15    0.49
  10   2   0    2.35    0.40
  10  -2   0    3.27    0.42
 -10  -2   0    3.65    0.42
  10  -2   0    2.49    0.39
  10  -2   0    3.50    0.45
  10   2   0    2.88    0.49
 -10   2   0    3.65    0.50
  10  -3   0   11.71    0.62
 -10   3   0   11.34    0.62
  10  -3   0   11.29    0.66
 -10   3   0   11.53    0.52
  10   3   0   11.00    0.65
  10  -3   0   11.18    0.59
 -10   3   0   10.80    0.76
 -10   4   0    4.40    0.33
  10  -4   0    3.62    0.35
  10  -4   0    4.13    0.31
 -11   0   0    0.16    0.22
  11   0   0    0.11    0.21
  11   0   0   -0.04    0.21
 -11   0   0    0.51    0.28
 -11   0   0    0.15    0.22
  11   0   0    0.53    0.24
  11   0   0    0.05    0.22
  11  -1   0    3.31    0.35
  11  -1   0    3.73    0.35
 -11  -1   0    3.48    0.40
  11  -1   0    3.09    0.34
  11  -1   0    2.87    0.32
 -11   1   0    3.52    0.31
  11   1   0    4.09    0.39
 -11   1   0    3.70    0.37
 -11   1   0    3.97    0.41
  11   1   0    3.37    0.33
  11   1   0    3.23    0.34
 -11   1   0    4.83    0.53
  11   1   0    3.49    0.37
 -11  -1   0    2.74    0.37
  11  -2   0    0.45    0.19
  11   2   0    0.44    0.21
  11   2   0    0.54    0.22
  11  -2   0    0.30    0.25
 -11   2   0    0.57    0.25
  11  -2   0    0.41    0.29
 -11   2   0    0.80    0.16
 -11   2   0    0.88    0.28
  11   2   0    0.85    0.30
  11  -2   0    0.22    0.17
 -11   3   0    0.33    0.23
 -11   3   0   -0.03    0.23
  11  -3   0    0.17    0.18
  12   0   0    8.06    0.41
 -12   0   0    8.69    0.41
  12   0   0    8.92    0.42
  12   0   0    8.88    0.42
  12   0   0    7.19    0.42
  12  -1   0    0.20    0.17
 -12   1   0    0.46    0.16
  12  -1   0    0.14    0.18
  12  -1   0    0.25    0.19
  12   1   0    0.06    0.16
  12  -1   0    0.19    0.18
  12   1   0    0.33    0.18
   0   1   1   59.05    2.11
   0   1   1   54.32    2.10
   0  -1   1   60.49    2.11
   0   1  -1   60.38    2.11
   0  -1   1   64.22    2.09
   0   1  -1   57.88    2.11
   0  -1  -1   62.47    2.10
   0   1   1   56.44    2.11
   0   1   1   58.66    2.10
   0  -1   1   60.50    2.10
   0  -1   1   61.63    2.10
   0   1   1   60.60    2.11
   0  -1  -1   61.78    2.11
   0   1  -1   58.95    2.10
   0   1  -1   58.27    2.11
   0   1  -1   59.22    2.11
   0   1  -1   61.35    2.09
   0  -1  -1   59.85    2.09
   0   1   1   58.17    2.11
   0   2  -1    1.09    0.15
   0   2  -1    0.87    0.12
   0   2  -1    0.76    0.13
   0   3  -1    2.16    0.31
   0  -3  -1    1.87    0.18
   0  -3   1    2.07    0.20
   0   3  -1    1.71    0.27
   0  -3  -1    1.64    0.22
   0   3  -1    2.42    0.26
   0  -3   1    1.69    0.22
   0  -3  -1    1.74    0.21
   0  -3   1    2.00    0.18
   0   3   1    1.45    0.28
   0   3  -1    1.61    0.23
   0  -3  -1    1.47    0.22
   0  -3  -1    1.86    0.22
   0   3   1    1.71    0.28
   0   3  -1    1.88    0.23
   0  -3   1    1.95    0.22
   0  -3   1    1.47    0.22
   0  -3   1    1.66    0.23
   0   3   1    1.64    0.26
   0   3   1    1.73    0.24
   0   3   1    1.83    0.40
   0   3   1    1.90    0.20
   0   4  -1   -0.33    0.26
   0  -4  -1   -0.16    0.19
   0   4   1    0.05    0.30
   0   4  -1    0.32    0.27
   0  -4   1   -0.06    0.23
   0  -4   1   -0.09    0.20
   0   4  -1    0.05    0.21
   0  -4  -1    0.03    0.16
   0  -4   1    0.06    0.23
   0   4   1   -0.19    0.22
   0   4   1   -0.25    0.26
   0  -4  -1    0.19    0.23
   0  -4  -1    0.11    0.15
   0  -4   1    0.30    0.15
   0  -4  -1    0.02    0.23
   0   4  -1   -0.07    0.35
   0  -4   1    0.03    0.15
   0   4  -1    0.05    0.37
   0   4   1   -0.07    0.37
   0   4   1    0.09    0.38
   0   5   1    3.40    0.57
   0  -5   1    2.81    0.51
   0   5  -1    2.37    0.58
   0   5  -1    1.93    0.45
   0   5   1    2.17    0.42
   0   5  -1    1.43    0.62
   0  -5   1    2.17    0.39
   0  -5  -1    2.91    0.41
   0  -5  -1    2.03    0.39
   0   5   1    1.62    0.60
   0   5  -1    2.61    0.61
   0   5  -1    2.39    0.44
   0   5   1    3.06    0.51
   0   5  -1    1.54    0.41
   0  -5   1    2.46    0.32
   0   5  -1    0.90    0.42
   0  -5   1    2.14    0.43
   0   5  -1    2.04    0.41
   0  -5  -1    1.98    0.31
   0   5   1    2.43    0.40
   0  -5  -1    2.08    0.31
   0   5  -1    1.97    0.60
   0  -5  -1    2.18    0.44
   0   5   1    2.01    0.43
   0   5   1    1.50    0.52
   0  -5   1    2.11    0.40
   0   5   1    3.81    0.64
   0   6   1    1.15    0.57
   0  -6   1   -0.14    0.38
   0   6  -1    0.36    0.43
   0  -6   1    0.99    0.62
   0   6   1    0.66    0.39
   0  -6  -1   -1.12    0.65
   0   6   1    0.29    0.40
   0   6  -1    0.16    0.34
   0  -6  -1    0.70    0.38
   0   6   1    0.70    0.33
   0  -6   1    0.10    0.26
   0   6   1    0.33    0.34
   0   6  -1    0.29    0.37
   0  -6  -1    0.22    0.24
   0  -6  -1    0.44    0.34
   0   6   1    0.59    0.40
   0   6  -1   -0.23    0.41
   0   6   1    0.69    0.35
   0  -6   1   -0.28    0.55
   0   6  -1    0.09    0.32
   0  -6   1   -0.05    0.32
   0   6  -1    0.29    0.36
   0  -6   1    0.25    0.28
   0   6  -1   -0.05    0.52
   0   6  -1    0.55    0.60
   0  -6  -1    1.13    0.59
   0   7  -1   -0.28    0.26
   0   7  -1    0.18    0.25
   0  -7   1   -0.01    0.22
   0  -7  -1    0.55    0.37
   0   7  -1    0.35    0.31
   0   7   1    0.39    0.27
   0   7   1    0.09    0.30
   0   7   1    0.28    0.26
   0   7   1    0.44    0.29
   0   7   1    0.07    0.30
   0   7  -1    0.37    0.25
   0  -7  -1    0.48    0.22
   0  -7  -1    0.08    0.24
   0  -7   1    0.39    0.27
   0  -7  -1    0.03    0.20
   0   7  -1   -0.35    0.28
   0  -7   1    0.35    0.23
   0  -7   1    0.21    0.38
   1   0  -1   -0.03    0.03
   1   0  -1   -0.03    0.06
  -1   0  -1   -0.10    0.07
   1   0   1   -0.13    0.04
  -1   0   1   -0.17    0.04
   1   0  -1   -0.14    0.04
  -1   0   1   -0.14    0.03
  -1   0  -1   -0.22    0.05
  -1   0   1    0.03    0.06
  -1   0  -1   -0.18    0.06
  -1   0  -1   -0.08    0.05
   1   0  -1   -0.05    0.05
  -1   0  -1   -0.17    0.04
  -1   0   1   -0.05    0.04
  -1  -1   1  170.69    6.06
   1   1   1  172.91    6.05
   1  -1  -1  176.12    6.06
  -1   1  -1  162.46    6.06
   1   1   1  167.73    6.06
  -1   1  -1  172.25    6.06
  -1   1  -1  167.13    6.07
   1   1   1  183.71    6.07
  -1   1  -1  167.46    6.06
   1  -1  -1  167.48    6.05
   1  -1  -1  171.47    6.05
   1   1   1  168.85    6.07
  -1   1  -1  175.66    6.04
  -1  -1   1  166.88    6.06
   1  -1  -1  171.25    6.05
   1  -1  -1  183.95    6.06
   1  -1  -1  175.21    6.07
  -1   1  -1  172.30    6.06
  -1   1  -1  178.79    6.06
  -1  -1   1  175.17    6.06
   1   1   1  169.54    6.04
   1   1   1  176.71    6.08
   1  -1   1  178.35    6.05
   1   1  -1  170.88    6.06
  -1   1   1  177.14    6.05
   1  -1   1  174.11    6.07
   1   1  -1  176.40    6.06
   1   1  -1  173.93    6.06
  -1   1   1  171.20    6.06
   1  -1   1  164.84    6.05
  -1   1   1  170.59    6.06
   1   1  -1  182.07    6.07
   1  -1   1  170.85    6.05
  -1  -1  -1  162.79    6.04
   1  -1   1  185.00    6.07
  -1   1   1  177.93    6.05
  -1  -1  -1  184.01    6.08
   1   1  -1  175.30    6.05
  -1  -1  -1  186.98    6.05
   1   1  -1  191.23    6.06
   1   1  -1  177.46    6.06
   1   1  -1  175.21    6.07
  -1   1   1  167.91    6.05
   1  -1   1  183.39    6.06
  -1   1   1  172.50    6.07
  -1  -1  -1  168.14    6.05
  -1  -2   1    7.10    0.31
   1  -2  -1    7.69    0.34
   1  -2  -1    7.57    0.33
  -1   2  -1    7.18    0.41
   1   2   1    7.11    0.36
   1   2   1    6.95    0.36
   1   2   1    6.93    0.35
   1   2   1    7.38    0.36
  -1   2  -1    7.26    0.36
  -1   2  -1    7.07    0.34
  -1  -2   1    7.29    0.33
   1  -2  -1    7.51    0.36
   1   2   1    7.26    0.31
  -1   2  -1    7.39    0.32
   1   2   1    7.62    0.35
   1  -2  -1    8.17    0.33
  -1  -2   1    7.03    0.30
  -1  -2   1    7.37    0.33
   1  -2  -1    7.39    0.28
  -1   2  -1    6.94    0.34
  -1   2  -1    7.24    0.36
   1  -2  -1    7.61    0.35
   1  -2   1    6.40    0.41
  -1   2   1    6.77    0.30
  -1  -2  -1    7.05    0.30
   1  -2   1    7.49    0.31
   1  -2   1    8.13    0.34
  -1  -2  -1    7.65    0.29
  -1  -2  -1    7.10    0.30
  -1   2   1    7.45    0.35
  -1  -2  -1    7.44    0.31
  -1   2   1    6.54    0.39
   1   2  -1    7.46    0.35
   1  -2   1    7.69    0.33
  -1   2   1    6.67    0.35
   1   2  -1    7.78    0.31
   1   2  -1    7.32    0.35
  -1  -2  -1    7.34    0.31
   1  -2   1    7.67    0.33
   1   2  -1    7.30    0.36
   1   2  -1    7.29    0.36
   1   2  -1    7.08    0.35
  -1   2   1    7.19    0.35
   1  -2   1    6.92    0.36
  -1   2   1    7.43    0.33
  -1   3  -1   77.35    2.77
   1   3   1   74.79    2.78
  -1   3  -1   73.17    2.67
   1   3   1   77.36    2.67
   1  -3  -1   77.16    2.74
   1  -3  -1   78.15    2.76
  -1   3  -1   75.59    2.78
   1  -3  -1   78.33    2.68
  -1  -3   1   75.62    2.66
   1   3   1   77.29    2.78
   1   3   1   75.11    2.71
  -1  -3   1   72.41    2.70
  -1  -3   1   75.52    2.71
  -1   3  -1   74.08    2.75
   1  -3  -1   78.75    2.71
   1   3   1   75.77    2.79
   1   3   1   70.64    2.74
  -1   3  -1   76.56    2.75
  -1  -3   1   74.11    2.68
   1  -3  -1   76.54    2.71
   1   3   1   73.84    2.74
   1   3  -1   77.88    2.77
   1  -3   1   77.88    2.70
   1  -3   1   74.52    2.73
  -1   3   1   74.91    2.74
  -1   3   1   74.57    2.68
   1  -3   1   78.79    2.75
   1   3  -1   78.86    2.78
   1  -3   1   76.98    2.71
  -1   3   1   74.37    2.76
  -1  -3  -1   77.82    2.75
   1   3  -1   75.67    2.78
  -1   3   1   73.76    2.78
  -1  -3  -1   71.55    2.71
   1   3  -1   71.99    2.74
  -1  -3  -1   71.92    2.70
   1  -3   1   76.35    2.69
  -1  -3  -1   72.35    2.71
   1   3  -1   77.65    2.75
  -1   3   1   73.89    2.73
  -1   4  -1    1.96    0.30
  -1   4  -1    2.02    0.43
  -1   4  -1    2.10    0.34
   1   4   1    2.50    0.42
   1   4   1    1.63    0.29
   1  -4  -1    2.17    0.37
  -1  -4   1    1.78    0.28
  -1  -4   1    2.05    0.24
   1  -4  -1    2.52    0.40
   1  -4  -1    1.90    0.30
   1   4   1    2.03    0.36
  -1   4  -1    2.14    0.39
  -1  -4   1    1.43    0.26
   1   4   1    1.41    0.38
   1  -4  -1    2.29    0.26
   1  -4  -1    2.05    0.30
  -1  -4   1    2.09    0.34
   1  -4  -1    1.83    0.36
   1   4   1    2.15    0.39
  -1   4  -1    3.37    0.60
  -1  -4   1    1.66    0.28
   1  -4   1    2.13    0.27
  -1  -4  -1    1.84    0.28
  -1  -4  -1    1.91    0.24
  -1   4   1    2.02    0.35
   1  -4   1    2.15    0.28
  -1  -4  -1    2.08    0.44
  -1  -4  -1    2.02    0.33
  -1   4   1    1.66    0.43
   1   4  -1    2.89    0.44
   1   4  -1    2.00    0.35
   1  -4   1    1.60    0.29
   1   4  -1    1.67    0.35
   1  -4   1    1.80    0.27
  -1  -4  -1    1.85    0.25
  -1   4   1    2.21    0.51
  -1   4   1    2.93    0.47
   1   4  -1    2.23    0.34
   1  -4   1    1.77    0.31
   1  -4   1    2.04    0.34
  -1   4   1    2.03    0.35
  -1   5  -1   54.51    2.28
   1  -5  -1   60.81    2.32
  -1  -5   1   56.38    2.15
  -1  -5   1   54.75    2.25
   1   5   1   53.22    2.43
   1   5   1   55.13    2.27
  -1   5  -1   58.10    2.35
  -1  -5   1   56.00    2.22
  -1  -5   1   53.94    2.12
   1  -5  -1   54.70    2.14
   1  -5  -1   56.21    2.23
   1  -5  -1   57.01    2.20
  -1   5  -1   58.67    2.27
   1  -5  -1   57.88    2.17
   1   5   1   57.41    2.36
  -1   5  -1   56.84    2.24
  -1   5  -1   56.80    2.35
  -1   5  -1   58.76    2.30
  -1   5  -1   56.04    2.30
  -1   5  -1   57.17    2.34
   1   5   1   56.57    2.33
   1   5   1   57.74    2.28
   1   5   1   54.04    2.26
   1   5   1   56.28    2.30
   1  -5  -1   53.87    2.13
  -1  -5   1   56.02    2.10
  -1   5  -1   51.56    2.45
   1  -5   1   54.34    2.13
  -1  -5  -1   54.17    2.21
   1   5  -1   55.57    2.26
  -1   5   1   56.62    2.27
   1  -5   1   55.68    2.16
   1   5  -1   57.81    2.35
  -1   5   1   54.47    2.25
   1   5  -1   57.07    2.28
   1   5  -1   55.74    2.33
  -1   5   1   57.38    2.37
  -1   5   1   57.85    2.31
  -1  -5  -1   54.71    2.25
  -1  -5  -1   51.93    2.12
  -1   5   1   57.28    2.36
   1   5  -1   58.27    2.27
  -1   5   1   55.27    2.36
   1  -5   1   59.49    2.18
  -1   5   1   56.62    2.30
   1   5  -1   57.36    2.28
   1   5  -1   52.31    2.26
  -1   5   1   57.84    2.29
  -1  -5  -1   55.34    2.10
  -1  -5  -1   59.20    2.16
   1  -5   1   55.59    2.24
   1  -5   1   57.61    2.25
   1  -5   1   59.32    2.30
   1  -6  -1   -0.48    0.59
  -1   6  -1    0.21    0.45
   1  -6  -1   -0.27    0.28
  -1   6  -1    0.38    0.41
   1   6   1    0.00    0.34
   1   6   1    0.28    0.39
   1   6   1    0.48    0.38
  -1   6  -1    0.35    0.39
  -1   6  -1   -0.02    0.31
  -1  -6   1   -0.23    0.22
  -1  -6   1    1.08    0.57
   1  -6  -1    0.06    0.25
   1   6   1    0.27    0.39
  -1   6  -1   -0.32    0.34
  -1   6  -1   -0.68    0.44
  -1   6  -1   -0.05    0.36
  -1  -6   1    0.17    0.54
  -1  -6   1    0.15    0.33
   1  -6  -1    0.07    0.23
   1  -6  -1   -0.85    0.49
  -1   6  -1    0.11    0.61
   1   6   1   -0.09    0.58
  -1  -6   1    0.38    0.29
   1   6   1    0.40    0.37
   1   6   1    0.12    0.33
   1   6  -1    0.26    0.33
  -1  -6  -1    0.19    0.23
   1   6  -1    0.36    0.33
  -1   6   1    0.24    0.37
  -1  -6  -1   -0.72    0.54
   1   6  -1   -0.46    0.41
  -1   6   1    0.47    0.39
   1  -6   1    1.23    0.46
   1   6  -1    0.36    0.55
   1   6  -1    0.32    0.35
  -1   6   1    0.01    0.52
  -1  -6  -1    0.13    0.33
   1  -6   1    0.07    0.23
   1  -6   1   -0.12    0.29
   1   6  -1    0.56    0.40
   1  -6   1    1.91    0.64
   1  -6   1    0.17    0.27
  -1   6   1    0.10    0.36
  -1   6   1    0.14    0.31
  -1   6   1    0.48    0.36
  -1   6   1    0.16    0.69
  -1  -6  -1   -0.57    0.56
  -1  -6  -1    0.05    0.26
  -1   6   1   -0.36    0.45
   1   6  -1    0.09    0.39
  -1  -7   1    1.65    0.27
  -1   7  -1    2.01    0.35
   1   7   1    1.74    0.30
  -1   7  -1    2.38    0.39
  -1  -7   1    1.84    0.34
   1  -7  -1    1.77    0.28
  -1   7  -1    1.59    0.33
  -1  -7   1    2.17    0.32
   1   7   1    1.58    0.33
  -1   7  -1    2.40    0.39
   1   7   1    2.54    0.39
   1   7   1    1.94    0.30
  -1   7  -1    1.89    0.37
   1  -7  -1    2.31    0.29
   1   7   1    1.75    0.30
   1   7   1    1.77    0.31
   1  -7  -1    1.91    0.38
   1   7  -1    1.22    0.31
   1   7  -1    1.89    0.31
   1  -7   1    2.07    0.36
   1  -7   1    2.23    0.29
  -1   7   1    1.85    0.34
  -1   7   1    1.91    0.33
  -1  -7  -1    1.91    0.33
  -1  -7  -1    2.27    0.33
  -1  -7  -1    1.40    0.32
  -1   7   1    1.68    0.34
   1   7  -1    1.66    0.31
   1   7  -1    1.89    0.29
  -1   7   1    1.32    0.28
  -1   7   1    2.28    0.40
   1  -7   1    1.44    0.26
   1   7  -1    1.56    0.29
  -2   0   1  482.27   17.49
   2   0  -1  471.05   17.48
   2   0   1  499.05   17.47
  -2   0   1  510.89   17.48
   2   0  -1  512.72   17.47
   2   0  -1  511.05   17.47
  -2   0   1  466.38   17.51
   2   0   1  469.36   17.48
   2   0   1  518.74   17.48
   2   0  -1  514.50   17.47
   2   0   1  514.07   17.47
  -2   0   1  505.34   17.46
  -2   0  -1  496.98   17.48
  -2   0  -1  520.73   17.48
   2   0  -1  511.34   17.47
  -2   0  -1  519.23   17.48
  -2   0  -1  501.31   17.49
   2   0   1  521.09   17.47
   2   0  -1  487.44   17.46
  -2   0   1  533.76   17.47
  -2   0  -1  523.15   17.49
   2  -1  -1  242.34    8.38
  -2   1  -1  259.00    8.40
  -2   1  -1  236.95    8.39
  -2   1  -1  231.25    8.39
  -2   1  -1  249.85    8.37
  -2   1  -1  239.55    8.38
   2   1   1  244.41    8.37
   2   1   1  233.30    8.37
  -2  -1   1  245.01    8.39
   2   1   1  242.26    8.37
   2  -1  -1  238.79    8.38
   2   1   1  245.13    8.41
   2   1   1  241.18    8.37
   2   1   1  236.94    8.39
   2  -1  -1  240.99    8.38
   2   1   1  243.97    8.40
   2  -1  -1  231.42    8.38
   2  -1  -1  234.32    8.38
  -2   1  -1  240.02    8.39
   2   1   1  246.77    8.39
   2  -1   1  240.41    8.38
  -2   1   1  233.47    8.39
   2  -1   1  240.56    8.39
   2   1  -1  243.39    8.37
   2  -1   1  225.99    8.38
   2   1  -1  246.29    8.38
   2  -1   1  236.90    8.39
  -2   1   1  238.44    8.37
  -2   1   1  243.82    8.37
  -2  -1  -1  236.23    8.39
   2  -1   1  240.52    8.37
   2   1  -1  241.45    8.38
  -2   1   1  236.09    8.38
   2   1  -1  250.12    8.38
  -2   1   1  245.36    8.39
  -2  -1  -1  247.20    8.40
   2   1  -1  243.65    8.39
   2   1  -1  248.13    8.40
   2  -1   1  240.14    8.37
   2   1  -1  240.04    8.38
   2   1  -1  239.84    8.39
   2   1  -1  247.67    8.39
  -2   1   1  234.59    8.37
   2   2   1    6.91    0.31
   2  -2  -1    6.38    0.31
   2  -2  -1    6.80    0.38
   2  -2  -1    6.94    0.33
  -2   2  -1    6.70    0.37
   2  -2  -1    6.72    0.33
  -2   2  -1    6.81    0.31
  -2   2  -1    6.69    0.36
  -2   2  -1    7.94    0.36
   2   2   1    7.09    0.37
   2   2   1    6.60    0.36
   2  -2  -1    7.08    0.37
  -2  -2   1    6.74    0.33
   2   2   1    6.92    0.37
  -2   2  -1    6.15    0.34
   2   2   1    7.11    0.36
   2   2   1    6.49    0.34
  -2  -2   1    6.78    0.32
   2   2   1    6.89    0.32
   2   2   1    6.60    0.35
   2   2   1    6.78    0.36
  -2   2  -1    7.24    0.41
  -2   2   1    6.96    0.39
   2  -2   1    6.84    0.33
  -2  -2  -1    6.94    0.32
   2   2  -1    6.94    0.35
   2  -2   1    7.14    0.32
  -2   2   1    6.33    0.35
   2   2  -1    6.74    0.34
  -2   2   1    6.82    0.40
   2   2  -1    6.68    0.34
   2  -2   1    6.83    0.33
   2  -2   1    6.75    0.38
  -2   2   1    6.24    0.34
   2   2  -1    7.53    0.37
  -2   2   1    6.92    0.36
  -2   2   1    6.90    0.35
   2   2  -1    6.78    0.31
   2   2  -1    6.51    0.36
   2  -2   1    6.46    0.36
   2  -2   1    6.85    0.33
  -2   2   1    6.44    0.37
   2  -3  -1   23.60    0.95
   2   3   1   24.22    0.90
   2  -3  -1   24.00    0.92
   2   3   1   23.02    0.97
   2  -3  -1   23.40    0.94
  -2  -3   1   23.44    0.93
  -2   3  -1   24.46    1.00
   2  -3  -1   23.92    1.00
  -2  -3   1   21.35    0.88
  -2   3  -1   22.62    0.92
  -2   3  -1   23.04    0.98
   2   3   1   23.72    1.02
  -2   3  -1   23.39    0.97
  -2  -3   1   22.31    0.91
   2  -3  -1   24.11    0.93
   2   3   1   26.02    1.01
   2  -3  -1   22.96    0.94
  -2  -3   1   23.00    0.85
   2   3   1   23.32    0.96
   2   3   1   23.54    1.02
   2   3   1   22.44    0.94
  -2   3  -1   23.31    1.00
  -2  -3  -1   22.67    0.89
  -2   3   1   22.49    0.92
   2  -3   1   21.10    0.98
  -2  -3  -1   22.89    0.85
  -2   3   1   22.12    0.99
   2   3  -1   23.95    0.89
   2  -3   1   24.04    0.95
   2  -3   1   23.89    0.92
   2  -3   1   24.95    1.01
  -2   3   1   24.30    1.00
   2   3  -1   23.12    0.97
  -2   3   1   23.31    0.96
   2  -3   1   22.76    0.93
  -2   3   1   23.47    0.98
   2   3  -1   25.33    0.99
  -2   3   1   23.24    1.00
   2   3  -1   22.40    0.95
   2   3  -1   23.64    1.01
   2  -3   1   22.97    0.94
   2   3  -1   23.62    1.01
  -2  -3  -1   24.37    0.92
   2  -4  -1    0.65    0.19
  -2  -4   1    0.41    0.20
  -2  -4   1    0.44    0.30
  -2   4  -1    0.50    0.35
   2  -4  -1    0.62    0.24
   2   4   1    0.70    0.28
  -2  -4   1    0.58    0.14
  -2   4  -1    0.78    0.26
   2   4   1    0.86    0.36
   2   4   1    0.81    0.36
   2  -4  -1    0.55    0.26
  -2   4  -1    0.30    0.28
   2  -4  -1    0.79    0.31
   2  -4  -1    1.05    0.28
   2   4   1   -0.16    0.34
   2  -4  -1    0.14    0.23
  -2  -4   1    0.48    0.20
  -2   4  -1    0.82    0.47
  -2  -4   1    0.41    0.27
  -2   4   1    0.59    0.49
   2  -4   1    0.46    0.23
   2   4  -1    0.30    0.38
  -2   4   1    1.21    0.41
   2  -4   1    0.96    0.30
   2   4  -1    0.51    0.24
   2  -4   1    0.89    0.27
  -2   4   1    0.49    0.25
   2  -4   1    0.56    0.27
   2   4  -1    0.63    0.27
   2   4  -1    0.33    0.39
  -2  -4  -1    1.02    0.29
  -2  -4  -1    0.65    0.19
  -2  -4  -1    0.66    0.20
  -2  -4  -1    0.53    0.13
   2  -4   1    0.87    0.24
  -2   4   1    0.23    0.37
  -2   4   1    0.49    0.33
   2   4  -1    0.27    0.31
   2   5   1    1.20    0.45
  -2  -5   1    1.06    0.47
   2   5   1    1.00    0.47
   2   5   1    0.80    0.48
   2   5   1    1.53    0.40
   2  -5  -1    1.13    0.68
  -2   5  -1    1.02    0.46
  -2  -5   1    0.65    0.24
  -2   5  -1    0.68    0.62
   2   5   1    1.01    0.52
   2  -5  -1    0.91    0.26
   2  -5  -1    1.07    0.31
  -2   5  -1    1.94    0.49
  -2   5  -1    0.73    0.42
   2  -5  -1    1.67    0.40
  -2   5  -1    0.99    0.53
  -2   5  -1    1.47    0.46
  -2  -5   1    1.05    0.23
   2  -5  -1    1.38    0.42
   2   5   1    1.05    0.35
  -2  -5   1    0.99    0.31
   2   5   1    1.20    0.51
  -2   5  -1    1.20    0.38
   2  -5  -1    1.28    0.28
   2   5  -1    1.71    0.47
   2  -5   1    1.06    0.26
   2   5  -1    0.96    0.39
  -2   5   1    1.36    0.58
   2   5  -1    1.35    0.41
  -2   5   1    0.38    0.38
   2  -5   1    1.63    0.58
  -2   5   1    0.60    0.41
   2  -5   1    1.10    0.40
  -2   5   1    0.70    0.44
  -2  -5  -1    0.92    0.42
   2  -5   1    0.78    0.42
   2  -5   1    1.07    0.31
   2   5  -1    0.36    0.44
  -2  -5  -1    0.92    0.22
   2  -5   1    0.98    0.29
  -2   5   1    0.06    0.54
   2   5  -1    0.77    0.45
   2   5  -1    0.03    0.45
  -2   5   1    1.40    0.42
   2   5  -1    1.12    0.49
  -2   5   1    0.24    0.46
  -2  -5  -1    0.71    0.23
  -2  -5  -1    0.99    0.32
  -2   6  -1   14.04    1.01
  -2   6  -1   15.41    0.93
  -2  -6   1   15.61    0.73
  -2   6  -1   14.54    0.89
   2   6   1   13.01    0.88
  -2   6  -1   13.77    0.95
  -2   6  -1   13.16    0.85
  -2  -6   1   15.26    0.78
   2   6   1   13.50    0.82
   2   6   1   13.43    0.88
   2  -6  -1   14.28    0.88
  -2  -6   1   14.03    0.80
   2   6   1   15.86    0.90
   2  -6  -1   13.57    0.96
   2  -6  -1   14.45    0.73
   2   6   1   13.35    0.89
   2   6  -1   14.17    0.87
  -2   6   1   15.70    0.97
   2   6  -1   13.48    0.87
   2  -6   1   15.19    0.85
   2  -6   1   14.71    0.84
  -2   6   1   14.84    0.88
   2   6  -1   13.75    0.86
  -2   6   1   13.44    1.13
  -2   6   1   14.89    0.94
   2   6  -1   12.99    0.86
   2  -6   1   14.95    0.76
   2   6  -1   14.59    0.89
  -2   6   1   14.36    0.87
  -2  -6  -1   15.07    0.72
  -2   6   1   14.27    0.82
  -2  -6  -1   17.13    0.82
  -2  -6  -1   14.06    0.80
   2   7   1    6.71    0.48
  -2  -7   1    7.66    0.49
   2   7   1    6.81    0.48
  -2   7  -1    5.98    0.56
   2   7   1    6.63    0.49
   2  -7  -1    7.20    0.47
  -2   7  -1    7.43    0.58
  -2  -7   1    8.05    0.48
   2   7   1    6.63    0.47
   2   7   1    6.73    0.54
  -2  -7   1    7.66    0.54
   2  -7  -1    7.44    0.40
  -2   7  -1    6.87    0.49
   2   7   1    7.89    0.50
  -2   7  -1    7.93    0.50
  -2   7   1    7.00    0.57
   2   7  -1    7.82    0.56
  -2   7   1    6.30    0.54
  -2  -7  -1    7.54    0.47
   2   7  -1    7.20    0.49
   2   7  -1    6.77    0.50
   2  -7   1    7.46    0.49
  -2   7   1    7.52    0.51
   2   7  -1    7.02    0.49
   2   7  -1    7.59    0.50
   2  -7   1    7.76    0.42
   2   7  -1    6.46    0.47
  -2   7   1    6.95    0.49
  -2  -7  -1    7.51    0.46
  -3   0   1    0.15    0.07
   3   0  -1    0.17    0.13
  -3   0  -1    0.06    0.09
   3   0  -1   -0.06    0.09
   3   0   1    0.01    0.08
  -3   0  -1    0.04    0.05
   3   0  -1    0.13    0.08
  -3   0   1    0.07    0.11
   3   0  -1    0.01    0.08
   3   0   1    0.05    0.08
  -3   0   1    0.00    0.08
  -3   0   1    0.07    0.08
   3   0  -1   -0.03    0.07
  -3   0  -1    0.16    0.11
   3   0  -1    0.02    0.10
  -3   0  -1   -0.05    0.08
   3   0  -1    0.18    0.10
   3   0   1   -0.02    0.06
   3   0   1   -0.01    0.11
  -3   0  -1    0.14    0.09
   3   1   1   20.25    0.73
  -3  -1   1   19.02    0.76
   3  -1  -1   19.29    0.73
  -3   1  -1   19.81    0.75
   3   1   1   17.51    0.75
  -3   1  -1   19.41    0.75
   3  -1  -1   18.75    0.76
  -3  -1   1   18.94    0.74
   3   1   1   18.91    0.73
   3  -1  -1   17.80    0.75
   3   1   1   19.33    0.76
  -3  -1   1   19.39    0.75
   3  -1  -1   17.53    0.75
   3  -1  -1   18.84    0.74
   3   1   1   19.52    0.73
  -3   1  -1   20.49    0.73
  -3   1  -1   19.64    0.79
   3   1   1   20.23    0.74
  -3  -1   1   19.41    0.75
  -3   1  -1   19.76    0.74
   3   1   1   20.68    0.77
   3   1   1   19.33    0.76
  -3   1  -1   19.49    0.74
   3  -1  -1   18.58    0.75
  -3   1   1   19.52    0.73
   3  -1   1   19.23    0.72
  -3  -1  -1   19.66    0.75
   3   1  -1   19.77    0.75
  -3   1   1   19.56    0.73
   3  -1   1   19.20    0.72
   3  -1   1   18.04    0.77
   3  -1   1   18.93    0.76
   3   1  -1   18.95    0.73
  -3  -1  -1   19.74    0.77
   3  -1   1   18.62    0.76
  -3   1   1   19.16    0.73
   3   1  -1   18.89    0.76
   3  -1   1   19.33    0.74
   3   1  -1   18.14    0.76
  -3   1   1   18.35    0.76
  -3   1   1   18.47    0.73
  -3   1   1   17.93    0.73
   3  -1   1   18.83    0.74
   3   1  -1   19.05    0.76
  -3   1   1   18.74    0.75
   3   1  -1   18.74    0.74
   3   1  -1   18.99    0.74
   3   2   1   87.38    3.26
  -3  -2   1   89.88    3.24
   3   2   1   94.61    3.26
   3  -2  -1   91.69    3.23
   3  -2  -1   88.73    3.33
  -3   2  -1   87.66    3.25
   3   2   1   86.98    3.22
   3  -2  -1   90.16    3.21
   3  -2  -1   91.36    3.22
   3   2   1   88.50    3.19
  -3   2  -1   92.66    3.25
   3  -2  -1   90.23    3.23
  -3  -2   1   89.09    3.24
   3   2   1   91.30    3.23
  -3   2  -1   95.99    3.25
  -3   2  -1   85.34    3.24
  -3   2  -1   93.49    3.22
   3   2   1   91.39    3.23
   3   2   1   89.36    3.24
  -3   2  -1   90.82    3.29
  -3   2  -1   93.58    3.20
   3   2   1   91.03    3.28
  -3   2  -1   90.32    3.23
   3  -2   1   89.24    3.23
   3   2  -1   91.71    3.24
  -3  -2  -1   86.97    3.24
  -3   2   1   91.23    3.22
   3   2  -1   94.76    3.23
   3   2  -1   87.22    3.19
  -3   2   1   94.46    3.25
   3  -2   1   90.10    3.21
   3   2  -1   92.08    3.25
   3   2  -1   91.17    3.23
   3  -2   1   91.84    3.27
   3   2  -1   89.20    3.26
  -3   2   1   93.87    3.22
  -3   2   1   87.75    3.33
   3   2  -1   90.73    3.24
   3  -2   1   89.90    3.22
   3  -2   1   88.53    3.23
   3   2  -1   92.40    3.24
  -3  -2  -1   87.97    3.21
   3   2  -1   90.09    3.23
  -3   2   1   91.34    3.20
  -3   2   1   89.18    3.23
  -3   2   1   86.35    3.25
  -3   3  -1    6.61    0.48
  -3   3  -1    6.06    0.41
   3   3   1    6.38    0.42
   3   3   1    6.16    0.36
   3  -3  -1    6.50    0.40
   3   3   1    6.67    0.45
   3   3   1    6.40    0.49
  -3  -3   1    6.09    0.29
   3  -3  -1    5.69    0.48
  -3  -3   1    5.86    0.42
  -3   3  -1    6.75    0.52
  -3   3  -1    7.41    0.54
   3   3   1    5.66    0.42
  -3  -3   1    6.49    0.45
  -3   3  -1    7.09    0.52
  -3   3  -1    6.78    0.46
  -3   3  -1    6.39    0.40
   3   3   1    6.61    0.44
   3  -3  -1    6.74    0.42
   3  -3  -1    6.64    0.40
   3   3  -1    6.95    0.52
  -3   3   1    5.62    0.53
  -3   3   1    5.75    0.38
  -3   3   1    6.38    0.48
  -3   3   1    6.56    0.50
  -3   3   1    6.46    0.44
   3   3  -1    6.32    0.45
   3  -3   1    6.71    0.42
   3   3  -1    6.05    0.40
  -3   3   1    5.74    0.62
  -3  -3  -1    6.12    0.49
  -3  -3  -1    6.03    0.41
   3  -3   1    5.26    0.58
  -3  -3  -1    5.78    0.30
   3  -3   1    6.69    0.57
   3   3  -1    5.98    0.36
   3  -3   1    6.49    0.46
  -3   3   1    6.18    0.42
   3  -3   1    6.75    0.41
   3   3  -1    6.06    0.43
   3   3  -1    6.09    0.50
   3  -3   1    6.32    0.39
  -3   4  -1    1.07    0.31
   3   4   1    1.17    0.31
  -3   4  -1    0.88    0.39
  -3  -4   1    1.17    0.20
  -3   4  -1    1.21    0.53
   3  -4  -1    0.89    0.34
   3  -4  -1    0.83    0.30
   3  -4  -1    0.55    0.25
   3  -4  -1    0.77    0.31
   3   4   1    1.51    0.45
   3   4   1    1.62    0.41
   3   4   1    1.54    0.40
  -3  -4   1    1.18    0.32
  -3   4  -1    0.28    0.35
  -3  -4   1    1.17    0.20
   3   4  -1    1.12    0.31
  -3  -4  -1    1.19    0.33
   3  -4   1    0.80    0.30
   3   4  -1    1.18    0.41
  -3  -4  -1    0.86    0.16
   3   4  -1    0.18    0.42
  -3   4   1    0.95    0.34
   3   4  -1    1.25    0.31
   3  -4   1    0.86    0.28
   3  -4   1    0.69    0.29
  -3   4   1    1.31    0.34
  -3   4   1    2.05    0.48
  -3  -4  -1    1.00    0.21
   3   4  -1    1.13    0.40
  -3   4   1    1.33    0.47
   3  -4   1    1.05    0.25
   3   5   1    0.45    0.44
   3  -5  -1    0.96    0.47
  -3   5  -1    0.42    0.40
   3   5   1    0.42    0.52
   3   5   1    0.68    0.52
  -3  -5   1    0.68    0.29
   3   5   1    0.33    0.42
   3   5   1    0.88    0.42
  -3  -5   1    0.46    0.50
  -3   5  -1    0.64    0.46
   3  -5  -1    0.61    0.28
   3   5   1    1.11    0.43
  -3   5  -1    0.49    0.47
   3   5   1    0.59    0.39
  -3   5  -1    0.79    0.47
  -3  -5   1    0.67    0.21
  -3   5  -1    1.34    0.48
  -3  -5   1    0.77    0.23
   3  -5  -1    0.46    0.25
   3   5  -1    1.32    0.40
  -3   5   1    0.26    0.39
   3  -5   1    0.31    0.50
  -3   5   1    0.32    0.47
  -3  -5  -1    0.58    0.47
  -3   5   1    1.22    0.49
   3   5  -1    0.62    0.44
   3   5  -1    0.71    0.47
  -3   5   1    0.70    0.46
  -3   5   1    0.74    0.51
   3  -5   1    0.53    0.38
   3  -5   1    0.71    0.27
   3  -5   1    0.88    0.26
   3   5  -1    0.34    0.48
   3   5  -1    0.95    0.43
  -3  -5  -1    0.72    0.23
  -3  -5  -1    0.66    0.23
  -3   5   1    0.71    0.50
   3   5  -1    0.97    0.49
  -3  -5  -1    0.74    0.29
   3   5  -1    0.88    0.45
  -3   6  -1    1.55    0.39
   3   6   1    1.69    0.38
   3  -6  -1    1.50    0.35
  -3   6  -1    1.05    0.41
   3   6   1    1.76    0.43
  -3   6  -1    1.34    0.41
   3   6   1    1.44    0.38
  -3   6  -1    1.87    0.39
   3  -6  -1    1.52    0.26
   3   6   1    1.45    0.37
   3   6   1    1.49    0.35
   3   6   1    1.80    0.40
  -3  -6   1    1.77    0.34
   3  -6  -1    1.93    0.43
  -3  -6   1    1.24    0.27
  -3  -6  -1    1.61    0.35
  -3  -6  -1    1.88    0.28
   3  -6   1    1.70    0.40
   3   6  -1    1.91    0.39
   3  -6   1    1.95    0.33
  -3   6   1    1.92    0.37
  -3  -6  -1    1.20    0.36
  -3   6   1    1.28    0.42
   3   6  -1    1.90    0.38
   3   6  -1    1.26    0.37
  -3   6   1    1.47    0.46
   3   6  -1    1.55    0.41
  -3   6   1    1.00    0.42
   3   6  -1    1.49    0.37
   3  -6   1    1.46    0.26
   3   6  -1    1.67    0.41
   3  -7  -1    4.70    0.48
  -3  -7   1    6.06    0.42
   3   7   1    4.97    0.40
   3   7   1    5.49    0.47
   3   7   1    4.61    0.43
   3   7   1    5.32    0.41
  -3   7  -1    5.47    0.46
  -3   7  -1    4.91    0.41
   3   7   1    5.12    0.47
  -3   7  -1    4.08    0.67
  -3   7  -1    5.31    0.47
   3  -7  -1    5.57    0.38
  -3  -7   1    5.28    0.47
   3   7   1    4.88    0.41
  -3  -7  -1    5.63    0.43
  -3   7   1    5.98    0.48
  -3  -7  -1    5.18    0.41
   3   7  -1    5.82    0.42
   3   7  -1    5.89    0.42
   3   7  -1    5.21    0.45
  -3   7   1    6.38    0.60
   3   7  -1    4.78    0.42
   3  -7   1    5.54    0.40
   3  -7   1    5.38    0.44
  -3   7   1    5.32    0.41
   3   7  -1    5.01    0.40
  -4   0  -1  105.70    3.63
   4   0   1  102.08    3.62
  -4   0  -1  103.52    3.59
   4   0  -1  104.59    3.61
  -4   0   1  103.88    3.62
   4   0   1  104.78    3.61
   4   0  -1  103.91    3.59
  -4   0   1   95.25    3.63
  -4   0  -1  102.33    3.66
   4   0  -1   95.86    3.60
  -4   0   1  105.42    3.62
   4   0  -1   98.24    3.66
   4   0   1  106.13    3.62
   4   0  -1  100.58    3.64
  -4   0   1   95.67    3.58
   4   0   1  105.06    3.64
   4   0  -1   98.34    3.62
  -4   0  -1  105.78    3.57
  -4   0  -1  102.15    3.64
  -4   0   1  104.41    3.57
  -4   0   1  107.52    3.61
   4   0  -1   98.37    3.62
  -4   0  -1   98.32    3.64
  -4   0   1  102.23    3.61
   4  -1  -1   18.57    0.75
   4  -1  -1   18.99    0.77
  -4   1  -1   19.40    0.74
   4  -1  -1   18.25    0.78
   4   1   1   18.55    0.78
  -4  -1   1   18.75    0.77
  -4   1  -1   18.72    0.77
  -4  -1   1   19.34    0.79
   4   1   1   18.18    0.80
  -4   1  -1   18.39    0.79
   4  -1  -1   19.21    0.77
   4   1   1   19.16    0.74
   4  -1  -1   19.15    0.80
   4  -1  -1   18.44    0.79
   4   1   1   20.93    0.80
   4   1   1   19.29    0.76
   4   1   1   19.10    0.74
  -4   1  -1   19.15    0.77
  -4   1  -1   18.78    0.76
  -4  -1   1   18.76    0.78
  -4   1  -1   19.06    0.78
   4   1   1   19.17    0.76
   4   1  -1   17.11    0.76
   4   1  -1   19.30    0.77
   4   1  -1   18.47    0.80
  -4  -1  -1   18.29    0.78
   4  -1   1   19.13    0.79
   4   1  -1   20.85    0.79
   4  -1   1   18.61    0.74
   4  -1   1   17.81    0.75
  -4   1   1   19.54    0.76
   4  -1   1   18.93    0.80
   4   1  -1   18.64    0.78
  -4  -1  -1   18.97    0.81
  -4   1   1   19.10    0.75
   4   1  -1   17.65    0.76
   4  -1   1   18.55    0.76
  -4   1   1   20.13    0.74
  -4  -1  -1   18.73    0.79
  -4   1   1   19.42    0.75
  -4   1   1   18.74    0.76
   4   1  -1   18.94    0.74
  -4   1   1   18.30    0.75
  -4   1   1   18.56    0.79
  -4   2  -1   30.05    1.18
  -4   2  -1   27.61    1.19
  -4   2  -1   28.02    1.17
  -4   2  -1   27.30    1.12
   4  -2  -1   28.44    1.14
   4   2   1   31.12    1.15
   4  -2  -1   28.70    1.16
   4  -2  -1   28.79    1.12
   4   2   1   27.75    1.21
  -4   2  -1   29.71    1.13
  -4   2  -1   28.50    1.17
   4   2   1   29.73    1.16
   4  -2  -1   28.60    1.13
   4  -2  -1   27.96    1.16
   4   2   1   29.17    1.13
   4   2   1   30.09    1.17
   4   2   1   28.06    1.09
   4   2   1   29.24    1.13
   4   2   1   29.90    1.17
  -4   2  -1   30.79    1.17
  -4  -2   1   29.40    1.17
  -4   2  -1   29.39    1.14
  -4   2  -1   29.31    1.11
  -4   2   1   30.19    1.13
  -4   2   1   29.16    1.15
  -4   2   1   27.66    1.12
   4   2  -1   28.37    1.14
  -4   2   1   29.08    1.15
   4   2  -1   29.29    1.19
  -4   2   1   28.10    1.12
   4  -2   1   29.06    1.17
   4   2  -1   29.01    1.13
  -4   2   1   29.97    1.16
  -4   2   1   29.81    1.11
  -4  -2  -1   28.45    1.18
  -4   2   1   30.39    1.18
   4   2  -1   29.47    1.16
   4   2  -1   28.16    1.09
   4   2  -1   30.77    1.17
  -4   2   1   28.13    1.17
   4   2  -1   28.44    1.17
   4   2  -1   29.48    1.16
   4   2  -1   29.06    1.14
  -4  -2  -1   25.48    1.25
   4  -2   1   29.18    1.13
   4  -2   1   28.72    1.14
   4  -2   1   28.67    1.17
   4  -2   1   27.44    1.19
   4  -2   1   28.43    1.12
   4   3   1   17.52    0.86
   4  -3  -1   15.79    0.78
   4   3   1   16.96    0.73
  -4  -3   1   16.25    0.81
   4   3   1   18.02    0.81
  -4   3  -1   16.30    0.87
   4   3   1   17.73    0.90
  -4   3  -1   16.80    0.94
  -4   3  -1   16.01    0.80
   4  -3  -1   17.50    0.77
  -4  -3   1   16.20    0.90
   4   3   1   17.26    0.81
   4   3   1   17.15    0.84
   4  -3  -1   17.75    0.81
  -4   3  -1   16.62    0.75
  -4   3  -1   16.41    0.84
  -4   3  -1   17.18    0.89
  -4   3   1   17.35    0.83
  -4   3   1   18.25    0.86
  -4  -3  -1   16.81    0.91
   4  -3   1   17.15    0.83
  -4   3   1   17.69    0.90
   4   3  -1   18.32    0.84
   4   3  -1   16.76    0.73
   4   3  -1   17.62    0.93
   4   3  -1   18.14    0.82
  -4   3   1   16.65    0.95
   4  -3   1   14.15    0.98
   4   3  -1   19.02    0.91
  -4   3   1   16.34    0.93
  -4  -3  -1   16.02    0.64
   4  -3   1   16.65    0.79
   4   3  -1   16.38    0.85
  -4   3   1   17.43    0.82
  -4   3   1   17.50    0.76
  -4  -4   1   26.08    1.04
   4   4   1   25.57    1.45
   4  -4  -1   27.56    1.24
   4  -4  -1   27.67    1.30
  -4  -4   1   28.25    1.27
  -4   4  -1   28.95    1.28
   4   4   1   29.40    1.31
  -4   4  -1   27.59    1.38
   4   4   1   27.62    1.41
   4   4   1   26.79    1.41
  -4   4  -1   27.65    1.38
  -4   4  -1   28.19    1.49
   4   4   1   29.33    1.50
   4  -4  -1   24.85    1.19
   4   4   1   30.84    1.34
  -4  -4   1   26.57    1.09
   4  -4  -1   25.00    1.33
   4   4   1   28.93    1.52
  -4   4   1   28.73    1.29
   4   4  -1   30.06    1.27
   4  -4   1   28.65    1.29
   4  -4   1   28.21    1.25
   4   4  -1   29.77    1.51
  -4   4   1   30.50    1.42
   4   4  -1   28.23    1.43
   4   4  -1   28.49    1.34
  -4  -4  -1   27.97    1.25
  -4   4   1   26.68    1.39
  -4   4   1   26.82    1.49
   4  -4   1   26.27    1.32
   4   4  -1   29.17    1.28
  -4   4   1   30.06    1.52
   4  -4   1   26.01    1.19
  -4  -4  -1   27.83    1.05
   4   4  -1   28.28    1.46
  -4  -4  -1   26.76    1.10
   4  -4   1   29.21    1.22
  -4   4   1   27.39    1.39
   4   4  -1   27.27    1.52
  -4  -5   1    4.54    0.42
   4  -5  -1    3.54    0.63
  -4   5  -1    5.54    0.83
  -4   5  -1    5.60    0.85
  -4  -5   1    5.74    0.47
   4   5   1    5.38    0.76
  -4  -5   1    3.36    0.64
  -4   5  -1    6.08    0.73
  -4   5  -1    5.40    0.77
  -4  -5   1    4.52    0.52
   4   5   1    4.90    0.69
   4   5   1    6.31    0.81
   4   5   1    6.25    1.06
   4  -5  -1    5.12    0.79
   4   5   1    5.26    0.83
   4   5   1    5.57    0.80
  -4   5   1    4.52    0.81
  -4  -5  -1    6.21    0.45
  -4  -5  -1    4.89    0.44
   4   5  -1    6.85    0.78
   4   5  -1    6.42    0.85
  -4   5   1    5.66    0.84
   4  -5   1    5.62    0.62
  -4  -5  -1    5.17    0.51
   4   5  -1    4.15    0.83
   4  -5   1    5.12    0.68
   4   5  -1    5.57    0.65
   4   5  -1    5.51    0.82
   4   5  -1    6.50    0.85
  -4  -5  -1    5.17    0.84
   4   5  -1    4.90    0.68
  -4   5   1    3.86    0.73
  -4   5   1    8.19    1.17
  -4   6  -1    4.59    0.58
   4   6   1    4.00    0.57
   4   6   1    4.62    0.61
   4   6   1    4.62    0.55
  -4  -6   1    3.85    0.59
   4   6   1    3.95    0.49
  -4   6  -1    4.21    0.56
   4  -6  -1    4.68    0.48
   4   6   1    4.11    0.54
  -4  -6   1    4.06    0.53
  -4   6  -1    5.01    0.58
  -4   6   1    4.80    0.57
   4   6  -1    4.38    0.58
   4   6  -1    4.60    0.54
  -4  -6  -1    3.59    0.52
   4  -6   1    4.09    0.46
  -4  -6  -1    4.05    0.57
  -4   6   1    3.70    0.49
   4   6  -1    4.37    0.50
   4   6  -1    4.09    0.56
  -4   6   1    3.31    0.51
   4   6  -1    4.80    0.56
   4  -7  -1    0.68    0.19
   4   7   1    0.24    0.42
  -4   7  -1    1.42    0.30
  -4  -7   1    0.64    0.28
   4   7   1    0.64    0.22
  -4   7  -1    0.73    0.27
   4   7   1    0.73    0.24
   4   7   1    0.84    0.23
   4   7  -1    0.34    0.20
  -4   7   1    0.65    0.21
  -4   7   1    1.03    0.33
   4   7  -1    0.77    0.24
   4   7  -1    0.88    0.23
   4   7  -1    0.90    0.34
   4  -7   1    0.69    0.20
   4   7  -1    0.96    0.29
  -4  -7  -1    1.19    0.28
   5   0   1   -0.11    0.14
  -5   0   1   -0.01    0.08
   5   0  -1   -0.01    0.19
   5   0  -1    0.03    0.16
  -5   0  -1   -0.12    0.20
  -5   0   1   -0.19    0.19
  -5   0   1   -0.20    0.16
  -5   0  -1   -0.08    0.18
   5   0   1    0.05    0.13
   5   0  -1   -0.05    0.15
   5   0  -1    0.08    0.12
  -5   0   1    0.47    0.19
   5   0   1    0.08    0.21
  -5   0  -1   -0.06    0.09
  -5   0   1   -0.09    0.09
  -5   0  -1    0.12    0.10
   5   0   1   -0.02    0.16
   5   0  -1    0.03    0.15
   5   0  -1   -0.03    0.12
  -5   0  -1    0.24    0.18
   5   0   1    0.04    0.14
  -5   0  -1   -0.01    0.17
   5   0   1    0.10    0.16
   5   1   1    6.35    0.34
   5  -1  -1    6.30    0.43
   5  -1  -1    5.57    0.37
  -5  -1   1    5.43    0.43
  -5  -1   1    5.44    0.40
  -5   1  -1    6.22    0.42
  -5   1  -1    6.38    0.34
   5  -1  -1    5.51    0.42
  -5  -1   1    5.43    0.26
  -5   1  -1    6.24    0.43
  -5   1  -1    5.87    0.34
  -5  -1   1    5.62    0.45
  -5   1  -1    6.12    0.44
   5   1   1    6.18    0.39
   5   1   1    6.25    0.39
   5   1   1    6.56    0.45
  -5   1  -1    6.73    0.42
  -5   1  -1    6.00    0.36
   5  -1  -1    5.26    0.38
   5   1   1    6.53    0.43
   5   1   1    6.46    0.39
  -5  -1   1    5.60    0.43
  -5   1  -1    6.39    0.37
   5  -1  -1    4.88    0.38
   5  -1   1    5.94    0.43
  -5   1   1    5.11    0.35
  -5  -1  -1    5.64    0.39
   5   1  -1    5.44    0.43
  -5  -1  -1    6.13    0.45
  -5   1   1    6.45    0.42
  -5   1   1    5.54    0.32
  -5  -1  -1    6.52    0.43
   5   1  -1    5.16    0.37
   5  -1   1    6.52    0.42
   5   1  -1    5.23    0.38
  -5   1   1    5.23    0.33
   5   1  -1    5.60    0.33
  -5   1   1    5.63    0.36
   5   1  -1    5.43    0.37
  -5   1   1    5.33    0.40
   5  -1   1    6.47    0.38
  -5  -1  -1    5.79    0.28
   5  -1   1    6.45    0.38
  -5   1   1    5.40    0.41
  -5   1   1    5.71    0.42
   5   1  -1    5.97    0.44
   5  -1   1    5.71    0.33
   5  -1   1    6.39    0.40
   5   1  -1    5.53    0.40
  -5  -1  -1    6.32    0.47
   5   2   1   87.06    3.19
   5   2   1   90.50    3.25
  -5   2  -1   89.36    3.27
   5  -2  -1   90.54    3.25
   5   2   1   94.02    3.28
   5   2   1   89.94    3.27
  -5   2  -1   92.57    3.26
  -5  -2   1   87.47    3.25
  -5  -2   1   89.91    3.28
  -5   2  -1   80.38    3.21
   5   2   1   89.89    3.25
   5   2   1   91.50    3.29
  -5   2  -1   86.59    3.29
   5  -2  -1   90.77    3.28
   5  -2  -1   89.15    3.25
  -5   2  -1   92.49    3.27
   5   2   1   91.42    3.25
  -5   2  -1   91.35    3.21
  -5   2  -1   91.49    3.27
  -5   2  -1   83.21    3.19
   5   2   1   89.27    3.22
  -5   2  -1   90.08    3.23
  -5  -2   1   88.48    3.28
  -5   2  -1   87.25    3.20
   5   2  -1   90.95    3.25
  -5  -2  -1   84.24    3.29
  -5  -2  -1   84.89    3.28
  -5   2   1   91.61    3.21
  -5   2   1   90.81    3.22
  -5   2   1   88.11    3.26
   5  -2   1   85.58    3.25
  -5   2   1   90.87    3.25
   5   2  -1   89.43    3.23
   5  -2   1   89.86    3.28
   5   2  -1   93.35    3.27
  -5   2   1   85.03    3.19
   5  -2   1   86.77    3.24
   5   2  -1   90.25    3.21
   5  -2   1   85.94    3.25
  -5   2   1   89.20    3.29
  -5  -2  -1   81.28    3.25
   5   2  -1   90.02    3.24
   5   2  -1   96.77    3.28
   5  -2   1   88.34    3.31
   5   2  -1   89.31    3.19
   5   2  -1   91.36    3.29
  -5   2   1   92.55    3.27
  -5   2   1   83.16    3.26
  -5   2   1   83.13    3.23
  -5   3  -1   19.47    0.89
   5  -3  -1   18.48    0.88
  -5  -3   1   20.81    1.61
   5   3   1   20.06    0.97
  -5   3  -1   19.11    0.91
   5   3   1   20.19    0.92
  -5   3  -1   19.47    0.95
  -5  -3   1   18.33    1.06
   5   3   1   19.48    0.86
  -5  -3   1   17.77    1.00
  -5   3  -1   18.90    1.00
   5  -3  -1   18.42    0.93
   5   3   1   20.34    1.04
  -5   3  -1   17.91    0.86
   5   3   1   21.47    0.94
  -5   3  -1   19.76    0.95
  -5   3   1   17.46    0.87
   5   3  -1   19.43    0.86
  -5  -3  -1   18.86    0.71
  -5   3   1   18.18    1.01
   5  -3   1   18.77    0.94
  -5   3   1   19.29    0.95
  -5  -3  -1   20.09    0.94
  -5  -3  -1   18.84    1.08
  -5   3   1   19.74    0.89
   5  -3   1   19.04    0.89
   5   3  -1   18.79    0.91
  -5   3   1   18.89    0.94
   5   3  -1   19.86    0.93
  -5  -3  -1   18.13    1.00
   5   3  -1   19.80    1.00
  -5   4  -1    7.33    0.73
  -5   4  -1    6.81    0.93
   5   4   1    8.30    0.85
   5   4   1    7.89    0.81
  -5   4  -1    8.79    0.76
  -5  -4   1    6.41    0.41
  -5   4  -1    6.69    0.74
   5  -4  -1    7.28    0.75
   5   4   1    5.94    0.89
   5   4   1    6.35    0.80
   5   4   1    6.29    0.85
   5   4   1    7.40    0.78
  -5  -4   1    6.25    0.77
   5  -4  -1    5.38    0.73
  -5   4   1    5.46    0.93
   5   4  -1    5.76    0.78
   5   4  -1    5.74    0.77
   5  -4   1    6.31    0.68
  -5  -4  -1    7.02    0.41
   5   4  -1    6.14    0.90
   5  -4   1    7.44    0.69
   5   4  -1    6.62    0.87
  -5   4   1    4.66    0.71
  -5  -4  -1    6.48    0.38
   5  -4   1    5.81    0.80
  -5  -4  -1    5.67    0.76
   5   4  -1    6.76    0.85
  -5  -5   1    8.09    0.64
  -5   5  -1   10.55    0.83
   5  -5  -1    8.86    0.68
  -5   5  -1    8.71    0.76
   5  -5  -1   10.65    0.74
   5   5   1    9.71    0.87
   5   5   1    9.96    0.75
   5   5   1    8.92    0.76
   5   5   1    9.98    1.10
   5   5   1   10.63    0.78
  -5  -5   1   10.41    1.13
   5   5   1   10.52    0.79
  -5   5   1    9.22    0.77
  -5   5   1    8.97    0.79
   5   5  -1    9.77    0.80
   5   5  -1    9.11    0.80
   5   5  -1    9.64    1.21
  -5  -5  -1    9.69    0.62
   5   5  -1    9.42    0.78
   5  -5   1    9.45    0.68
   5   5  -1   10.30    0.76
   5   5  -1   11.53    0.89
  -5   6  -1    4.30    0.47
   5   6   1    3.86    0.48
  -5  -6   1    5.46    0.47
   5  -6  -1    4.76    0.44
  -5   6  -1    3.72    0.44
   5   6   1    4.21    0.60
   5   6   1    4.57    0.47
   5   6   1    3.74    0.46
   5   6   1    3.59    0.54
   5   6  -1    4.92    0.46
   5   6  -1    4.03    0.45
   5  -6   1    3.68    0.42
   5   6  -1    4.26    0.47
   5   6  -1    4.03    0.55
  -5   6   1    3.84    0.47
   5  -7  -1    0.29    0.17
   5   7   1    0.57    0.21
  -5   7  -1    0.70    0.26
   5   7   1    0.25    0.22
   5   7   1    0.90    0.25
  -5   7   1    0.70    0.24
   5   7  -1    0.51    0.22
   5  -7   1    0.17    0.16
   5   7  -1    0.38    0.22
   6   0  -1    4.37    0.36
  -6   0  -1    4.25    0.28
   6   0  -1    5.04    0.38
  -6   0  -1    4.64    0.32
   6   0   1    4.33    0.43
   6   0   1    4.33    0.39
  -6   0   1    4.63    0.32
   6   0  -1    4.98    0.34
   6   0  -1    4.48    0.49
   6   0   1    5.05    0.44
   6   0  -1    5.23    0.44
   6   0   1    5.00    0.47
   6   0   1    4.29    0.35
  -6   0  -1    3.98    0.33
  -6   0   1    5.12    0.35
  -6   0   1    4.68    0.29
   6   0  -1    4.68    0.42
   6   0   1    4.89    0.41
  -6   0   1    4.75    0.34
  -6   0  -1    4.99    0.51
  -6   0  -1    4.91    0.48
  -6   0   1    4.79    0.44
  -6   0  -1    4.52    0.46
  -6  -1   1    4.68    0.28
  -6   1  -1    5.29    0.51
   6  -1  -1    3.45    0.73
  -6   1  -1    6.40    0.77
   6   1   1    4.18    0.46
   6   1   1    4.40    0.39
  -6   1  -1    4.80    0.37
   6  -1  -1    4.90    0.42
  -6   1  -1    4.59    0.33
   6   1   1    4.89    0.40
  -6  -1   1    5.39    0.50
  -6   1  -1    4.81    0.33
   6  -1  -1    5.39    0.44
   6  -1  -1    5.39    0.40
   6  -1  -1    5.18    0.46
   6   1   1    4.44    0.50
  -6  -1   1    4.70    0.26
   6   1   1    5.02    0.37
  -6   1  -1    4.78    0.37
  -6  -1  -1    4.91    0.59
  -6   1   1    4.85    0.68
  -6  -1  -1    4.50    0.50
   6   1  -1    5.43    0.37
  -6   1   1    4.69    0.32
   6   1  -1    5.22    0.50
  -6  -1  -1    4.53    0.28
   6  -1   1    3.73    0.70
   6   1  -1    4.76    0.49
   6  -1   1    4.13    0.60
  -6   1   1    4.57    0.38
   6   1  -1    4.64    0.40
   6  -1   1    4.45    0.39
   6  -1   1    5.00    0.44
   6   1  -1    5.01    0.65
   6   1  -1    5.43    0.42
  -6   1   1    5.23    0.35
  -6  -1  -1    5.32    0.49
  -6  -1  -1    4.84    0.27
   6  -1   1    4.52    0.38
  -6   1   1    4.74    0.37
  -6   2  -1    0.21    0.23
  -6   2  -1    0.17    0.21
  -6  -2   1    0.27    0.11
   6  -2  -1    0.83    0.26
   6   2   1    0.45    0.36
   6   2   1    0.60    0.39
  -6   2  -1    0.44    0.25
   6  -2  -1    0.43    0.31
  -6   2  -1    0.18    0.20
  -6   2  -1    0.83    0.35
   6   2   1    0.33    0.22
   6   2   1    0.76    0.30
   6  -2  -1    0.29    0.37
  -6   2  -1    0.45    0.31
  -6  -2   1   -0.02    0.35
  -6   2  -1    0.14    0.25
   6  -2  -1    0.71    0.23
   6   2   1    0.29    0.23
  -6   2   1    0.05    0.26
  -6   2   1    0.30    0.25
  -6  -2  -1    0.68    0.34
   6  -2   1    0.72    0.34
  -6   2   1    0.22    0.20
  -6  -2  -1    0.93    0.35
  -6   2   1    0.34    0.36
   6   2  -1    0.21    0.33
   6   2  -1    0.54    0.30
  -6   2   1    0.17    0.31
  -6   2   1    0.69    0.23
   6   2  -1    0.31    0.39
   6   2  -1    0.68    0.25
  -6  -2  -1    0.31    0.13
   6   2  -1    0.62    0.25
  -6  -2  -1    0.62    0.45
   6  -2   1    0.66    0.28
   6  -2   1   -0.05    0.24
   6   2  -1    0.06    0.42
  -6   2   1    0.42    0.22
   6  -2   1    0.44    0.23
   6  -3  -1    3.43    0.49
  -6   3  -1    2.81    0.45
   6  -3  -1    2.57    0.47
  -6   3  -1    2.98    0.42
  -6   3  -1    2.75    0.43
   6   3   1    2.73    0.38
   6  -3  -1    2.04    0.58
   6   3   1    2.63    0.52
  -6   3  -1    2.32    0.39
   6  -3  -1    2.60    0.46
  -6   3  -1    2.37    0.45
   6   3   1    2.71    0.50
   6  -3  -1    2.46    0.54
   6   3   1    3.02    0.62
  -6   3  -1    2.81    0.55
  -6   3  -1    1.56    0.50
  -6   3   1    2.90    0.55
  -6   3   1    3.63    0.55
   6  -3   1    1.30    0.48
  -6  -3  -1    2.65    0.62
  -6   3   1    2.20    0.38
   6  -3   1    2.55    0.46
  -6  -3  -1    4.65    0.83
   6  -3   1    3.11    0.53
   6  -3   1    4.08    0.63
  -6   3   1    2.13    0.52
   6   3  -1    4.17    0.71
  -6   3   1    2.82    0.41
   6  -3   1    2.10    0.56
  -6   3   1    3.11    0.45
   6   3  -1    3.04    0.40
   6   4   1    8.40    0.83
   6   4   1    8.26    0.76
   6   4   1    6.84    1.02
  -6  -4   1    7.51    0.45
   6   4   1    7.39    0.90
  -6   4  -1    6.55    0.69
   6  -4  -1    6.49    0.68
  -6   4  -1    5.44    0.75
   6  -4  -1    6.96    0.71
   6  -4   1    4.92    0.69
  -6  -4  -1    6.32    0.44
  -6   4   1    5.40    0.69
  -6   4   1    5.80    0.54
   6  -4   1    5.22    0.72
  -6   4   1    6.36    0.90
   6   4  -1    6.25    0.90
   6  -4   1    7.47    0.68
  -6   5  -1    0.98    0.48
   6   5   1    1.68    0.41
  -6  -5   1    1.82    0.45
   6   5   1    1.20    0.47
   6  -5  -1    1.28    0.32
  -6   5  -1    1.01    0.37
   6   5   1    1.36    0.42
   6  -5  -1    1.46    0.37
   6  -5   1    1.12    0.48
   6   5  -1    1.37    0.43
  -6   5   1    1.36    0.38
   6   5  -1    1.82    0.43
   6   5  -1    1.09    0.41
  -6  -5  -1    2.00    0.32
   6  -5   1    1.31    0.34
  -6   5   1    1.33    0.43
   6   6   1    0.03    0.26
   6   6   1   -0.02    0.30
   6  -6  -1    0.11    0.23
  -6   6  -1   -0.18    0.24
   6   6   1    0.10    0.28
  -6   6  -1    0.51    0.35
   6  -6   1    0.46    0.23
   6   6  -1    0.37    0.28
   6   6  -1   -0.15    0.29
  -6   6   1    0.05    0.28
  -6   6   1   -0.34    0.25
   6   6  -1    0.55    0.32
   7   0  -1   -0.01    0.36
   7   0  -1   -0.14    0.22
  -7   0   1   -0.01    0.15
   7   0  -1   -0.12    0.23
  -7   0   1    0.21    0.19
  -7   0  -1    0.20    0.14
  -7   0  -1   -0.22    0.36
   7   0  -1    0.24    0.35
  -7   0   1    0.03    0.18
   7   0  -1    0.08    0.26
  -7   0   1   -0.14    0.39
  -7   0  -1    0.29    0.19
   7   0   1    0.03    0.24
  -7   0   1    0.34    0.24
   7   0   1    0.29    0.22
  -7   0  -1    0.02    0.19
   7   0   1   -0.34    0.36
   7   0   1    0.34    0.24
  -7   0  -1    0.08    0.23
   7   0   1    0.50    0.34
   7   0   1   -0.09    0.26
   7  -1  -1    7.89    0.75
  -7   1  -1    8.08    0.54
  -7  -1   1    8.05    0.75
   7  -1  -1    8.64    0.66
   7  -1  -1    9.97    0.82
  -7   1  -1    8.47    0.59
   7   1   1    8.70    0.61
   7   1   1    9.28    0.54
  -7   1  -1    8.10    0.47
  -7   1  -1    7.91    0.64
  -7   1  -1    7.41    0.78
  -7  -1   1    8.22    0.46
  -7   1  -1    8.17    0.56
   7  -1  -1    8.97    0.57
   7   1   1    8.61    0.59
  -7  -1   1    8.11    0.41
   7   1   1   10.24    0.82
   7  -1  -1    8.63    0.56
   7   1   1    9.20    0.78
   7  -1   1    7.28    0.59
  -7  -1  -1    7.27    0.44
  -7  -1  -1    9.22    0.72
   7  -1   1    8.38    0.58
   7   1  -1    8.99    0.77
  -7   1   1    8.38    0.47
   7  -1   1    7.29    0.81
  -7   1   1    8.38    0.57
  -7   1   1    8.25    0.65
   7  -1   1    7.40    0.68
   7   1  -1    9.32    0.53
  -7   1   1    8.60    0.62
  -7   1   1    8.38    0.75
   7   1  -1    9.52    0.80
   7   1  -1    8.23    0.60
   7   1  -1    8.71    0.57
  -7  -1  -1    8.73    0.42
  -7   1   1    7.45    0.53
   7  -2  -1    1.83    0.57
   7  -2  -1    1.97    0.36
   7   2   1    3.52    0.61
   7   2   1    2.71    0.54
  -7   2  -1    2.35    0.47
  -7   2  -1    1.85    0.33
   7  -2  -1    1.89    0.50
   7  -2  -1    2.71    0.47
  -7   2  -1    2.61    0.38
  -7   2  -1    2.03    0.37
  -7  -2   1    1.74    0.27
   7   2   1    1.58    0.54
   7   2   1    2.23    0.36
   7  -2  -1    1.91    0.35
   7  -2  -1    2.30    0.62
   7   2   1    3.38    0.56
  -7   2  -1    2.79    0.59
   7   2   1    2.78    0.76
   7   2   1    3.15    0.54
  -7  -2   1    1.90    0.80
   7  -2  -1    2.22    0.48
  -7   2  -1    2.08    0.40
   7   2   1    3.11    0.42
  -7   2  -1    2.47    0.41
   7  -2  -1    0.79    0.58
   7  -2  -1    3.53    0.59
  -7   2  -1    2.11    0.47
   7  -2  -1    2.81    0.46
   7   2   1    3.08    0.65
  -7  -2   1    2.05    0.54
  -7   2  -1    2.62    0.41
  -7  -2  -1    1.82    0.26
  -7   2   1    1.81    0.30
  -7   2   1    2.36    0.37
   7   2  -1    2.93    0.46
   7   2  -1    2.92    0.59
  -7   2   1    2.09    0.34
   7  -2   1    2.30    0.56
  -7  -2  -1    2.85    0.61
   7  -2   1    2.67    0.46
   7  -2   1    1.80    0.34
  -7   2   1    1.75    0.55
   7  -2   1    1.25    0.44
   7   2  -1    2.02    0.40
   7   2  -1    2.39    0.37
   7   2  -1    2.40    0.46
   7  -2   1    1.75    0.43
  -7   2   1    2.34    0.48
   7  -2   1    2.34    0.49
   7   2  -1    3.35    0.55
   7  -2   1    1.83    0.46
  -7  -2  -1    2.07    0.25
   7  -2   1    2.41    0.54
   7   2  -1    1.95    0.50
  -7   2   1    2.14    0.32
   7  -2   1    1.64    0.53
   7   2  -1    2.67    0.62
  -7   2   1    1.66    0.33
   7  -2   1    1.54    0.60
  -7   2   1    2.03    0.42
   7  -3  -1    2.72    0.45
  -7   3  -1    1.80    0.33
   7  -3  -1    2.39    0.49
  -7   3  -1    1.65    0.50
  -7   3  -1    1.59    0.31
   7  -3  -1    2.63    0.44
  -7   3  -1    1.91    0.44
   7   3   1    2.31    0.53
  -7   3  -1    1.95    0.48
   7   3   1    1.09    0.67
   7  -3  -1    1.62    0.48
   7   3   1    2.03    0.43
   7   3   1    2.11    0.46
   7  -3  -1    2.47    0.44
  -7   3   1    2.71    0.47
  -7   3   1    1.81    0.32
   7  -3   1    2.55    0.48
  -7   3   1    1.72    0.57
  -7   3   1    3.09    0.48
  -7   3   1    2.34    0.44
  -7   3   1    1.61    0.48
   7  -3   1    2.06    0.42
   7   3  -1    2.56    0.46
   7  -3   1    2.44    0.46
   7  -3   1    1.83    0.41
   7  -4  -1    1.96    0.41
  -7   4  -1    1.61    0.50
  -7   4  -1    1.98    0.40
   7  -4  -1    1.91    0.39
  -7   4  -1    1.90    0.52
   7  -4  -1    2.07    0.55
   7  -4   1    1.95    0.39
  -7   4   1    1.33    0.39
   7  -4   1    1.38    0.41
  -7   4   1    2.37    0.66
   7  -4   1    1.73    0.49
  -7   4   1    1.50    0.29
  -7   5  -1    1.43    0.35
   7   5   1    1.36    0.38
   7  -5  -1    1.62    0.51
   7  -5  -1    1.32    0.31
   7  -5   1    2.59    0.45
  -7   5   1    1.14    0.34
   7  -5   1    1.38    0.35
   7  -6  -1    0.30    0.20
  -7   6  -1    0.41    0.21
  -7   6   1   -0.08    0.20
   7  -6   1    0.11    0.19
   8   0  -1   38.99    1.72
   8   0   1   42.05    1.71
   8   0  -1   41.09    1.70
  -8   0  -1   41.07    1.65
   8   0  -1   42.15    1.72
   8   0  -1   39.17    1.77
  -8   0   1   44.17    1.59
  -8   0  -1   42.94    1.57
   8   0   1   42.93    1.72
   8   0  -1   43.35    1.78
  -8   0   1   40.88    1.65
   8   0   1   42.02    1.77
   8   0  -1   37.49    1.74
   8   0   1   42.17    1.71
  -8   0   1   39.14    1.66
   8   0   1   40.91    1.76
  -8   0  -1   39.06    1.64
   8   0  -1   41.39    1.71
   8   0   1   40.14    1.69
  -8   0  -1   39.21    1.57
   8   0   1   45.19    1.86
  -8   0   1   39.04    1.57
   8   1   1   29.63    1.31
   8  -1  -1   28.68    1.32
   8   1   1   29.73    1.33
   8   1   1   31.62    1.39
  -8  -1   1   31.82    1.17
   8  -1  -1   26.70    1.37
  -8   1  -1   30.18    1.26
   8  -1  -1   29.25    1.37
   8  -1  -1   28.39    1.33
  -8   1  -1   28.70    1.47
   8   1   1   32.08    1.36
  -8  -1   1   28.89    1.15
  -8  -1   1   27.81    1.35
   8   1   1   25.42    1.59
   8   1   1   28.49    1.37
   8   1   1   30.13    1.52
   8  -1  -1   27.82    1.38
  -8   1  -1   29.82    1.19
   8  -1  -1   29.86    1.33
   8  -1  -1   27.90    1.39
   8   1   1   29.29    1.31
   8   1   1   31.12    1.40
  -8  -1   1   28.17    1.24
   8  -1  -1   31.62    1.51
   8  -1  -1   28.58    1.31
  -8   1  -1   29.66    1.22
  -8   1  -1   28.00    1.31
  -8  -1  -1   27.01    1.32
  -8   1   1   28.13    1.48
   8  -1   1   31.25    1.40
  -8  -1  -1   28.37    1.15
   8  -1   1   30.33    1.46
   8  -1   1   29.71    1.36
   8  -1   1   30.09    1.32
  -8   1   1   30.18    1.20
   8   1  -1   30.27    1.37
   8  -1   1   32.03    1.38
   8  -1   1   30.40    1.31
  -8   1   1   30.60    1.26
  -8   1   1   28.96    1.22
  -8  -1  -1   28.41    1.24
   8   1  -1   30.51    1.32
   8   1  -1   31.18    1.40
   8  -1   1   27.28    1.35
   8  -1   1   32.45    1.39
  -8  -1  -1   32.98    1.18
  -8   1   1   29.47    1.34
   8   1  -1   30.32    1.33
   8  -1   1   29.18    1.37
   8   1  -1   28.85    1.31
   8   1  -1   27.20    1.65
   8   1  -1   30.14    1.37
  -8   1   1   30.66    1.31
   8  -2  -1    4.23    0.61
   8  -2  -1    5.19    0.65
  -8   2  -1    3.91    0.43
   8   2   1    4.10    0.65
   8  -2  -1    4.40    0.51
   8   2   1    4.27    0.55
  -8   2  -1    4.11    0.53
  -8   2  -1    4.68    0.77
  -8  -2   1    3.49    0.33
   8  -2  -1    3.83    0.59
   8   2   1    3.76    0.64
   8   2   1    3.93    0.58
   8  -2  -1    3.92    0.62
   8  -2  -1    3.71    0.65
   8   2   1    5.19    0.61
   8   2   1    5.80    0.76
  -8  -2   1    4.17    0.37
  -8   2  -1    4.03    0.61
   8  -2  -1    4.65    0.56
  -8   2  -1    3.59    0.55
  -8   2  -1    3.64    0.59
  -8  -2   1    3.64    0.53
  -8   2  -1    3.79    0.54
  -8   2  -1    3.88    0.44
   8   2   1    5.50    0.71
   8  -2  -1    3.81    0.59
   8   2  -1    4.38    0.57
  -8   2   1    4.11    0.59
  -8  -2  -1    3.44    0.40
   8  -2   1    4.39    0.66
   8   2  -1    4.43    0.57
   8   2  -1    4.61    0.70
   8  -2   1    4.59    0.60
   8  -2   1    4.49    0.70
   8  -2   1    4.09    0.59
  -8   2   1    3.82    0.63
  -8   2   1    3.43    0.55
  -8  -2  -1    4.02    0.33
  -8   2   1    3.78    0.54
   8  -2   1    4.58    0.59
  -8   2   1    3.84    0.40
   8   2  -1    5.92    0.65
   8   2  -1    4.24    0.63
   8  -2   1    4.82    0.64
   8   2  -1    4.94    0.74
   8   2  -1    5.87    0.80
  -8   2   1    3.98    0.55
  -8   2   1    3.27    0.59
  -8   2   1    4.22    0.45
   8   3   1    3.43    0.60
   8  -3  -1    2.27    0.40
   8   3   1    3.52    0.50
  -8   3  -1    2.96    0.51
   8  -3  -1    3.62    0.62
  -8   3  -1    2.68    0.44
  -8   3  -1    4.33    0.77
  -8   3  -1    2.72    0.44
   8  -3  -1    2.00    0.55
   8  -3  -1    3.40    0.53
  -8   3  -1    2.75    0.38
   8   3   1    2.99    0.54
  -8   3   1    2.84    0.47
   8  -3   1    2.43    0.43
   8  -3   1    3.15    0.46
   8  -3   1    3.21    0.52
   8   3  -1    3.82    0.52
   8  -3   1    2.85    0.44
  -8   3   1    2.17    0.42
  -8   3   1    2.41    0.41
  -8   3   1    3.36    0.55
  -8   3   1    3.12    0.65
  -8   3   1    2.21    0.41
  -8   4  -1    1.26    0.54
   8  -4  -1    0.92    0.31
  -8   4  -1    1.01    0.33
   8  -4  -1    0.73    0.35
   8  -4  -1    1.35    0.62
  -8   4  -1    1.05    0.41
   8  -4   1    0.28    0.32
   8  -4   1    1.03    0.32
  -8   4   1    0.94    0.31
   8  -5  -1    0.14    0.23
  -8   5  -1    0.08    0.21
   8  -5  -1    0.16    0.25
   8  -5   1    0.56    0.34
  -8   5   1    0.13    0.22
   8  -5   1    0.25    0.23
  -8   6  -1    0.12    0.21
  -9   0  -1   -0.13    0.24
  -9   0  -1    0.14    0.30
   9   0   1    0.40    0.35
   9   0  -1    0.19    0.31
  -9   0   1   -0.42    0.35
   9   0  -1    0.39    0.30
  -9   0  -1   -0.02    0.40
   9   0   1   -0.11    0.31
  -9   0   1    0.57    0.33
   9   0  -1   -0.30    0.33
   9   0  -1   -0.02    0.30
  -9   0   1   -0.06    0.38
  -9   0   1   -0.23    0.20
   9   0  -1   -0.08    0.32
   9   0   1    0.09    0.33
   9   0   1    0.22    0.43
   9   0   1   -0.46    0.30
  -9   0   1   -0.51    0.31
   9   0   1    0.26    0.35
   9   0  -1   -0.28    0.37
   9   0  -1    0.53    0.42
  -9   0   1   -0.09    0.22
   9   0   1    0.19    0.35
   9   0   1    0.44    0.46
  -9   0  -1    0.10    0.33
  -9   0  -1   -0.08    0.20
   9   0  -1   -0.60    0.43
  -9   1  -1    0.16    0.47
   9   1   1    0.42    0.51
   9   1   1    0.47    0.40
  -9   1  -1    0.72    0.28
   9   1   1    0.53    0.34
   9  -1  -1    0.30    0.32
  -9   1  -1    0.24    0.33
  -9  -1   1    0.19    0.23
  -9  -1   1   -0.01    0.45
   9   1   1    1.19    0.54
   9  -1  -1    0.29    0.37
   9   1   1    0.95    0.38
  -9  -1   1    0.23    0.33
   9  -1  -1    0.21    0.43
   9   1   1    0.44    0.35
  -9   1  -1    0.12    0.39
  -9   1  -1    0.35    0.26
  -9  -1   1    0.24    0.22
   9  -1  -1    0.24    0.32
   9   1   1    0.36    0.33
   9  -1  -1    1.01    0.51
   9  -1  -1   -0.06    0.34
  -9   1  -1    0.33    0.22
   9  -1  -1    0.05    0.29
  -9   1  -1    0.18    0.42
   9   1   1    0.65    0.34
  -9   1  -1   -0.07    0.43
   9  -1  -1   -0.16    0.33
   9   1  -1    0.39    0.34
  -9   1   1    0.47    0.23
   9   1  -1    1.05    0.51
  -9   1   1    1.17    0.42
   9   1  -1    0.50    0.33
   9   1  -1    0.35    0.35
   9   1  -1    0.69    0.38
   9  -1   1    0.35    0.39
   9  -1   1    0.37    0.36
  -9   1   1    0.77    0.38
   9  -1   1    0.37    0.35
   9  -1   1    0.69    0.47
   9  -1   1    0.65    0.34
   9  -1   1    0.59    0.35
  -9   1   1   -0.28    0.45
  -9   1   1    0.38    0.28
  -9   1   1    0.48    0.25
  -9  -1  -1    1.04    0.43
  -9  -1  -1    0.44    0.23
  -9   1   1    1.11    0.40
   9  -1   1    0.75    0.33
  -9  -1  -1    0.70    0.32
  -9  -1  -1    0.24    0.22
   9   1  -1    0.38    0.34
   9  -1   1    0.11    0.37
   9   1  -1    0.24    0.38
   9   2   1    7.58    0.68
   9   2   1    7.30    0.73
   9  -2  -1    7.62    0.63
   9   2   1    9.74    0.73
   9  -2  -1    7.55    0.62
   9   2   1    7.72    0.71
   9  -2  -1    8.25    0.74
  -9  -2   1    7.13    0.48
  -9   2  -1    7.30    0.65
   9   2   1    8.06    0.63
  -9   2  -1    8.22    0.54
  -9   2  -1    7.90    0.81
   9  -2  -1    7.64    0.63
  -9   2  -1    8.52    0.75
   9   2   1    8.03    0.66
   9  -2  -1    7.11    0.68
   9  -2  -1    8.07    0.63
  -9   2  -1    8.32    0.71
  -9   2  -1    7.09    0.54
   9  -2   1    9.05    0.66
   9  -2   1    8.44    0.67
  -9   2   1    9.55    0.78
   9  -2   1    6.84    0.72
   9   2  -1    8.18    0.72
   9   2  -1    8.08    0.76
   9  -2   1    6.80    0.64
  -9   2   1    6.68    0.72
   9  -2   1    7.40    0.65
  -9   2   1    7.51    0.58
  -9   2   1    7.33    0.66
   9   2  -1    7.43    0.64
  -9  -2  -1    8.67    0.48
   9   2  -1    7.98    0.67
   9   2  -1    9.06    0.70
   9   2  -1    7.76    0.64
  -9   2   1    7.85    0.53
   9  -3  -1    2.79    0.49
  -9   3  -1    3.37    0.57
  -9   3  -1    2.62    0.40
   9  -3  -1    4.18    0.56
  -9   3  -1    3.66    0.45
   9   3   1    3.89    0.54
  -9   3  -1    3.38    0.34
   9  -3  -1    3.72    0.46
   9   3  -1    3.07    0.56
  -9   3   1    3.53    0.35
   9  -3   1    3.22    0.44
   9  -3   1    4.18    0.50
  -9   3   1    4.26    0.44
  -9   3   1    3.03    0.56
  -9   3   1    3.46    0.49
  -9   3   1    2.56    0.69
   9  -3   1    4.13    0.55
   9  -4  -1    2.32    0.40
  -9   4  -1    3.24    0.47
   9  -4  -1    2.30    0.33
  -9   4  -1    1.88    0.33
  -9   4   1    2.37    0.35
   9  -4   1    2.74    0.36
   9  -4   1    1.87    0.31
   9  -5  -1    0.04    0.22
  -9   5  -1    0.55    0.20
   9  -5   1    0.30    0.21
  -9   5   1    0.89    0.21
 -10   0   1    1.99    0.45
  10   0   1    1.94    0.34
 -10   0  -1    1.03    0.27
 -10   0  -1    1.36    0.30
 -10   0   1    1.38    0.26
  10   0   1    1.33    0.34
  10   0   1    1.93    0.43
  10   0  -1    1.17    0.43
 -10   0   1    2.03    0.37
 -10   0   1    1.42    0.30
  10   0  -1    1.86    0.36
 -10   0  -1    1.14    0.35
  10   0  -1    1.78    0.35
 -10   0  -1    0.64    0.44
  10   0  -1    1.33    0.31
  10   0  -1    1.44    0.31
  10   0   1    1.23    0.34
 -10   0  -1    1.81    0.34
 -10   0   1    1.68    0.29
  10   0  -1    1.26    0.32
  10   0   1    0.92    0.31
 -10   1  -1    1.23    0.27
 -10  -1   1    1.04    0.28
 -10  -1   1    1.39    0.26
  10  -1  -1    1.15    0.32
  10   1   1    0.76    0.56
  10  -1  -1    1.43    0.31
  10   1   1    1.23    0.42
  10   1   1    1.20    0.35
  10  -1  -1    0.97    0.28
 -10   1  -1    1.44    0.36
  10  -1  -1    1.58    0.35
  10  -1  -1    1.13    0.32
 -10   1  -1    0.80    0.38
 -10   1  -1    1.31    0.48
  10   1   1    0.64    0.32
 -10  -1   1    0.24    0.46
 -10   1  -1    1.06    0.49
  10   1   1    1.10    0.35
 -10   1  -1    1.11    0.24
 -10   1  -1    1.64    0.31
  10   1   1    1.32    0.30
  10   1  -1    1.01    0.32
  10  -1   1    1.50    0.30
 -10   1   1    1.16    0.26
 -10   1   1    0.95    0.33
 -10  -1  -1    1.28    0.28
 -10   1   1    1.24    0.31
 -10  -1  -1    1.07    0.24
 -10  -1  -1    1.03    0.34
 -10   1   1    1.00    0.25
  10  -1   1    1.03    0.30
  10  -1   1    0.81    0.29
  10  -1   1    0.96    0.31
  10  -1   1    1.18    0.44
  10   1  -1    1.10    0.48
  10   1  -1    0.60    0.31
 -10  -1  -1    1.15    0.43
 -10  -1  -1    1.03    0.46
 -10   1   1    1.10    0.34
  10   1  -1    0.73    0.35
  10   1  -1    1.31    0.29
 -10   1   1    1.04    0.47
 -10  -2   1   -0.23    0.28
 -10   2  -1    0.32    0.34
 -10   2  -1   -0.03    0.34
  10   2   1   -0.33    0.36
  10  -2  -1    0.48    0.30
 -10   2  -1    0.03    0.20
  10   2   1    0.08    0.26
 -10   2  -1    0.53    0.33
  10  -2  -1    0.08    0.29
  10  -2  -1    0.48    0.41
  10  -2  -1    0.07    0.27
  10   2   1   -0.22    0.24
  10  -2  -1    0.24    0.34
  10  -2   1    0.67    0.31
  10   2  -1    0.08    0.33
 -10   2   1    0.02    0.27
  10  -2   1   -0.02    0.28
  10  -2   1    0.03    0.30
 -10  -2  -1   -0.39    0.27
  10  -2   1    0.29    0.39
 -10   2   1    0.19    0.34
  10   2  -1    0.71    0.28
  10   2  -1    0.61    0.27
 -10   2   1    0.15    0.21
  10  -2   1   -0.39    0.32
 -10   2   1    0.28    0.33
  10   2  -1   -0.28    0.34
  10  -3  -1    2.22    0.35
  10  -3  -1    2.02    0.35
  10  -3  -1    1.89    0.30
 -10   3  -1    1.30    0.43
 -10   3  -1    2.44    0.38
 -10   3  -1    2.67    0.26
  10   3   1    2.48    0.42
 -10   3   1    1.61    0.48
 -10   3   1    2.19    0.25
  10   3  -1    2.27    0.37
  10  -3   1    2.38    0.35
  10  -3   1    2.15    0.35
 -10   3   1    1.77    0.28
  10  -3   1    2.42    0.33
 -10   4  -1    0.00    0.18
  10  -4  -1   -0.17    0.24
 -10   4  -1   -0.27    0.32
  10  -4  -1    0.22    0.19
 -10   4   1    0.46    0.22
  10  -4   1   -0.07    0.23
  10  -4   1    0.08    0.19
  11   0   1    0.07    0.20
 -11   0   1    0.21    0.23
  11   0   1    0.08    0.22
  11   0   1   -0.07    0.22
  11   0   1    0.33    0.21
 -11   0  -1    0.18    0.20
  11   0  -1    0.14    0.23
  11   0  -1   -0.20    0.19
 -11   0   1    0.00    0.23
 -11   0  -1   -0.20    0.22
 -11   0  -1   -0.23    0.34
  11   0  -1    0.02    0.21
 -11   0   1   -0.14    0.35
 -11   0  -1   -0.02    0.26
  11   0  -1   -0.02    0.20
 -11   0   1   -0.27    0.26
  11  -1  -1    8.80    0.49
  11   1   1    8.06    0.48
  11  -1  -1    7.54    0.46
 -11   1  -1    7.78    0.61
  11   1   1    7.92    0.47
 -11  -1   1    8.23    0.48
  11  -1  -1    7.96    0.47
 -11   1  -1    7.06    0.53
 -11   1  -1    8.58    0.45
 -11   1  -1    8.43    0.54
 -11  -1   1    7.87    0.49
  11   1   1    7.83    0.51
  11   1   1    7.51    0.49
  11  -1  -1    7.44    0.48
  11  -1   1    7.12    0.46
  11   1  -1    8.05    0.51
  11  -1   1    8.08    0.47
 -11   1   1    7.89    0.52
  11   1  -1    7.63    0.47
  11   1  -1    7.44    0.49
 -11  -1  -1    8.09    0.49
  11  -1   1    7.51    0.47
 -11   1   1    7.86    0.49
  11  -1   1    8.56    0.49
  11   1  -1    7.66    0.47
 -11   1   1    8.58    0.45
 -11  -1  -1    7.33    0.47
 -11   1   1    7.80    0.59
 -11   1   1    8.85    0.55
  11  -2  -1    1.54    0.23
 -11   2  -1    2.01    0.35
  11   2   1    1.71    0.32
  11  -2  -1    1.14    0.21
 -11   2  -1    1.59    0.30
  11  -2  -1    2.34    0.36
  11   2   1    1.60    0.24
  11  -2  -1    1.56    0.28
 -11   2  -1    1.68    0.21
  11   2   1    1.98    0.30
  11   2  -1    1.88    0.26
  11   2  -1    2.48    0.48
  11  -2   1    2.05    0.29
  11  -2   1    1.50    0.23
  11   2  -1    1.37    0.24
  11  -2   1    1.24    0.26
 -11   2   1    1.25    0.36
 -11   2   1    1.55    0.21
 -11   2   1    1.68    0.31
  11  -2   1    1.46    0.29
 -11   3  -1   -0.08    0.21
  11  -3  -1    0.22    0.17
 -11   3   1    0.23    0.22
 -11   3   1    0.32    0.24
  11  -3   1   -0.07    0.17
  12   0   1   11.82    0.55
  12   0  -1   11.58    0.54
  12   0   1   10.87    0.51
  12   0  -1   11.46    0.52
  12   0   1   12.35    0.54
  12   0  -1   11.07    0.52
 -12   0  -1   12.02    0.51
  12   0   1   11.09    0.51
  12   0  -1   10.59    0.52
 -12   0   1   12.06    0.52
  12  -1  -1    0.42    0.17
 -12   1  -1    0.67    0.14
  12   1   1    0.40    0.17
  12  -1  -1    0.13    0.17
  12  -1  -1    0.50    0.17
  12  -1  -1    0.58    0.20
  12  -1   1    0.47    0.18
  12  -1   1    0.50    0.18
 -12   1   1    0.24    0.15
  12  -1   1    0.21    0.19
  12  -1   1    0.48    0.19
  12   1  -1    0.35    0.18
  12   1  -1    0.21    0.17
   0   0   2  178.64    6.07
   0   0  -2  173.21    6.08
   0   0   2  171.40    6.07
   0   1   2    1.61    0.11
   0   1  -2    1.72    0.12
   0   1  -2    1.86    0.10
   0   1  -2    1.49    0.11
   0   1  -2    1.83    0.11
   0   2  -2  116.19    4.19
   0  -2   2  121.72    4.16
   0  -2   2  122.61    4.18
   0   2   2  113.15    4.21
   0   2  -2  113.58    4.21
   0  -2  -2  120.41    4.16
   0   2   2  120.84    4.17
   0   2   2  114.42    4.19
   0  -2  -2  116.42    4.19
   0   2  -2  113.75    4.19
   0  -2   2  124.49    4.18
   0   2  -2  115.62    4.20
   0  -2  -2  120.83    4.16
   0   2   2  118.18    4.20
   0  -2   2  121.62    4.17
   0  -2   2  123.20    4.15
   0   2  -2  116.41    4.19
   0   2  -2  126.39    4.15
   0   2   2  118.41    4.21
   0  -2  -2  122.88    4.19
   0  -3  -2    0.14    0.15
   0  -3  -2   -0.09    0.10
   0   3  -2   -0.12    0.15
   0   3  -2   -0.03    0.16
   0  -3   2   -0.07    0.13
   0   3  -2   -0.13    0.14
   0   3  -2    0.02    0.15
   0   3   2    0.23    0.28
   0   3   2   -0.25    0.15
   0  -3   2   -0.28    0.11
   0  -3  -2    0.04    0.14
   0   3   2    0.03    0.15
   0  -3   2    0.01    0.13
   0  -3   2   -0.04    0.08
   0  -3  -2   -0.04    0.12
   0   3  -2    0.19    0.17
   0   3   2   -0.08    0.11
   0   3   2    0.09    0.16
   0   3   2    0.20    0.15
   0  -4   2    7.85    0.51
   0  -4  -2    7.99    0.41
   0   4   2    6.66    0.70
   0  -4  -2    7.56    0.48
   0   4   2    7.57    0.70
   0   4  -2    6.24    0.70
   0   4  -2    7.39    0.62
   0  -4  -2    7.96    0.53
   0   4   2    7.29    0.68
   0  -4   2    7.19    0.47
   0  -4  -2    7.38    0.49
   0   4   2    8.45    0.63
   0   4  -2    7.63    0.49
   0   4  -2    7.60    0.68
   0  -4   2    8.03    0.51
   0  -4  -2    7.35    0.42
   0  -4   2    7.24    0.41
   0   4   2    7.18    0.51
   0   4  -2    6.91    0.61
   0  -4   2    7.57    0.41
   0   5  -2    0.09    0.55
   0   5  -2    0.26    0.36
   0  -5   2    0.08    0.23
   0   5   2    0.35    0.48
   0  -5  -2    0.37    0.35
   0   5  -2   -0.15    0.40
   0  -5  -2    0.22    0.25
   0   5  -2   -0.04    0.52
   0   5  -2    0.37    0.44
   0   5   2    0.79    0.37
   0   5  -2   -0.05    0.51
   0   5   2   -0.46    0.56
   0   5   2   -0.21    0.39
   0   5   2    0.35    0.38
   0  -5   2    0.26    0.35
   0  -5   2    0.32    0.36
   0  -5   2    0.19    0.26
   0   5   2   -0.67    0.59
   0  -5  -2    0.00    0.25
   0   5   2    0.78    0.41
   0  -5   2    0.18    0.20
   0  -5  -2    0.42    0.20
   0   5  -2    0.23    0.38
   0  -5  -2    0.63    0.38
   0   5   2   -0.37    0.55
   0   5  -2   -0.14    0.44
   0  -6   2    7.68    0.63
   0   6  -2    8.28    0.72
   0   6  -2    6.48    0.95
   0  -6  -2    8.72    0.67
   0   6   2    8.11    0.77
   0  -6  -2    9.07    0.54
   0   6  -2    8.04    0.82
   0   6   2    8.62    0.64
   0  -6  -2    8.66    0.56
   0   6  -2    8.12    0.77
   0   6   2    7.74    0.72
   0  -6   2    7.81    0.55
   0  -6  -2   10.05    0.88
   0   6   2    7.60    0.70
   0  -6   2    8.92    0.70
   0  -6   2    6.37    1.04
   0  -6  -2   10.52    1.01
   0   6  -2    8.52    0.68
   0   6  -2    8.14    0.66
   0  -6  -2    8.05    0.71
   0  -6   2    7.23    0.92
   0   6   2    8.45    0.74
   0  -6   2    7.67    0.57
   0   6   2   10.36    1.00
   0   6  -2    7.89    0.71
   0   6  -2    7.99    0.72
   0   6   2    8.55    0.69
   0   7   2   -0.08    0.28
   0   7   2   -0.03    0.24
   0  -7   2    0.05    0.21
   0  -7  -2    0.37    0.39
   0  -7   2   -0.11    0.26
   0  -7   2   -0.05    0.37
   0   7  -2   -0.26    0.29
   0   7   2   -0.10    0.29
   0  -7  -2   -0.05    0.21
   0   7   2    0.02    0.27
   0   7   2    0.12    0.25
   0   7  -2   -0.14    0.25
   0   7  -2    0.01    0.28
   0   7  -2   -0.05    0.27
   0  -7  -2   -0.19    0.19
   0   7   2    0.24    0.30
   0   7  -2    0.28    0.24
   1   0   2   -0.24    0.06
   1   0  -2   -0.18    0.05
  -1   0   2   -0.15    0.03
  -1   0  -2   -0.20    0.05
   1   0  -2   -0.20    0.06
  -1   0  -2   -0.09    0.07
   1   0   2   -0.12    0.06
   1   0   2   -0.01    0.09
  -1   0   2   -0.05    0.06
  -1   0  -2   -0.02    0.08
   1   0   2   -0.07    0.04
  -1   0   2   -0.17    0.03
  -1   0  -2   -0.13    0.06
  -1   0  -2   -0.02    0.11
  -1   0   2   -0.22    0.05
   1   0   2   -0.01    0.07
  -1   0   2   -0.25    0.03
  -1   0  -2   -0.08    0.07
  -1   0   2   -0.10    0.06
   1   1   2   89.97    3.37
   1   1   2   95.36    3.35
  -1   1  -2   91.76    3.35
  -1   1  -2   85.40    3.40
   1  -1  -2   96.25    3.38
  -1  -1   2   94.74    3.37
   1  -1  -2   95.66    3.35
   1  -1  -2  101.45    3.36
   1   1   2   95.82    3.37
  -1  -1   2   94.73    3.36
  -1   1  -2   94.46    3.37
  -1  -1   2   99.96    3.36
   1  -1  -2   95.36    3.35
   1  -1  -2   90.05    3.35
  -1  -1   2  102.67    3.37
   1   1   2   93.91    3.35
  -1   1  -2   95.79    3.37
   1   1   2   95.16    3.36
   1   1   2   93.74    3.38
  -1   1  -2   97.03    3.36
   1  -1  -2   97.07    3.37
   1   1   2   93.64    3.38
  -1   1   2  100.14    3.37
   1  -1   2   97.34    3.36
  -1   1   2  103.34    3.36
   1   1  -2   99.05    3.36
   1   1  -2   99.43    3.36
   1   1  -2  104.38    3.37
  -1   1   2   94.37    3.36
  -1   1   2   92.86    3.36
   1  -1   2   92.29    3.37
  -1  -1  -2   90.55    3.35
   1   1  -2  100.70    3.36
   1   1  -2   96.95    3.37
   1  -1   2   96.82    3.36
  -1  -1  -2   94.56    3.38
  -1  -1  -2   99.16    3.34
   1  -1   2   99.61    3.37
  -1   1   2   93.16    3.35
   1  -1   2   94.85    3.36
   1   1  -2  100.35    3.37
  -1  -1  -2   93.24    3.34
  -1   1   2  103.19    3.38
  -1   1   2   91.43    3.35
   1   2   2    5.14    0.29
  -1   2  -2    4.81    0.27
  -1  -2   2    5.34    0.25
  -1  -2   2    5.11    0.27
   1  -2  -2    5.09    0.27
  -1  -2   2    4.88    0.22
  -1   2  -2    4.53    0.24
  -1   2  -2    4.81    0.27
   1   2   2    5.07    0.28
  -1  -2   2    4.92    0.25
   1   2   2    4.42    0.27
   1  -2  -2    4.96    0.27
   1   2   2    5.12    0.24
   1  -2  -2    4.78    0.25
  -1   2  -2    5.01    0.27
   1  -2  -2    5.10    0.24
   1   2   2    4.59    0.28
   1   2   2    4.67    0.27
  -1   2  -2    4.67    0.28
   1  -2  -2    5.88    0.29
  -1  -2  -2    5.09    0.23
  -1   2   2    5.07    0.34
  -1   2   2    5.45    0.21
  -1  -2  -2    4.45    0.21
  -1  -2  -2    4.89    0.23
  -1   2   2    5.03    0.26
   1   2  -2    4.94    0.27
   1  -2   2    5.07    0.25
   1   2  -2    4.90    0.28
  -1   2   2    4.71    0.27
  -1   2   2    4.98    0.27
  -1   2   2    4.74    0.27
   1   2  -2    4.51    0.27
   1  -2   2    4.74    0.23
  -1   2   2    4.79    0.19
   1   2  -2    5.08    0.23
   1  -2   2    4.91    0.25
   1   2  -2    5.02    0.28
   1  -2   2    4.42    0.34
   1  -2   2    5.11    0.26
   1   2  -2    5.20    0.27
  -1   3  -2   22.54    0.95
   1   3   2   22.34    0.84
   1  -3  -2   22.35    0.92
   1   3   2   22.01    0.95
   1  -3  -2   22.01    0.90
   1   3   2   22.08    0.94
  -1   3  -2   22.90    0.95
   1   3   2   20.66    0.94
  -1  -3   2   20.49    0.85
  -1  -3   2   22.01    0.88
  -1  -3   2   19.92    0.86
   1   3   2   22.26    0.92
   1  -3  -2   23.22    0.88
  -1  -3   2   22.85    0.87
   1  -3  -2   22.40    0.88
   1   3   2   22.19    0.89
  -1   3  -2   22.78    0.92
  -1   3  -2   22.19    0.91
  -1  -3  -2   22.08    0.85
  -1   3   2   22.38    0.86
   1   3  -2   23.98    0.96
   1  -3   2   22.69    0.92
   1  -3   2   21.48    0.88
  -1   3   2   21.75    0.95
   1   3  -2   22.67    0.96
  -1   3   2   21.68    1.01
   1   3  -2   22.53    0.91
  -1   3   2   22.70    0.93
   1   3  -2   21.93    0.91
  -1  -3  -2   21.59    0.90
  -1   3   2   22.48    0.93
  -1  -3  -2   20.79    0.87
   1   3  -2   22.30    0.92
   1  -3   2   22.81    0.90
  -1  -3  -2   20.42    0.86
   1  -3   2   23.31    0.87
   1  -3   2   22.35    0.87
  -1   3   2   21.51    0.90
   1   4   2    0.97    0.44
   1  -4  -2    0.38    0.24
   1   4   2    0.55    0.36
  -1   4  -2    0.73    0.41
   1  -4  -2    0.71    0.18
   1  -4  -2    0.70    0.25
  -1   4  -2    1.27    0.35
   1  -4  -2    0.50    0.26
   1   4   2    0.46    0.23
   1  -4  -2    0.80    0.27
  -1   4  -2    0.61    0.22
  -1  -4   2    0.66    0.20
  -1  -4   2    0.52    0.14
  -1   4  -2    0.96    0.30
  -1  -4   2    0.69    0.28
   1   4   2    0.26    0.51
  -1   4  -2    0.92    0.42
   1  -4  -2    0.18    0.18
   1   4   2    0.70    0.35
  -1  -4   2    0.80    0.17
  -1  -4   2    0.80    0.24
  -1  -4  -2    0.51    0.19
  -1   4   2    0.80    0.35
   1   4  -2    0.81    0.27
   1  -4   2    0.55    0.25
   1  -4   2    0.79    0.24
  -1   4   2    0.78    0.27
  -1   4   2    1.41    0.44
   1   4  -2    0.86    0.44
   1  -4   2    0.32    0.18
  -1   4   2    0.26    0.29
   1   4  -2    0.38    0.34
  -1   4   2    0.81    0.36
   1   4  -2    0.66    0.29
  -1  -4  -2    0.60    0.16
   1   4  -2    0.61    0.23
   1  -4   2    0.57    0.26
   1  -4   2    0.63    0.25
   1  -4   2    0.65    0.18
  -1  -4  -2    0.49    0.26
   1   4  -2    1.01    0.33
   1  -5  -2    4.43    0.43
   1  -5  -2    5.34    0.69
  -1   5  -2    6.02    0.83
   1   5   2    4.93    0.59
  -1   5  -2    3.73    0.62
  -1   5  -2    6.08    1.00
  -1  -5   2    5.24    0.54
   1  -5  -2    4.38    0.53
   1   5   2    5.16    0.63
  -1   5  -2    5.47    0.62
   1   5   2    4.30    0.61
   1   5   2    5.68    0.75
   1  -5  -2    4.32    0.63
  -1   5  -2    4.46    0.64
   1  -5  -2    4.03    0.40
   1   5   2    4.26    0.68
   1   5   2    5.25    0.61
   1  -5  -2    4.59    0.62
  -1   5  -2    3.92    0.63
  -1  -5   2    4.21    0.39
  -1   5  -2    5.26    0.63
  -1   5  -2    4.16    0.61
  -1  -5   2    4.39    0.61
  -1  -5   2    3.83    0.56
  -1  -5   2    3.96    0.40
   1   5   2    4.99    0.72
  -1   5   2    6.64    0.88
   1   5  -2    4.62    0.58
   1   5  -2    5.64    0.68
   1  -5   2    4.73    0.66
   1   5  -2    4.02    0.70
   1   5  -2    5.39    0.70
  -1   5   2    4.27    0.59
   1  -5   2    4.45    0.50
  -1   5   2    4.81    0.61
   1   5  -2    5.23    0.69
   1   5  -2    4.05    0.71
  -1  -5  -2    4.84    0.55
  -1   5   2    6.48    0.69
   1   5  -2    3.30    0.57
   1  -5   2    4.09    0.45
  -1  -5  -2    5.01    0.53
   1  -5   2    3.92    0.62
  -1  -5  -2    4.45    0.46
   1  -5   2    5.16    0.65
  -1  -5  -2    4.68    0.38
  -1  -5  -2    4.22    0.62
  -1   5   2    4.23    0.63
  -1   5   2    5.10    0.69
   1  -6  -2   14.92    0.77
  -1   6  -2   13.89    0.85
  -1  -6   2   15.18    1.08
   1  -6  -2   14.38    0.77
  -1   6  -2   13.91    0.89
  -1   6  -2   14.19    0.90
  -1   6  -2   15.86    0.96
   1   6   2   16.13    1.11
   1   6   2   14.15    0.87
   1  -6  -2   15.42    0.78
   1  -6  -2   17.27    0.95
  -1  -6   2   16.49    0.80
   1   6   2   15.12    0.91
   1   6   2   14.64    0.90
   1   6   2   15.00    0.96
  -1   6  -2   14.54    0.93
  -1  -6   2   14.79    0.85
  -1   6  -2   15.39    1.10
  -1   6  -2   14.01    0.94
  -1  -6   2   16.42    1.10
   1  -6  -2   12.72    1.11
   1   6   2   14.43    0.91
  -1   6  -2   14.31    0.88
   1   6   2   13.27    0.86
   1  -6   2   14.69    1.13
   1   6  -2   16.87    1.11
  -1  -6  -2   15.85    0.78
  -1   6   2   15.46    0.85
   1   6  -2   13.80    0.86
   1   6  -2   14.08    0.91
   1  -6   2   15.54    0.80
  -1  -6  -2   16.55    1.07
  -1  -6  -2   16.30    0.83
   1   6  -2   14.24    0.89
   1   6  -2   14.70    0.94
   1  -6   2   16.68    0.80
   1   6  -2   14.24    0.87
   1  -6   2   15.93    0.97
   1   6  -2   14.23    0.92
  -1  -6  -2   16.32    0.75
  -1   6   2   15.79    1.14
  -1   6   2   14.96    0.92
  -1   6   2   15.09    0.90
  -1   6   2   14.31    0.93
  -1   6   2   14.53    0.99
   1  -6   2   15.31    0.77
  -1   6   2   13.65    0.95
  -1  -6  -2   14.41    1.11
  -1  -6  -2   16.15    1.29
   1  -7  -2    3.11    0.33
  -1   7  -2    2.58    0.40
   1   7   2    2.38    0.37
   1   7   2    2.57    0.38
  -1   7  -2    2.98    0.43
  -1   7  -2    3.03    0.52
  -1   7  -2    2.73    0.38
   1  -7  -2    3.01    0.38
  -1  -7   2    2.93    0.36
   1   7   2    2.30    0.37
  -1   7  -2    2.89    0.46
  -1  -7   2    3.11    0.36
  -1  -7   2    2.96    0.46
   1   7   2    3.42    0.45
   1  -7  -2    2.91    0.44
  -1   7  -2    2.94    0.36
   1   7   2    2.36    0.38
   1   7   2    2.61    0.36
  -1   7   2    2.87    0.41
  -1  -7  -2    2.87    0.35
  -1   7   2    2.47    0.37
   1   7  -2    2.40    0.37
   1  -7   2    3.46    0.33
   1   7  -2    2.98    0.35
   1   7  -2    2.21    0.38
   1  -7   2    2.43    0.38
  -1   7   2    2.26    0.38
  -1   7   2    3.06    0.45
   1   7  -2    3.00    0.37
   1   7  -2    2.11    0.35
  -1  -7  -2    3.37    0.48
  -1  -7  -2    3.27    0.35
  -1   7   2    2.36    0.37
   1  -7   2    3.08    0.41
   2   0   2  325.82   11.39
   2   0   2  331.31   11.39
  -2   0   2  324.40   11.35
   2   0   2  329.28   11.37
  -2   0  -2  323.78   11.38
   2   0   2  329.42   11.37
   2   0   2  322.88   11.37
   2   0  -2  329.24   11.37
  -2   0   2  327.04   11.36
   2   0  -2  332.50   11.35
   2   0  -2  335.64   11.38
  -2   0   2  330.71   11.35
   2   0  -2  322.22   11.37
  -2   0  -2  338.32   11.39
   2   0  -2  303.54   11.38
  -2   0   2  321.00   11.37
  -2   0   2  350.18   11.36
  -2   0  -2  326.39   11.39
  -2   0  -2  330.88   11.36
   2   0  -2  324.14   11.37
  -2   1  -2  480.63   16.72
   2  -1  -2  477.90   16.71
   2   1   2  448.95   16.74
   2   1   2  501.09   16.73
   2   1   2  484.15   16.73
   2   1   2  483.10   16.70
   2  -1  -2  477.21   16.71
   2   1   2  466.66   16.70
  -2   1  -2  514.82   16.73
  -2   1  -2  466.32   16.73
   2   1   2  450.59   16.72
  -2   1  -2  466.00   16.72
  -2   1  -2  467.40   16.73
  -2  -1   2  498.65   16.72
   2  -1  -2  487.12   16.71
   2  -1  -2  489.11   16.71
   2   1   2  475.11   16.70
   2  -1  -2  465.00   16.72
   2   1   2  506.18   16.70
  -2   1   2  498.69   16.71
   2  -1   2  468.88   16.71
   2   1  -2  499.89   16.72
   2   1  -2  494.64   16.70
   2   1  -2  492.95   16.71
  -2   1   2  503.73   16.72
   2  -1   2  481.31   16.70
   2   1  -2  480.29   16.73
   2   1  -2  499.51   16.72
   2  -1   2  477.42   16.74
  -2   1   2  470.23   16.70
  -2   1   2  466.06   16.71
  -2   1   2  484.36   16.73
  -2   1   2  458.04   16.70
   2   1  -2  485.34   16.72
  -2  -1  -2  489.20   16.73
   2  -1   2  482.44   16.70
   2   1  -2  476.38   16.72
  -2  -1  -2  505.45   16.74
   2  -1   2  474.50   16.71
   2  -1   2  474.26   16.72
   2   1  -2  481.34   16.71
   2   1  -2  506.75   16.72
   2   2   2   50.15    1.72
   2  -2  -2   47.34    1.71
  -2   2  -2   43.84    1.76
   2  -2  -2   49.38    1.71
   2   2   2   46.34    1.75
   2   2   2   47.03    1.76
   2   2   2   46.67    1.73
  -2  -2   2   48.18    1.73
   2   2   2   48.19    1.71
  -2  -2   2   46.53    1.73
  -2   2  -2   50.04    1.70
  -2   2  -2   47.07    1.74
  -2   2  -2   49.91    1.76
  -2   2  -2   47.27    1.75
   2  -2  -2   49.01    1.77
   2   2   2   47.86    1.78
  -2   2  -2   47.10    1.75
   2  -2  -2   45.38    1.81
   2  -2  -2   49.07    1.74
   2  -2  -2   48.07    1.74
   2   2   2   47.61    1.78
   2   2   2   45.89    1.73
   2   2   2   47.90    1.71
   2  -2   2   46.68    1.72
   2   2  -2   46.77    1.74
   2   2  -2   50.90    1.75
   2  -2   2   41.21    1.82
   2  -2   2   49.57    1.77
  -2   2   2   48.38    1.76
  -2   2   2   50.56    1.76
  -2   2   2   45.64    1.73
   2  -2   2   48.63    1.73
   2   2  -2   49.64    1.70
   2   2  -2   49.56    1.76
  -2   2   2   45.33    1.74
  -2  -2  -2   49.12    1.67
  -2   2   2   45.64    1.74
  -2   2   2   47.78    1.76
   2   2  -2   48.42    1.74
   2  -2   2   45.54    1.73
   2  -2   2   46.60    1.72
   2   2  -2   48.21    1.73
  -2   2   2   48.19    1.72
  -2  -2  -2   47.37    1.67
  -2  -2  -2   47.33    1.70
  -2  -3   2  101.82    3.65
  -2   3  -2  104.18    3.71
   2   3   2  106.22    3.62
   2  -3  -2  105.21    3.63
  -2  -3   2  104.45    3.57
   2   3   2  104.59    3.73
   2  -3  -2  104.82    3.66
   2  -3  -2  101.33    3.65
  -2   3  -2   99.63    3.69
  -2   3  -2   99.32    3.68
   2   3   2   95.18    3.69
  -2  -3   2  101.22    3.61
   2  -3  -2  104.23    3.67
   2   3   2  103.90    3.66
   2  -3  -2  107.07    3.67
  -2   3  -2  100.51    3.72
   2   3   2  104.61    3.73
   2  -3  -2  107.62    3.72
  -2  -3   2   98.62    3.64
   2   3   2   96.84    3.67
   2   3   2   99.55    3.73
   2  -3   2  104.84    3.67
  -2   3   2   99.81    3.71
   2  -3   2  102.71    3.66
   2   3  -2  106.34    3.73
  -2   3   2   99.37    3.64
  -2  -3  -2   98.32    3.62
   2  -3   2  102.49    3.71
  -2  -3  -2  102.15    3.62
  -2  -3  -2   98.59    3.68
   2   3  -2  102.89    3.73
  -2   3   2   97.25    3.67
   2   3  -2  100.96    3.68
   2   3  -2  103.43    3.68
   2   3  -2  106.65    3.69
   2  -3   2  108.55    3.72
   2  -3   2  105.61    3.64
  -2   3   2   97.63    3.69
  -2   3   2  104.24    3.72
  -2   3   2  101.68    3.71
  -2  -3  -2  103.60    3.58
   2  -4  -2   11.09    0.65
  -2   4  -2   10.88    0.71
  -2   4  -2   10.00    0.77
  -2  -4   2    9.86    0.47
  -2   4  -2   10.95    0.63
   2   4   2   10.91    0.63
   2  -4  -2   10.75    0.56
  -2  -4   2   10.57    0.52
   2  -4  -2   11.19    0.61
   2   4   2    9.88    0.77
   2   4   2   10.61    0.75
   2   4   2   10.34    0.77
  -2   4  -2   11.03    0.82
   2  -4  -2   11.37    0.62
   2  -4  -2   10.17    0.58
  -2  -4   2   10.84    0.63
   2  -4  -2   11.69    0.72
  -2  -4   2    9.94    0.54
  -2  -4  -2   11.23    0.53
   2   4  -2   10.49    0.76
  -2   4   2   10.05    0.80
  -2   4   2   10.98    0.63
   2  -4   2   11.14    0.65
   2   4  -2   10.77    0.72
  -2  -4  -2    9.56    0.54
   2   4  -2   11.04    0.72
   2  -4   2   10.46    0.61
  -2   4   2   10.92    0.78
   2   4  -2   10.65    0.63
   2   4  -2   10.86    0.64
  -2  -4  -2    9.63    0.64
   2  -4   2   11.62    0.70
  -2   4   2    9.46    0.94
  -2  -4  -2   10.21    0.49
   2  -4   2   11.50    0.60
  -2   4   2   10.09    0.72
   2  -4   2   10.27    0.61
   2  -4   2   10.62    0.56
   2   5   2    5.62    0.70
   2   5   2    4.86    0.68
   2  -5  -2    6.15    0.64
   2  -5  -2    4.74    0.47
  -2   5  -2    5.20    0.64
   2   5   2    5.36    0.67
   2  -5  -2    5.84    0.65
  -2   5  -2    6.47    0.70
   2  -5  -2    5.16    0.51
  -2   5  -2    4.63    0.72
   2   5   2    5.66    0.72
   2   5   2    4.80    0.77
  -2  -5   2    5.43    0.70
  -2   5  -2    6.42    0.76
  -2   5  -2    5.80    0.59
  -2   5  -2    4.83    0.78
   2   5   2    5.61    0.74
  -2   5  -2    6.05    0.91
  -2  -5   2    4.69    0.40
  -2  -5   2    5.50    0.54
   2  -5  -2    5.57    0.50
   2   5   2    5.99    0.68
  -2   5  -2    5.84    0.89
  -2  -5   2    4.66    0.45
  -2   5   2    5.16    0.79
   2   5  -2    6.59    0.73
  -2   5   2    5.13    0.87
   2   5  -2    6.01    0.72
   2  -5   2    5.65    0.50
  -2  -5  -2    4.81    0.53
   2   5  -2    4.78    0.66
  -2   5   2    4.74    0.72
  -2  -5  -2    5.57    0.69
   2  -5   2    5.98    0.53
   2   5  -2    4.43    0.75
  -2   5   2    5.64    0.67
  -2   5   2    4.70    0.63
  -2   5   2    4.99    0.69
  -2  -5  -2    5.59    0.39
   2  -5   2    6.08    0.61
  -2   5   2    5.37    0.65
   2  -5   2    4.74    0.46
   2   5  -2    5.00    0.64
   2   5  -2    6.02    0.69
  -2  -5  -2    4.94    0.43
   2  -5   2    6.15    0.85
   2  -5   2    5.26    0.68
   2   5  -2    5.73    0.66
  -2   6  -2    6.62    0.78
   2   6   2    6.08    0.67
  -2   6  -2    6.45    0.76
  -2   6  -2    6.71    0.67
  -2   6  -2    6.12    0.63
   2   6   2    6.60    0.63
   2  -6  -2    6.22    0.56
   2   6   2    6.10    0.58
  -2  -6   2    7.44    0.57
   2   6   2    6.24    0.67
  -2   6  -2    5.65    0.62
  -2  -6   2    6.36    0.47
  -2   6  -2    5.66    0.66
   2   6   2    6.16    0.64
  -2  -6   2    5.89    0.58
   2  -6  -2    5.66    0.47
   2  -6  -2    6.74    0.71
  -2  -6  -2    6.95    0.55
   2  -6   2    6.10    0.54
  -2   6   2    6.43    0.59
   2  -6   2    6.90    0.69
   2   6  -2    6.41    0.64
  -2   6   2    7.40    0.77
  -2   6   2    5.99    0.67
   2   6  -2    5.70    0.64
  -2   6   2    8.57    0.91
   2   6  -2    5.59    0.62
   2   6  -2    6.51    0.62
  -2  -6  -2    7.48    0.55
  -2   6   2    5.84    0.58
   2  -6   2    6.01    0.60
  -2   6   2    7.38    0.73
   2   6  -2    5.84    0.65
  -2  -6  -2    7.19    0.48
  -2  -7   2    5.62    0.45
  -2   7  -2    4.49    0.49
   2   7   2    4.70    0.41
   2   7   2    4.91    0.43
   2   7   2    4.85    0.43
  -2   7  -2    5.51    0.44
   2   7   2    4.33    0.40
  -2  -7   2    6.18    0.60
  -2   7  -2    4.59    0.44
  -2  -7   2    4.42    0.50
   2  -7  -2    4.88    0.33
  -2   7  -2    4.32    0.49
   2  -7  -2    4.38    0.38
   2   7   2    5.02    0.45
  -2  -7   2    5.95    0.49
   2   7   2    4.13    0.47
  -2  -7  -2    5.22    0.39
   2  -7   2    5.42    0.41
  -2   7   2    5.15    0.43
   2   7  -2    5.15    0.41
  -2   7   2    3.86    0.49
   2   7  -2    5.37    0.43
  -2   7   2    5.07    0.45
   2   7  -2    4.54    0.46
   2  -7   2    5.46    0.35
   2   7  -2    5.15    0.43
  -2  -7  -2    5.21    0.41
   2   7  -2    4.68    0.41
  -2   7   2    3.88    0.49
  -2  -7  -2    5.28    0.46
  -3   0   2    0.09    0.08
  -3   0  -2    0.18    0.10
  -3   0  -2    0.04    0.10
  -3   0   2   -0.08    0.06
  -3   0   2    0.09    0.07
  -3   0  -2    0.12    0.11
  -3   0   2   -0.01    0.06
  -3   0  -2    0.07    0.08
   3   0  -2    0.00    0.06
   3   0   2    0.10    0.12
   3   0  -2    0.17    0.09
   3   0   2    0.19    0.09
  -3   0  -2    0.17    0.10
   3   0  -2    0.14    0.10
   3   0  -2    0.16    0.08
  -3   0   2   -0.06    0.07
   3   0   2    0.36    0.14
   3   0   2    0.06    0.07
   3   0   2   -0.05    0.09
   3   0  -2    0.09    0.13
   3   0  -2   -0.17    0.10
   3   1   2  293.31   10.11
   3  -1  -2  289.67   10.12
   3  -1  -2  284.38   10.14
  -3  -1   2  286.87   10.12
  -3  -1   2  298.44   10.12
   3   1   2  282.52   10.14
   3  -1  -2  277.86   10.14
  -3   1  -2  306.75   10.11
   3  -1  -2  281.56   10.11
  -3   1  -2  295.83   10.13
   3  -1  -2  245.41   10.19
   3   1   2  289.67   10.10
   3  -1  -2  288.93   10.11
  -3   1  -2  288.04   10.14
  -3   1  -2  312.25   10.13
   3   1   2  296.41   10.11
  -3  -1   2  296.26   10.12
  -3   1  -2  293.36   10.12
   3   1   2  295.02   10.14
   3   1   2  290.99   10.14
   3   1   2  292.36   10.14
   3   1   2  286.85   10.11
  -3   1   2  284.13   10.10
   3  -1   2  282.62   10.12
   3   1  -2  305.79   10.13
  -3   1   2  293.67   10.11
   3  -1   2  282.53   10.14
  -3   1   2  294.74   10.10
   3  -1   2  291.19   10.14
  -3   1   2  286.82   10.14
   3  -1   2  284.27   10.10
   3   1  -2  299.13   10.12
  -3   1   2  301.11   10.13
   3   1  -2  309.95   10.12
   3   1  -2  282.61   10.12
   3  -1   2  280.16   10.09
  -3  -1  -2  299.82   10.14
  -3   1   2  302.39   10.10
  -3   1   2  299.75   10.11
   3   1  -2  287.32   10.13
  -3  -1  -2  291.90   10.15
   3  -1   2  322.96   10.33
   3  -1   2  264.01   10.13
   3   1  -2  281.37   10.14
   3   1  -2  286.53   10.11
  -3   2  -2  118.13    4.39
   3   2   2  123.81    4.34
   3   2   2  122.99    4.37
   3  -2  -2  122.67    4.37
  -3   2  -2  122.78    4.41
   3  -2  -2  120.66    4.37
  -3   2  -2  129.19    4.39
   3   2   2  117.03    4.39
   3   2   2  120.32    4.42
  -3   2  -2  120.20    4.38
  -3   2  -2  127.12    4.40
  -3   2  -2  127.04    4.34
   3  -2  -2  122.84    4.36
  -3  -2   2  119.42    4.38
  -3   2  -2  124.71    4.43
   3  -2  -2  121.90    4.37
   3   2   2  126.13    4.41
   3   2   2  129.44    4.35
   3   2   2  119.32    4.37
  -3   2  -2  130.37    4.37
   3   2   2  117.95    4.36
  -3   2   2  122.78    4.37
   3  -2   2  123.55    4.37
   3  -2   2  126.49    4.37
   3  -2   2  123.87    4.37
  -3  -2  -2  123.21    4.40
  -3   2   2  122.72    4.39
   3  -2   2  126.03    4.48
   3   2  -2  121.87    4.37
   3   2  -2  125.43    4.34
   3   2  -2  122.57    4.39
  -3   2   2  123.12    4.38
  -3   2   2  118.80    4.36
   3   2  -2  123.74    4.38
   3   2  -2  128.54    4.38
  -3  -2  -2  126.67    4.35
  -3   2   2  128.57    4.37
  -3   2   2  119.11    4.40
  -3   2   2  129.56    4.40
   3   2  -2  123.36    4.37
   3   2  -2  123.14    4.41
   3  -2   2  125.22    4.42
  -3   2   2  122.01    4.35
   3  -3  -2   33.50    1.35
  -3   3  -2   35.67    1.41
   3   3   2   35.93    1.41
  -3  -3   2   32.86    1.25
   3  -3  -2   36.18    1.37
  -3  -3   2   34.99    1.36
  -3  -3   2   34.41    1.35
  -3   3  -2   34.99    1.40
   3   3   2   33.51    1.38
  -3  -3   2   34.73    1.36
  -3   3  -2   36.37    1.44
   3   3   2   34.74    1.44
   3   3   2   35.00    1.30
  -3   3  -2   34.00    1.36
   3  -3  -2   35.46    1.33
   3  -3  -2   35.30    1.35
  -3   3  -2   35.41    1.44
   3   3   2   35.10    1.35
  -3   3  -2   35.42    1.32
   3   3   2   33.10    1.36
   3  -3   2   36.13    1.35
  -3  -3  -2   34.62    1.31
   3  -3   2   33.62    1.38
   3  -3   2   34.27    1.33
   3   3  -2   33.58    1.36
  -3   3   2   33.65    1.40
  -3  -3  -2   32.71    1.35
   3   3  -2   35.07    1.43
  -3   3   2   33.20    1.39
  -3   3   2   34.04    1.36
   3   3  -2   34.47    1.38
  -3   3   2   35.33    1.41
  -3   3   2   33.09    1.32
  -3  -3  -2   34.23    1.40
  -3   3   2   35.07    1.41
   3  -3   2   36.42    1.43
   3   3  -2   37.16    1.38
   3  -3   2   34.47    1.36
  -3  -3  -2   33.16    1.27
   3  -3   2   35.31    1.45
   3   3  -2   35.70    1.44
  -3  -4   2    2.34    0.22
  -3   4  -2    2.24    0.44
  -3   4  -2    2.24    0.36
   3   4   2    3.74    0.61
  -3   4  -2    2.67    0.54
  -3  -4   2    1.60    0.29
  -3   4  -2    1.59    0.42
   3   4   2    3.06    0.47
   3  -4  -2    2.16    0.36
   3  -4  -2    3.69    0.50
   3  -4  -2    2.74    0.38
   3   4   2    2.52    0.49
   3   4   2    2.10    0.46
   3  -4  -2    2.43    0.35
  -3  -4  -2    2.47    0.25
  -3   4   2    2.88    0.39
   3  -4   2    2.99    0.46
  -3   4   2    1.98    0.52
  -3  -4  -2    2.20    0.37
   3   4  -2    1.66    0.40
   3  -4   2    2.44    0.39
  -3  -4  -2    2.11    0.30
  -3   4   2    3.55    0.56
   3   4  -2    1.47    0.43
   3   4  -2    3.28    0.45
   3  -4   2    2.51    0.36
  -3   4   2    1.79    0.53
   3  -4   2    2.15    0.32
   3   4  -2    2.80    0.44
   3  -4   2    2.61    0.38
  -3   5  -2    1.80    0.50
   3   5   2    1.87    0.45
  -3  -5   2    1.09    0.47
   3  -5  -2    1.42    0.29
   3  -5  -2    2.06    0.47
  -3   5  -2    1.97    0.47
  -3   5  -2    2.20    0.49
  -3  -5   2    0.96    0.32
   3   5   2    1.85    0.54
  -3   5  -2    1.31    0.50
   3  -5  -2    1.42    0.28
   3   5   2    1.30    0.44
  -3  -5   2    2.08    0.35
   3   5   2    2.62    0.47
  -3   5  -2    1.20    0.46
   3   5   2    1.49    0.44
   3   5   2    0.78    0.38
  -3  -5   2    1.26    0.24
   3   5   2    1.67    0.56
  -3   5   2    1.58    0.47
  -3  -5  -2    1.91    0.50
   3   5  -2    1.12    0.37
  -3   5   2    0.98    0.48
  -3   5   2    1.23    0.50
   3   5  -2    1.32    0.50
  -3   5   2    0.48    0.51
  -3  -5  -2    1.14    0.32
   3   5  -2    1.58    0.49
   3   5  -2    1.85    0.46
   3  -5   2    1.66    0.32
   3   5  -2    1.94    0.51
  -3  -5  -2    1.60    0.25
   3  -5   2    1.07    0.53
   3   5  -2    1.87    0.50
   3   5  -2    1.68    0.48
  -3   5   2    1.54    0.56
  -3   5   2    1.72    0.41
  -3  -5  -2    1.37    0.26
   3  -5   2    1.45    0.42
  -3   6  -2   -0.11    0.35
   3   6   2   -0.06    0.31
  -3   6  -2    0.37    0.44
  -3  -6   2   -0.34    0.32
   3   6   2    0.23    0.36
  -3   6  -2    0.26    0.34
   3   6   2    0.35    0.41
  -3  -6   2    0.26    0.25
   3   6   2   -0.12    0.33
   3   6   2    0.23    0.34
   3  -6  -2    0.15    0.22
   3   6   2    0.24    0.32
   3  -6  -2    0.16    0.29
  -3  -6   2    0.37    0.34
  -3   6  -2    0.04    0.36
  -3  -6  -2    0.24    0.30
  -3  -6  -2    0.60    0.33
   3   6  -2   -0.67    0.38
   3   6  -2   -0.45    0.30
   3  -6   2   -0.18    0.36
   3   6  -2   -0.11    0.34
  -3  -6  -2   -0.08    0.23
   3   6  -2    0.74    0.36
   3   6  -2    0.36    0.33
   3  -6   2    0.21    0.21
   3  -6   2   -0.04    0.29
  -3   6   2    0.18    0.43
  -3   6   2    0.66    0.40
   3   6  -2    0.13    0.35
  -3   6   2    0.05    0.30
  -3   6   2    0.40    0.44
  -3  -7   2    0.25    0.25
   3   7   2    0.19    0.25
   3   7   2    0.12    0.31
   3   7   2    0.35    0.31
   3  -7  -2    0.61    0.21
  -3   7  -2    0.60    0.25
  -3   7  -2    0.33    0.29
   3   7   2    0.43    0.24
   3   7   2    0.00    0.22
   3  -7  -2   -0.03    0.33
  -3  -7   2    0.39    0.31
   3   7   2    0.06    0.21
  -3  -7  -2    0.27    0.26
   3  -7   2    0.67    0.23
   3  -7   2    0.52    0.26
   3   7  -2    0.10    0.19
   3   7  -2    0.09    0.28
  -3   7   2    0.50    0.25
   3   7  -2    0.50    0.23
   3   7  -2    0.17    0.23
   3   7  -2    0.47    0.24
  -3  -7  -2    0.33    0.24
  -3   7   2    0.83    0.45
  -3   7   2    0.60    0.40
   4   0  -2  250.99    8.82
  -4   0   2  260.33    8.78
  -4   0   2  245.16    8.77
  -4   0  -2  253.47    8.84
   4   0   2  255.82    8.79
  -4   0   2  251.26    8.79
  -4   0   2  254.32    8.78
   4   0   2  257.20    8.83
   4   0  -2  251.56    8.79
   4   0   2  252.21    8.85
   4   0   2  247.82    8.81
  -4   0  -2  252.11    8.78
  -4   0   2  259.63    8.75
  -4   0   2  267.65    8.79
  -4   0  -2  249.02    8.81
   4   0  -2  249.53    8.84
   4   0  -2  249.89    8.78
  -4   0   2  238.79    8.82
  -4   0  -2  253.97    8.76
   4   0   2  252.42    8.80
   4   0  -2  248.15    8.81
  -4   0  -2  246.02    8.83
  -4   0  -2  253.84    8.83
   4  -1  -2    3.99    0.26
  -4  -1   2    3.97    0.29
   4   1   2    4.15    0.30
  -4   1  -2    4.16    0.30
   4   1   2    3.59    0.31
  -4   1  -2    3.64    0.28
   4  -1  -2    3.96    0.30
   4   1   2    3.30    0.26
   4  -1  -2    4.21    0.30
  -4   1  -2    3.50    0.37
   4   1   2    4.57    0.34
  -4   1  -2    4.03    0.25
  -4   1  -2    4.54    0.28
   4  -1  -2    4.26    0.34
  -4   1  -2    3.75    0.31
   4  -1  -2    4.24    0.30
   4   1   2    4.13    0.24
   4  -1  -2    4.29    0.27
  -4  -1   2    4.48    0.30
   4   1   2    3.60    0.27
  -4  -1   2    4.34    0.29
   4   1  -2    4.23    0.25
  -4   1   2    3.60    0.27
  -4  -1  -2    4.36    0.30
  -4  -1  -2    4.78    0.32
  -4   1   2    3.84    0.25
   4   1  -2    3.79    0.28
   4   1  -2    4.79    0.29
   4  -1   2    4.09    0.27
   4  -1   2    3.69    0.27
  -4  -1  -2    4.51    0.21
  -4  -1  -2    4.14    0.30
   4   1  -2    4.37    0.27
  -4   1   2    4.24    0.25
  -4   1   2    3.77    0.30
   4   1  -2    4.29    0.30
   4   1  -2    3.87    0.31
  -4   1   2    3.76    0.27
   4  -1   2    3.99    0.25
  -4   1   2    3.89    0.27
   4   1  -2    5.04    0.34
   4  -1   2    4.09    0.30
  -4   1   2    3.54    0.24
   4  -1   2    3.99    0.30
  -4   2  -2   66.95    2.50
   4   2   2   71.56    2.57
  -4   2  -2   70.72    2.57
  -4   2  -2   69.79    2.50
   4   2   2   71.20    2.53
  -4   2  -2   68.67    2.56
   4   2   2   69.48    2.51
  -4  -2   2   70.49    2.54
  -4   2  -2   72.22    2.54
   4  -2  -2   70.10    2.55
   4  -2  -2   68.64    2.53
   4   2   2   71.17    2.56
  -4   2  -2   72.89    2.57
  -4   2  -2   72.13    2.52
   4   2   2   68.69    2.54
   4  -2  -2   68.63    2.52
   4  -2  -2   66.65    2.55
   4   2   2   68.54    2.50
  -4   2  -2   68.55    2.57
   4   2   2   70.57    2.57
  -4   2  -2   70.62    2.55
  -4  -2   2   68.57    2.55
  -4   2  -2   70.69    2.56
   4   2   2   69.17    2.51
   4  -2  -2   69.22    2.52
  -4  -2  -2   70.14    2.58
   4   2  -2   72.11    2.57
  -4   2   2   68.21    2.51
  -4   2   2   70.99    2.56
  -4   2   2   65.96    2.56
   4   2  -2   70.11    2.53
   4  -2   2   68.43    2.54
   4  -2   2   68.08    2.55
   4   2  -2   70.79    2.49
  -4   2   2   69.18    2.55
   4  -2   2   67.89    2.55
   4  -2   2   69.03    2.52
  -4   2   2   67.59    2.50
  -4   2   2   68.44    2.50
  -4   2   2   69.31    2.54
  -4  -2  -2   67.57    2.56
   4   2  -2   69.45    2.53
  -4   2   2   71.56    2.51
   4   2  -2   70.76    2.57
   4   2  -2   67.83    2.52
   4   2  -2   68.23    2.55
   4   2  -2   73.32    2.55
   4  -2   2   61.74    2.60
  -4   2   2   70.70    2.53
   4   2  -2   69.48    2.55
   4  -2   2   69.48    2.54
   4   3   2    3.34    0.41
  -4  -3   2    3.02    0.57
  -4   3  -2    3.52    0.38
   4   3   2    4.19    0.41
  -4   3  -2    4.41    0.51
  -4   3  -2    3.45    0.63
   4   3   2    3.70    0.51
  -4  -3   2    3.79    0.44
   4   3   2    4.18    0.43
   4  -3  -2    3.48    0.39
   4   3   2    3.64    0.34
   4  -3  -2    3.60    0.39
  -4   3  -2    3.64    0.47
  -4   3  -2    3.32    0.53
   4  -3  -2    3.44    0.43
   4   3   2    3.63    0.47
  -4   3   2    3.99    0.51
  -4   3   2    4.40    0.54
   4  -3   2    3.60    0.51
   4   3  -2    3.97    0.40
   4   3  -2    4.50    0.44
  -4  -3  -2    2.86    0.54
   4   3  -2    4.64    0.55
   4   3  -2    3.95    0.54
  -4   3   2    4.41    0.37
   4   3  -2    3.88    0.41
  -4   3   2    4.51    0.59
  -4  -3  -2    3.63    0.40
   4  -3   2    3.48    0.46
  -4   3   2    4.18    0.45
  -4   3   2    4.49    0.46
  -4   3   2    3.46    0.44
   4  -3   2    2.98    0.40
   4  -4  -2   14.00    0.87
   4   4   2   13.95    0.98
  -4  -4   2   12.02    0.59
   4  -4  -2   11.06    0.72
   4   4   2   16.10    1.06
   4   4   2   13.72    0.96
   4   4   2   14.18    1.07
   4   4   2   12.51    0.91
   4  -4  -2   13.64    0.77
   4  -4  -2   12.02    0.88
  -4   4  -2   13.28    0.81
   4   4   2   13.66    0.98
   4   4   2   12.97    1.06
  -4   4  -2   12.45    0.91
  -4   4  -2   13.98    1.05
  -4  -4   2   12.28    0.54
   4   4   2   12.45    0.82
  -4   4  -2   14.09    0.95
  -4   4  -2   13.02    0.94
   4   4  -2   11.98    1.10
  -4   4   2   10.18    0.95
   4   4  -2   12.65    0.85
  -4  -4  -2   12.12    0.60
  -4  -4  -2   11.67    0.62
  -4   4   2   11.93    0.95
  -4   4   2   12.55    0.83
   4   4  -2   13.58    0.79
   4   4  -2   13.63    0.82
   4  -4   2   10.86    0.72
  -4   4   2   15.66    1.07
   4   4  -2   12.34    1.04
   4   4  -2   11.51    1.00
  -4  -4  -2   12.70    0.79
  -4   4   2   13.09    0.99
   4  -4   2   14.05    0.77
   4  -4   2   13.81    0.85
   4   4  -2   13.34    1.29
   4  -4   2   13.16    0.85
   4   5   2    5.42    0.69
  -4  -5   2    5.78    0.46
   4   5   2    5.93    0.76
  -4  -5   2    5.72    0.52
   4   5   2    5.30    0.71
  -4   5  -2    3.13    0.89
   4   5   2    6.85    0.82
  -4   5  -2    6.21    0.86
   4   5   2    6.43    0.73
   4   5   2    6.44    1.14
   4  -5  -2    4.78    0.52
  -4  -5   2    4.57    0.42
  -4   5  -2    6.28    0.87
  -4   5  -2    6.14    0.70
   4  -5  -2    5.85    0.67
  -4  -5   2    6.03    0.80
   4  -5  -2    5.57    0.87
   4   5   2    6.60    0.74
   4  -5   2    6.39    0.51
  -4  -5  -2    5.52    0.45
  -4  -5  -2    4.88    0.70
   4   5  -2    5.85    0.78
  -4  -5  -2    5.78    0.45
  -4   5   2    5.25    0.77
  -4   5   2    6.01    0.76
   4   5  -2    5.28    0.89
   4   5  -2    5.19    0.78
   4   5  -2    5.89    0.70
  -4   5   2    5.77    0.75
  -4  -5  -2    5.34    0.52
   4  -5   2    4.99    0.64
   4   5  -2    6.67    0.77
   4   5  -2    6.15    0.64
   4   6   2    3.96    0.57
  -4   6  -2    2.12    0.40
  -4  -6   2    3.39    0.50
  -4   6  -2    3.18    0.44
   4   6   2    1.81    0.38
   4  -6  -2    3.20    0.48
   4   6   2    3.25    0.48
   4   6   2    2.97    0.45
   4   6   2    2.75    0.42
   4   6   2    2.74    0.39
  -4   6  -2    3.00    0.51
   4  -6   2    2.70    0.43
   4   6  -2    3.30    0.46
   4   6  -2    2.54    0.36
   4   6  -2    3.56    0.52
  -4  -6  -2    2.58    0.50
  -4  -6  -2    3.32    0.50
  -4   6   2    2.95    0.45
  -4   6   2    2.34    0.48
  -4   6   2    3.15    0.47
  -4   6   2    1.94    0.69
   4   6  -2    2.31    0.40
   4   6  -2    3.05    0.51
   4   7   2    0.56    0.23
  -4  -7   2    1.00    0.29
  -4   7  -2    1.34    0.31
  -4   7  -2    1.22    0.29
   4   7   2    0.92    0.23
   4  -7  -2    0.84    0.20
   4   7   2    0.35    0.22
   4  -7   2    1.19    0.37
   4   7  -2    0.77    0.22
  -4   7   2    0.56    0.22
   4   7  -2    1.49    0.34
  -4  -7  -2    0.74    0.26
   4   7  -2    1.07    0.27
   4  -7   2    0.56    0.21
   4   7  -2    0.68    0.22
   4   7  -2    0.54    0.27
  -5   0   2   -0.34    0.17
  -5   0  -2   -0.12    0.18
   5   0  -2   -0.10    0.21
  -5   0  -2   -0.02    0.18
  -5   0   2   -0.08    0.18
  -5   0  -2    0.06    0.18
   5   0  -2    0.05    0.14
   5   0   2    0.12    0.16
   5   0  -2    0.41    0.22
   5   0  -2   -0.10    0.18
  -5   0   2   -0.11    0.09
   5   0  -2   -0.10    0.13
  -5   0  -2    0.00    0.21
   5   0   2    0.05    0.14
  -5   0   2    0.05    0.17
   5   0   2    0.12    0.16
  -5   0   2    0.04    0.09
   5   0   2    0.02    0.14
  -5   0  -2    0.06    0.09
   5   0  -2   -0.05    0.14
   5   0  -2   -0.12    0.17
   5   0   2    0.36    0.13
   5   0   2    0.37    0.21
  -5   0  -2    0.00    0.10
   5  -1  -2    9.74    0.50
  -5  -1   2    9.96    0.59
   5   1   2    9.78    0.59
  -5   1  -2   10.10    0.57
   5   1   2   10.62    0.53
  -5   1  -2   10.10    0.47
   5  -1  -2   10.06    0.53
  -5   1  -2   10.57    0.56
  -5  -1   2    9.93    0.55
   5  -1  -2   10.68    0.56
  -5  -1   2    9.43    0.40
   5   1   2    9.94    0.47
  -5   1  -2    9.67    0.50
  -5  -1   2   10.48    0.54
  -5   1  -2   10.25    0.48
   5   1   2   10.52    0.58
  -5   1  -2    9.94    0.52
  -5   1  -2   11.41    0.57
   5   1   2   10.10    0.51
   5   1   2   10.47    0.51
  -5  -1   2    9.73    0.56
   5  -1  -2   10.38    0.52
   5  -1  -2    9.99    0.56
  -5   1   2    9.94    0.56
   5   1  -2   10.17    0.53
  -5  -1  -2    9.83    0.58
   5   1  -2   10.16    0.56
  -5  -1  -2   10.37    0.56
   5  -1   2    9.88    0.57
   5   1  -2   10.36    0.51
  -5   1   2    9.95    0.52
  -5  -1  -2    9.58    0.39
  -5  -1  -2   10.17    0.55
  -5   1   2   10.06    0.46
   5   1  -2   10.31    0.52
  -5  -1  -2   10.20    0.60
  -5   1   2    9.65    0.47
   5  -1   2    9.95    0.56
   5  -1   2   10.07    0.51
   5  -1   2    9.57    0.53
   5   1  -2    9.99    0.47
   5  -1   2    9.72    0.50
  -5  -1  -2   10.15    0.42
  -5   1   2    9.55    0.49
   5   1  -2    9.87    0.58
   5   1  -2   11.46    0.52
  -5   1   2   10.08    0.48
  -5   1   2   10.93    0.54
   5  -1   2    9.22    0.47
   5   2   2   32.67    1.37
   5   2   2   34.97    1.40
  -5   2  -2   35.05    1.44
  -5  -2   2   33.97    1.40
   5   2   2   34.05    1.36
   5  -2  -2   35.06    1.42
  -5   2  -2   32.87    1.30
  -5   2  -2   32.50    1.31
   5  -2  -2   33.71    1.54
   5   2   2   34.56    1.40
  -5   2  -2   33.78    1.41
  -5   2  -2   34.49    1.42
   5   2   2   34.55    1.35
  -5   2  -2   34.87    1.32
  -5   2  -2   30.67    1.34
  -5  -2   2   34.23    1.42
  -5   2  -2   33.86    1.38
  -5   2  -2   34.14    1.37
  -5   2  -2   34.40    1.36
  -5   2  -2   33.81    1.38
   5   2   2   34.95    1.37
   5  -2  -2   33.55    1.37
   5  -2  -2   34.30    1.36
   5   2   2   36.17    1.39
  -5  -2   2   33.32    1.37
  -5   2   2   34.26    1.38
  -5   2   2   32.39    1.30
  -5   2   2   35.47    1.33
   5   2  -2   34.48    1.35
   5   2  -2   36.28    1.41
   5   2  -2   34.78    1.34
   5  -2   2   32.86    1.37
   5   2  -2   35.61    1.40
   5  -2   2   34.38    1.36
  -5  -2  -2   32.39    1.42
   5   2  -2   34.74    1.38
  -5  -2  -2   33.00    1.42
   5  -2   2   32.47    1.36
  -5   2   2   32.42    1.40
   5  -2   2   35.51    1.41
  -5  -2  -2   32.60    1.39
  -5   2   2   33.91    1.37
   5   2  -2   35.15    1.43
  -5  -2  -2   32.29    1.21
   5   2  -2   33.88    1.30
   5  -2   2   33.59    1.33
   5   2  -2   34.54    1.36
  -5   3  -2    4.41    0.47
   5   3   2    3.50    0.49
  -5  -3   2    4.01    0.73
   5   3   2    4.43    0.42
  -5   3  -2    3.49    0.51
  -5   3  -2    3.38    0.55
   5  -3  -2    4.38    0.45
  -5   3  -2    4.52    0.54
   5   3   2    4.40    0.53
   5  -3  -2    3.09    0.54
  -5   3  -2    3.43    0.45
  -5   3  -2    5.18    0.51
  -5  -3   2    4.03    0.68
  -5   3  -2    4.18    0.59
   5   3   2    4.70    0.46
  -5  -3  -2    4.88    0.57
  -5   3   2    3.96    0.57
   5  -3   2    4.00    0.43
  -5  -3  -2    4.37    0.65
  -5   3   2    4.38    0.44
   5   3  -2    5.02    0.61
   5   3  -2    4.32    0.58
  -5   3   2    4.04    0.45
   5   3  -2    4.16    0.75
  -5   3   2    2.79    0.47
  -5   3   2    3.24    0.57
   5   3  -2    4.50    0.50
   5  -3   2    3.30    0.52
  -5  -3  -2    4.27    0.24
   5   3  -2    4.78    0.62
   5   4   2    0.09    0.52
  -5  -4   2    0.63    0.46
  -5  -4   2    0.56    0.21
  -5   4  -2    0.38    0.60
  -5   4  -2    0.71    0.44
   5  -4  -2    1.89    0.47
  -5   4  -2    0.89    0.42
   5   4   2    1.17    0.45
   5   4   2    1.17    0.56
   5   4   2   -0.37    0.57
   5   4   2    0.85    0.53
  -5   4  -2    0.21    0.46
   5  -4  -2    0.19    0.43
   5  -4   2    1.57    0.56
   5   4  -2    0.16    0.43
   5   4  -2   -0.60    0.51
  -5  -4  -2    0.61    0.20
  -5   4   2   -0.60    0.47
   5   4  -2    0.09    0.63
   5   4  -2    0.49    0.41
  -5  -4  -2    0.12    0.19
   5  -4   2    0.03    0.40
   5  -4   2    0.28    0.38
   5   4  -2    0.92    0.50
  -5   4   2    1.51    0.56
   5   4  -2    0.99    0.57
  -5  -4  -2   -0.18    0.50
   5  -5  -2   -0.13    0.41
  -5  -5   2    0.35    0.33
   5   5   2    0.45    0.40
   5   5   2    0.57    0.44
   5   5   2    0.06    0.39
   5   5   2    1.29    0.68
  -5  -5   2   -0.21    0.34
   5   5   2    0.48    0.49
  -5   5  -2   -0.17    0.37
   5   5   2   -0.01    0.42
  -5   5  -2   -0.16    0.45
   5  -5  -2    0.68    0.36
   5  -5   2   -0.09    0.54
  -5   5   2    0.23    0.40
   5   5  -2   -0.15    0.42
   5   5  -2    0.56    0.37
  -5  -5  -2    0.30    0.32
   5   5  -2    0.10    0.40
   5   5  -2    0.73    0.43
   5  -5   2    0.44    0.32
   5   5  -2    0.40    0.37
  -5  -5  -2   -0.25    0.37
  -5   5   2    0.12    0.42
   5   6   2    0.40    0.44
   5   6   2    0.07    0.27
   5   6   2    0.29    0.29
  -5  -6   2   -0.13    0.30
   5   6   2    0.40    0.30
   5   6   2    0.51    0.31
   5  -6  -2    0.32    0.25
  -5   6  -2    0.32    0.31
  -5   6  -2   -0.38    0.28
   5   6  -2    0.00    0.34
   5   6  -2    0.03    0.26
  -5  -6  -2   -0.14    0.27
  -5   6   2    0.11    0.28
   5   6  -2    0.19    0.27
   5  -6   2    0.72    0.25
   5   6  -2    0.45    0.32
  -5   6   2   -0.09    0.30
   5   6  -2    0.09    0.34
   5   7   2    0.75    0.23
   5   7   2    1.00    0.27
   5   7   2    0.60    0.20
   5  -7  -2    0.78    0.18
  -5   7  -2    0.95    0.24
   5   7  -2    0.98    0.22
  -5   7   2    0.79    0.24
   5  -7   2    0.79    0.19
  -6   0   2    0.94    0.29
  -6   0  -2    0.74    0.25
  -6   0   2    0.66    0.15
  -6   0  -2    1.02    0.27
   6   0   2    0.67    0.24
  -6   0  -2    1.58    0.32
   6   0  -2    0.96    0.23
   6   0  -2    0.68    0.24
   6   0  -2    0.88    0.20
  -6   0  -2    0.82    0.13
  -6   0  -2    0.79    0.16
   6   0   2    1.19    0.31
   6   0  -2    1.16    0.27
   6   0   2    1.08    0.22
   6   0   2    0.75    0.21
  -6   0   2    0.78    0.21
   6   0   2    0.83    0.28
   6   0  -2    0.93    0.21
  -6   0  -2    1.79    0.40
  -6   0  -2    0.58    0.20
   6   0  -2    0.87    0.22
  -6   0   2    0.70    0.14
  -6   0   2    1.23    0.23
   6   0   2    1.14    0.20
  -6   1  -2    2.56    0.27
   6  -1  -2    3.02    0.36
   6   1   2    2.75    0.55
  -6   1  -2    2.65    0.39
  -6   1  -2    2.98    0.43
   6   1   2    2.64    0.36
   6   1   2    3.08    0.32
  -6  -1   2    2.40    0.22
   6  -1  -2    2.56    0.37
  -6   1  -2    3.58    0.47
  -6  -1   2    3.30    0.44
  -6   1  -2    2.78    0.34
   6  -1  -2    2.76    0.40
   6   1   2    2.76    0.33
  -6  -1   2    2.53    0.21
   6   1   2    3.70    0.44
   6  -1  -2    2.11    0.53
  -6   1  -2    2.38    0.32
  -6   1  -2    2.67    0.49
   6  -1  -2    3.35    0.39
  -6   1  -2    2.42    0.26
   6   1   2    3.03    0.35
  -6  -1  -2    3.03    0.57
   6  -1   2    2.20    0.45
   6   1  -2    3.67    0.45
   6  -1   2    3.12    0.34
  -6  -1  -2    2.94    0.23
   6  -1   2    2.40    0.48
  -6  -1  -2    2.23    0.22
  -6   1   2    2.08    0.47
   6   1  -2    3.08    0.56
   6  -1   2    2.01    0.31
  -6  -1  -2    3.67    0.49
  -6   1   2    2.40    0.30
  -6   1   2    2.33    0.27
   6   1  -2    2.57    0.48
   6   1  -2    3.33    0.36
   6  -1   2    2.88    0.34
  -6  -1  -2    3.15    0.47
   6   1  -2    3.00    0.34
  -6   1   2    2.80    0.33
   6  -1   2    3.13    0.32
   6   1  -2    3.27    0.32
  -6  -1  -2    2.94    0.51
  -6   1   2    2.95    0.34
   6  -2  -2    1.36    0.27
  -6   2  -2    1.42    0.29
  -6  -2   2    1.39    0.36
  -6  -2   2    1.37    0.16
  -6   2  -2    1.78    0.37
   6   2   2    1.42    0.42
  -6   2  -2    1.77    0.45
   6  -2  -2    1.47    0.33
   6  -2  -2    2.12    0.34
   6   2   2    1.82    0.40
  -6   2  -2    1.34    0.35
  -6   2  -2    1.56    0.31
  -6   2  -2    1.52    0.25
   6  -2  -2    1.77    0.38
  -6   2  -2    1.37    0.28
   6   2   2    1.80    0.35
   6   2   2    1.35    0.28
  -6   2  -2    1.62    0.28
  -6  -2   2    1.44    0.41
  -6   2  -2    1.22    0.26
   6   2   2    1.86    0.28
  -6  -2  -2    1.55    0.35
  -6   2   2    1.03    0.35
  -6   2   2    1.75    0.28
  -6  -2  -2    1.91    0.21
   6  -2   2    1.68    0.34
  -6  -2  -2    2.03    0.49
  -6   2   2    1.31    0.32
  -6   2   2    1.29    0.28
  -6   2   2    1.27    0.23
   6   2  -2    2.48    0.41
  -6   2   2    1.81    0.32
  -6   2   2    1.75    0.32
   6  -2   2    1.54    0.30
   6   2  -2    1.85    0.35
  -6  -2  -2    1.57    0.38
   6  -2   2    1.82    0.36
   6   2  -2    1.70    0.41
   6  -2   2    1.50    0.38
   6   2  -2    1.79    0.34
   6   2  -2    1.55    0.27
   6  -2   2    1.71    0.28
   6  -3  -2    4.21    0.62
  -6   3  -2    4.55    0.69
  -6   3  -2    4.97    0.58
   6   3   2    3.49    0.76
  -6   3  -2    4.58    0.77
   6  -3  -2    4.38    0.73
  -6   3  -2    4.95    0.59
  -6   3  -2    3.46    0.49
   6  -3  -2    4.58    0.64
   6   3   2    4.61    0.50
   6  -3  -2    4.06    0.68
  -6   3  -2    3.76    0.50
   6   3   2    4.94    0.51
   6  -3  -2    4.77    0.55
   6   3   2    4.79    0.61
   6  -3  -2    4.45    0.73
   6   3   2    5.57    0.88
  -6   3  -2    4.17    0.61
   6  -3   2    5.42    0.52
   6  -3   2    3.99    0.58
  -6   3   2    5.23    0.57
  -6   3   2    4.72    0.53
  -6   3   2    4.38    0.59
   6  -3   2    6.48    0.69
  -6   3   2    3.41    0.57
  -6  -3  -2    4.95    0.79
  -6   3   2    4.67    0.46
  -6   3   2    4.95    0.50
  -6   4  -2    1.61    0.48
   6  -4  -2    0.89    0.44
   6   4   2    2.34    0.67
  -6   4  -2    1.45    0.43
   6  -4  -2    1.39    0.41
   6   4   2    1.61    0.50
   6   4   2    1.27    0.56
   6   4   2    0.50    0.62
   6  -4   2    1.09    0.50
   6  -4   2    0.89    0.54
  -6   4   2    0.94    0.51
  -6   4   2    1.04    0.59
  -6   4   2    0.50    0.31
  -6  -4  -2    1.15    0.25
   6  -4   2    1.26    0.41
   6  -4   2    2.12    0.48
   6  -5  -2    1.36    0.40
  -6   5  -2    1.48    0.38
   6   5   2    1.66    0.41
   6  -5  -2    1.69    0.36
   6   5   2    1.69    0.40
  -6   5  -2    2.29    0.56
   6   5   2    1.75    0.48
   6   5   2    1.23    0.43
  -6  -5  -2    1.96    0.34
   6   5  -2    2.28    0.49
   6   5  -2    1.62    0.45
  -6   5   2    1.37    0.43
   6  -5   2    1.91    0.34
   6   5  -2    2.65    0.48
   6   5  -2    1.62    0.42
  -6   5   2    1.54    0.37
  -6   6  -2    1.10    0.27
   6   6   2    1.38    0.30
   6   6   2    1.27    0.28
   6  -6  -2    1.49    0.26
   6   6   2    0.98    0.34
   6   6  -2    0.62    0.33
   6   6  -2    0.94    0.30
   6   6  -2    1.43    0.30
  -6   6   2    1.01    0.28
  -6   6   2    1.36    0.30
   6  -6   2    1.56    0.26
   7   0   2    0.04    0.22
  -7   0   2    0.00    0.22
   7   0   2    0.08    0.22
   7   0  -2   -0.07    0.39
   7   0  -2   -0.20    0.23
  -7   0   2    0.17    0.16
   7   0   2   -0.12    0.35
  -7   0  -2    0.09    0.14
  -7   0  -2    0.04    0.34
   7   0  -2    0.11    0.23
   7   0  -2    0.08    0.32
   7   0   2    0.56    0.33
   7   0   2    0.29    0.29
  -7   0  -2    0.03    0.19
  -7   0   2   -0.01    0.39
  -7   0   2   -0.05    0.18
  -7   0  -2    0.11    0.18
   7   0   2   -0.11    0.24
   7   0  -2    0.02    0.26
  -7   0   2   -0.18    0.18
  -7  -1   2    4.27    0.69
   7   1   2    4.45    0.52
  -7  -1   2    5.03    0.31
  -7  -1   2    5.26    0.46
  -7   1  -2    4.92    0.47
   7  -1  -2    5.55    0.70
   7  -1  -2    4.99    0.47
   7  -1  -2    5.22    0.48
  -7   1  -2    4.84    0.44
  -7   1  -2    5.09    0.69
   7   1   2    6.64    0.74
   7   1   2    4.79    0.55
   7   1   2    5.32    0.73
  -7   1  -2    5.40    0.44
   7   1   2    4.79    0.49
   7   1   2    5.40    0.45
   7  -1  -2    4.43    0.48
  -7  -1   2    4.61    0.34
  -7   1  -2    5.29    0.49
  -7   1  -2    4.96    0.37
  -7  -1  -2    4.86    0.32
  -7   1   2    5.11    0.47
   7   1  -2    5.60    0.51
  -7   1   2    5.87    0.53
  -7   1   2    4.90    0.38
  -7  -1  -2    5.44    0.69
   7  -1   2    4.95    0.46
   7   1  -2    5.35    0.46
   7   1  -2    4.89    0.50
   7  -1   2    4.72    0.47
  -7   1   2    4.60    0.71
  -7   1   2    5.31    0.43
   7  -1   2    4.10    0.64
  -7   1   2    4.43    0.41
   7  -1   2    5.65    0.67
  -7  -1  -2    5.16    0.36
   7   1  -2    6.45    0.71
   7   1  -2    3.98    0.72
  -7   1   2    4.99    0.51
   7   2   2    2.27    0.43
   7  -2  -2    2.06    0.62
  -7  -2   2    1.63    0.26
   7  -2  -2    1.35    0.60
  -7   2  -2    1.77    0.34
   7   2   2    2.62    0.37
  -7   2  -2    1.61    0.35
   7  -2  -2    3.16    0.55
   7  -2  -2    3.02    0.56
   7  -2  -2    2.72    0.45
   7  -2  -2    2.25    0.34
  -7  -2   2    2.34    0.37
  -7   2  -2    1.95    0.32
   7  -2  -2    2.59    0.46
  -7   2  -2    2.61    0.38
   7  -2  -2    3.35    0.59
  -7   2  -2    2.50    0.65
  -7   2  -2    2.04    0.45
   7   2   2    2.39    0.45
  -7  -2   2    0.78    0.57
   7  -2  -2    1.86    0.33
   7   2   2    3.39    0.60
   7   2   2    2.09    0.54
  -7   2  -2    2.32    0.37
   7   2   2    2.48    0.63
  -7   2  -2    2.10    0.37
  -7   2  -2    2.12    0.45
   7   2   2    1.14    0.48
   7   2   2    2.16    0.45
   7   2   2    2.22    0.54
   7  -2  -2    2.88    0.52
   7   2  -2    1.76    0.36
  -7   2   2    1.79    0.32
   7  -2   2    2.42    0.47
  -7   2   2    1.34    0.31
   7  -2   2    1.42    0.59
   7  -2   2    1.54    0.51
  -7   2   2    2.28    0.41
  -7   2   2    2.75    0.50
  -7  -2  -2    2.21    0.27
   7   2  -2    1.99    0.54
  -7   2   2    2.10    0.34
   7  -2   2    3.22    0.54
   7  -2   2    2.20    0.52
   7   2  -2    2.57    0.62
   7  -2   2    1.99    0.44
   7   2  -2    2.49    0.40
   7   2  -2    2.75    0.51
  -7   2   2    1.90    0.52
   7   2  -2    3.16    0.46
  -7   2   2    2.01    0.46
  -7  -2  -2    2.03    0.28
   7  -2   2    1.26    0.58
   7  -2   2    3.09    0.45
   7   2  -2    2.26    0.43
   7  -2   2    2.78    0.48
  -7   2   2    1.82    0.30
   7   2  -2    2.64    0.57
  -7   3  -2    4.26    0.46
   7   3   2    5.06    0.76
   7   3   2    5.48    0.73
  -7   3  -2    3.84    0.55
  -7   3  -2    4.87    0.64
   7   3   2    4.46    0.59
   7   3   2    4.40    0.72
   7  -3  -2    4.26    0.65
   7  -3  -2    4.46    0.62
   7   3   2    5.99    0.64
   7  -3  -2    4.04    0.68
  -7   3  -2    4.59    0.71
   7  -3  -2    3.30    0.53
  -7   3  -2    3.80    0.46
   7  -3  -2    4.36    0.61
   7  -3   2    5.71    0.63
  -7   3   2    4.07    0.51
  -7  -3  -2    4.00    0.35
   7  -3   2    4.44    0.61
  -7   3   2    4.60    0.47
  -7   3   2    5.26    0.62
   7  -3   2    4.86    0.67
   7  -3   2    4.39    0.66
  -7   3   2    5.16    0.65
   7   4   2   12.05    0.85
   7  -4  -2   10.47    0.71
  -7   4  -2   10.46    0.83
   7   4   2   11.14    0.78
   7  -4  -2   10.22    0.78
  -7   4  -2   10.07    0.77
  -7   4   2    8.85    0.77
   7  -4   2   10.14    0.72
  -7   4   2    9.42    0.56
   7  -4   2   10.80    0.80
   7  -4   2   10.79    0.75
  -7   5  -2    0.71    0.34
   7  -5  -2    0.96    0.29
   7   5   2    1.64    0.57
   7   5   2    1.19    0.37
  -7   5   2    1.50    0.40
   7  -5   2    1.01    0.39
  -7   5   2    0.80    0.40
  -7   6  -2    1.06    0.22
   7  -6  -2    1.03    0.23
  -7   6   2    0.69    0.25
   7  -6   2    0.99    0.21
   8   0  -2   13.95    0.90
   8   0  -2   15.54    0.87
  -8   0  -2   15.02    0.83
   8   0   2   16.33    0.88
   8   0   2   16.60    0.87
  -8   0  -2   16.06    0.96
   8   0  -2   16.37    0.86
   8   0  -2   15.20    0.97
   8   0   2   17.34    0.95
  -8   0  -2   14.78    0.71
   8   0   2   18.06    1.09
  -8   0  -2   15.01    0.79
  -8   0   2   14.35    0.71
   8   0  -2   15.72    0.96
   8   0   2   15.21    0.83
   8   0   2   15.42    0.85
   8   0  -2   15.73    0.88
   8   0  -2   16.10    0.89
  -8   0   2   15.45    0.83
   8   0   2   13.82    0.91
  -8   0   2   14.82    0.80
  -8   0   2   16.64    0.71
   8   0  -2   14.81    0.83
  -8   0  -2   16.40    0.71
   8   0   2   14.90    0.96
   8  -1  -2   20.01    1.24
   8  -1  -2   18.47    0.98
  -8   1  -2   18.77    0.99
  -8  -1   2   18.26    1.06
   8  -1  -2   18.06    1.06
   8   1   2   19.78    1.03
   8  -1  -2   20.50    1.03
   8   1   2   20.65    1.06
  -8   1  -2   19.24    0.90
   8   1   2   19.52    0.99
   8   1   2   20.93    0.97
   8  -1  -2   18.88    1.09
   8   1   2   18.82    1.18
   8   1   2   20.03    1.08
   8  -1  -2   19.38    1.05
  -8  -1   2   19.09    0.90
  -8   1  -2   20.65    0.94
  -8   1  -2   19.71    0.87
  -8  -1   2   19.53    0.83
   8  -1  -2   19.27    1.05
   8  -1  -2   21.25    1.02
   8   1   2   21.44    1.11
   8   1   2   19.40    1.00
  -8  -1   2   20.13    0.85
  -8   1  -2   19.99    1.09
   8   1  -2   20.55    1.09
  -8   1   2   20.38    0.87
  -8   1   2   20.97    0.94
   8  -1   2   17.77    1.06
   8  -1   2   17.53    0.98
  -8  -1  -2   18.27    0.82
   8  -1   2   19.75    1.17
  -8   1   2   19.94    0.89
   8  -1   2   19.54    1.06
  -8  -1  -2   19.53    0.89
   8  -1   2   20.29    1.02
   8  -1   2   19.24    1.02
   8  -1   2   20.71    1.08
   8   1  -2   20.90    1.15
  -8   1   2   19.45    1.03
   8   1  -2   20.94    1.02
   8   1  -2   20.35    1.06
   8   1  -2   20.74    0.99
   8   1  -2   20.58    1.03
   8   1  -2   21.58    1.02
   8  -1   2   18.82    1.00
  -8   1   2   20.38    0.99
  -8   1   2   20.19    1.04
  -8  -1  -2   20.62    0.84
   8   1  -2   19.71    1.59
   8  -1   2   19.45    1.12
  -8   2  -2   22.45    1.09
   8  -2  -2   20.49    1.07
   8  -2  -2   21.23    1.06
   8   2   2   21.66    1.16
   8   2   2   22.22    1.06
   8   2   2   20.91    1.08
   8   2   2   21.55    1.20
   8  -2  -2   19.96    1.11
   8  -2  -2   22.64    1.10
  -8   2  -2   21.05    1.05
  -8   2  -2   20.34    1.08
  -8   2  -2   21.12    0.98
  -8  -2   2   21.75    0.91
   8   2   2   23.45    1.07
   8  -2  -2   21.28    1.07
   8   2   2   23.68    1.14
  -8   2  -2   21.67    0.96
   8  -2  -2   20.85    1.13
   8  -2  -2   23.98    1.25
  -8  -2   2   21.36    1.07
  -8   2  -2   21.75    1.05
   8   2   2   23.34    1.12
   8  -2  -2   21.97    1.10
  -8  -2   2   21.59    0.87
  -8   2  -2   21.04    1.26
  -8   2  -2   22.43    1.11
   8   2  -2   22.00    1.21
   8   2  -2   22.05    1.13
   8  -2   2   19.57    1.11
  -8  -2  -2   20.82    0.92
   8  -2   2   22.41    1.12
   8  -2   2   22.00    1.19
  -8   2   2   19.82    0.98
  -8   2   2   21.60    1.08
   8   2  -2   18.82    1.04
  -8  -2  -2   20.89    0.88
   8   2  -2   23.91    1.10
   8  -2   2   20.11    1.14
   8   2  -2   21.88    1.11
   8  -2   2   22.15    1.12
  -8   2   2   20.20    0.95
   8  -2   2   21.60    1.12
   8   2  -2   22.20    1.10
  -8   2   2   22.77    1.04
  -8   2   2   22.90    1.05
  -8   2   2   19.94    1.07
   8  -2   2   21.71    1.13
   8   2  -2   21.70    1.20
  -8   2   2   22.05    1.12
  -8   2   2   23.98    1.24
  -8   3  -2   18.64    0.91
   8  -3  -2   18.26    0.98
  -8   3  -2   19.77    1.03
   8  -3  -2   21.11    1.03
   8  -3  -2   20.76    1.08
  -8   3  -2   17.79    0.88
   8   3   2   19.24    1.04
  -8   3  -2   21.43    1.19
  -8   3  -2   18.78    1.02
   8   3   2   19.82    1.13
   8   3   2   21.74    1.09
   8   3   2   19.46    1.10
   8  -3  -2   21.28    1.17
  -8   3   2   19.65    0.90
   8  -3   2   21.80    1.11
   8  -3   2   19.55    1.03
   8  -3   2   20.02    1.03
  -8   3   2   19.39    1.05
  -8  -3  -2   17.26    0.84
   8  -3   2   18.14    1.02
  -8   3   2   17.81    0.88
  -8   3   2   17.57    1.21
  -8   3   2   18.36    1.04
  -8   3   2   18.09    1.13
  -8   4  -2    3.86    0.58
  -8   4  -2    4.96    0.76
   8  -4  -2    3.10    0.44
  -8   4  -2    3.50    0.50
   8  -4  -2    3.61    0.55
   8  -4   2    3.75    0.47
  -8   4   2    3.33    0.49
   8  -4   2    3.52    0.50
   8  -5  -2    0.25    0.24
  -8   5  -2    0.04    0.22
   8  -5  -2    0.26    0.26
  -8   5   2    0.54    0.22
   8  -5   2    0.37    0.24
  -8   6  -2    0.23    0.25
  -9   0   2    0.13    0.31
   9   0  -2    0.41    0.33
   9   0   2    0.66    0.34
   9   0   2    0.30    0.35
  -9   0   2   -0.28    0.35
   9   0  -2    0.23    0.30
   9   0   2    0.02    0.31
   9   0   2   -0.38    0.40
   9   0   2   -0.02    0.30
  -9   0  -2   -0.80    0.40
   9   0  -2   -0.16    0.33
   9   0   2   -0.22    0.36
  -9   0  -2    0.21    0.36
   9   0  -2   -0.13    0.40
  -9   0  -2   -0.10    0.24
  -9   0  -2    0.14    0.29
  -9   0  -2    0.12    0.21
   9   0  -2    0.23    0.31
   9   0   2    0.60    0.46
  -9   0   2    0.09    0.22
  -9   0   2    0.09    0.20
   9   0   2    0.18    0.34
  -9   0   2    0.02    0.40
  -9   0   2    0.41    0.34
  -9  -1   2    1.14    0.34
   9  -1  -2    1.19    0.43
  -9  -1   2    1.63    0.27
   9  -1  -2    0.82    0.33
  -9   1  -2    0.68    0.40
   9   1   2    1.22    0.50
  -9   1  -2    1.85    0.42
   9   1   2    1.07    0.36
  -9   1  -2    2.10    0.38
   9  -1  -2    0.90    0.40
   9  -1  -2    0.88    0.30
   9  -1  -2    1.22    0.37
  -9  -1   2    1.40    0.24
   9   1   2    1.95    0.39
   9   1   2    1.81    0.37
   9   1   2    1.09    0.59
  -9   1  -2    1.32    0.51
  -9  -1   2    1.70    0.45
  -9   1  -2    0.82    0.44
   9  -1  -2    1.33    0.38
   9   1   2    1.43    0.34
   9  -1  -2    1.46    0.37
  -9   1  -2    1.50    0.26
   9   1   2    1.61    0.40
  -9   1  -2    1.02    0.34
  -9   1  -2    1.21    0.31
   9   1   2    1.54    0.38
   9   1  -2    1.26    0.52
   9  -1   2    1.51    0.44
  -9  -1  -2    1.24    0.24
   9   1  -2    1.05    0.35
   9  -1   2    1.88    0.39
   9  -1   2    0.88    0.36
  -9  -1  -2    1.85    0.43
   9  -1   2    1.25    0.36
  -9   1   2    1.37    0.25
   9  -1   2    1.44    0.36
   9   1  -2    1.59    0.44
  -9   1   2    1.53    0.31
   9   1  -2    1.71    0.35
  -9   1   2    1.74    0.47
   9   1  -2    1.52    0.39
   9  -1   2    2.46    0.45
  -9   1   2    1.11    0.48
  -9   1   2    1.07    0.29
  -9   1   2    1.49    0.40
   9  -1   2    1.38    0.47
  -9   1   2    1.04    0.39
   9   1  -2    1.07    0.34
   9   1  -2    1.43    0.38
  -9  -1  -2    1.15    0.24
  -9  -1  -2    1.19    0.33
  -9  -2   2   14.93    0.67
   9   2   2   14.93    0.87
  -9   2  -2   15.30    0.89
   9  -2  -2   15.15    0.92
  -9   2  -2   15.18    0.99
   9  -2  -2   13.99    0.81
   9  -2  -2   14.10    0.83
   9  -2  -2   14.09    0.83
   9   2   2   15.60    0.84
   9  -2  -2   14.94    0.82
   9   2   2   16.45    0.91
  -9   2  -2   13.80    0.84
  -9   2  -2   14.32    0.75
  -9   2  -2   14.63    0.76
   9  -2  -2   15.07    0.86
   9   2   2   15.83    0.91
   9   2   2   14.54    0.90
  -9   2  -2   13.85    0.92
   9   2  -2   14.10    0.83
   9   2  -2   13.92    0.84
  -9   2   2   15.27    0.95
   9   2  -2   16.40    0.94
  -9   2   2   15.08    0.78
   9   2  -2   14.89    0.93
  -9   2   2   14.36    0.87
   9   2  -2   13.14    0.85
   9  -2   2   15.32    0.88
   9  -2   2   14.35    0.85
  -9   2   2   14.13    0.91
  -9   2   2   14.32    0.76
   9  -2   2   16.09    0.86
   9   2  -2   14.54    0.84
   9  -2   2   16.34    0.85
   9  -2   2   12.80    0.82
  -9  -2  -2   14.35    0.69
   9  -3  -2    4.74    0.58
   9  -3  -2    3.84    0.48
  -9   3  -2    3.81    0.50
  -9   3  -2    4.04    0.35
  -9   3  -2    4.47    0.57
   9   3   2    3.93    0.58
  -9   3  -2    5.00    0.49
   9   3   2    4.81    0.74
   9  -3  -2    3.51    0.49
   9  -3   2    4.92    0.55
  -9   3   2    3.24    0.69
  -9   3   2    3.71    0.67
  -9   3   2    3.74    0.36
  -9   3   2    3.97    0.44
   9  -3   2    3.62    0.48
   9   3  -2    4.59    0.63
  -9   3   2    4.37    0.45
   9  -3   2    4.68    0.47
   9   3  -2    5.46    0.67
  -9   4  -2    2.93    0.45
   9  -4  -2    2.37    0.39
  -9   4  -2    3.14    0.39
   9  -4  -2    2.35    0.31
   9  -4   2    2.69    0.40
  -9   4   2    2.85    0.37
   9  -4   2    2.60    0.35
  -9   4   2    3.51    0.53
  -9   5  -2    0.80    0.19
   9  -5  -2    0.72    0.23
  -9   5   2    1.23    0.21
   9  -5   2    0.61    0.20
 -10   0  -2   14.16    0.73
 -10   0  -2   14.60    0.72
  10   0   2   15.01    0.78
 -10   0   2   13.31    0.73
  10   0   2   13.97    0.83
  10   0  -2   13.19    0.81
  10   0   2   13.25    0.77
  10   0  -2   14.43    0.77
  10   0  -2   13.03    0.76
 -10   0  -2   12.67    0.91
 -10   0  -2   14.32    0.67
  10   0   2   13.46    0.80
  10   0  -2   13.69    0.76
  10   0   2   13.93    0.78
 -10   0   2   14.35    0.71
 -10   0  -2   14.44    0.80
  10   0  -2   13.60    0.78
 -10   0   2   14.56    0.68
 -10   0   2   13.24    0.89
  10   0  -2   13.71    0.78
  10   1   2    3.68    0.42
  10   1   2    3.93    0.45
  10  -1  -2    3.82    0.46
  10  -1  -2    2.83    0.48
  10   1   2    3.21    0.47
 -10   1  -2    3.35    0.52
  10   1   2    3.87    0.49
 -10   1  -2    3.56    0.67
  10   1   2    4.77    0.66
 -10  -1   2    3.67    0.47
 -10   1  -2    3.69    0.62
 -10   1  -2    3.68    0.39
  10  -1  -2    3.41    0.42
 -10   1  -2    3.53    0.51
 -10   1  -2    3.65    0.39
  10  -1  -2    3.19    0.46
 -10   1  -2    4.51    0.47
 -10  -1   2    2.79    0.54
 -10  -1   2    3.61    0.42
  10   1   2    4.51    0.57
  10  -1  -2    4.11    0.45
 -10   1   2    3.61    0.51
 -10  -1  -2    3.15    0.48
 -10   1   2    3.08    0.37
  10  -1   2    3.49    0.48
  10   1  -2    3.64    0.42
 -10  -1  -2    3.75    0.37
 -10   1   2    3.32    0.51
 -10  -1  -2    4.13    0.59
  10   1  -2    4.11    0.48
  10  -1   2    3.66    0.44
 -10   1   2    4.35    0.65
  10  -1   2    3.66    0.45
 -10  -1  -2    3.55    0.65
  10  -1   2    3.51    0.56
  10   1  -2    3.05    0.48
 -10  -1  -2    4.00    0.41
  10   1  -2    3.29    0.43
  10  -1   2    2.79    0.45
 -10   1   2    3.71    0.49
 -10   1   2    4.03    0.41
  10   1  -2    3.65    0.53
  10  -2  -2    2.47    0.50
  10  -2  -2    3.26    0.55
 -10   2  -2    3.91    0.54
  10  -2  -2    2.79    0.40
  10   2   2    3.25    0.42
 -10   2  -2    4.64    0.50
  10  -2  -2    3.46    0.44
 -10  -2   2    3.74    0.43
 -10   2  -2    2.96    0.49
  10   2   2    3.16    0.40
  10   2   2    3.11    0.41
 -10   2  -2    3.54    0.36
  10  -2   2    3.04    0.41
  10   2  -2    2.96    0.44
 -10   2   2    3.31    0.35
 -10   2   2    3.76    0.44
  10   2  -2    3.74    0.43
  10  -2   2    3.00    0.48
 -10  -2  -2    3.96    0.42
  10   2  -2    3.34    0.42
  10   2  -2    3.49    0.44
  10  -2   2    3.15    0.42
  10   2  -2    4.06    0.64
 -10   2   2    3.12    0.39
 -10   2   2    2.68    0.45
  10   3   2    3.78    0.42
 -10   3  -2    2.64    0.36
 -10   3  -2    3.22    0.28
  10  -3  -2    2.87    0.33
 -10   3  -2    1.96    0.42
  10   3   2    2.63    0.37
  10  -3  -2    2.64    0.36
  10  -3  -2    2.71    0.36
  10  -3   2    3.17    0.34
 -10   3   2    2.93    0.27
  10  -3   2    3.30    0.42
 -10   3   2    2.54    0.36
  10  -3   2    3.48    0.36
 -10   4  -2    0.48    0.30
 -10   4  -2    0.67    0.21
  10  -4   2    1.19    0.24
  10  -4   2    0.48    0.22
 -11   0  -2    0.03    0.22
  11   0  -2    0.01    0.21
 -11   0  -2    0.43    0.24
 -11   0   2    0.03    0.34
  11   0   2    0.12    0.21
  11   0  -2   -0.03    0.24
 -11   0   2   -0.32    0.26
  11   0  -2    0.19    0.21
 -11   0  -2    0.60    0.37
  11   0   2   -0.18    0.20
  11   0   2    0.18    0.21
 -11   0  -2    0.05    0.25
 -11   0   2   -0.17    0.21
  11   0   2    0.01    0.22
 -11   0   2   -0.32    0.31
  11   0  -2    0.24    0.21
 -11   1  -2    2.19    0.30
 -11   1  -2    1.46    0.37
 -11   1  -2    1.75    0.35
  11  -1  -2    2.35    0.31
  11  -1  -2    1.63    0.26
  11   1   2    1.32    0.27
  11   1   2    1.91    0.28
  11  -1  -2    2.17    0.33
  11   1   2    1.68    0.29
  11  -1  -2    1.76    0.29
 -11  -1   2    1.79    0.29
  11   1   2    2.21    0.34
 -11  -1   2    1.61    0.27
 -11   1  -2    2.38    0.37
  11   1  -2    1.95    0.33
 -11  -1  -2    2.49    0.36
  11  -1   2    2.36    0.31
 -11   1   2    1.18    0.29
  11  -1   2    1.87    0.27
  11   1  -2    2.15    0.31
 -11   1   2    2.45    0.30
  11  -1   2    1.72    0.30
 -11   1   2    1.38    0.35
 -11  -1  -2    2.07    0.35
  11  -1   2    2.03    0.36
  11   1  -2    2.58    0.38
  11   1  -2    1.87    0.28
 -11   1   2    1.99    0.37
  11  -1   2    2.12    0.30
 -11   1   2    1.48    0.30
  11  -2  -2    1.97    0.34
 -11   2  -2    1.60    0.22
  11   2   2    1.58    0.28
 -11   2  -2    1.22    0.26
  11   2   2    1.73    0.37
  11  -2  -2    1.20    0.21
  11  -2  -2    1.55    0.25
  11   2   2    1.41    0.24
  11  -2  -2    1.73    0.29
  11   2  -2    1.56    0.26
  11  -2   2    1.84    0.27
  11  -2   2    1.89    0.29
 -11   2   2    1.78    0.33
 -11   2   2    1.16    0.28
  11   2  -2    2.13    0.30
  11  -2   2    2.47    0.34
  11  -2   2    1.31    0.28
 -11   2   2    1.16    0.21
  11  -2   2    1.98    0.32
  11  -3  -2    0.12    0.17
 -11   3   2    0.19    0.21
  11  -3   2   -0.26    0.17
 -11   3   2    0.45    0.26
  12   0   2   17.24    0.69
  12   0   2   16.50    0.68
  12   0  -2   15.52    0.70
 -12   0   2   17.09    0.68
 -12   0  -2   18.10    0.67
  12   0   2   15.51    0.67
  12   0  -2   16.81    0.69
  12   0  -2   16.21    0.69
  12   0  -2   17.40    0.69
  12   0   2   14.16    0.69
  12  -1  -2    1.72    0.25
 -12   1  -2    1.95    0.20
  12  -1  -2    1.30    0.22
  12   1   2    1.92    0.25
  12   1   2    1.98    0.23
  12  -1  -2    2.00    0.23
  12  -1  -2    2.13    0.24
  12   1  -2    1.47    0.22
  12  -1   2    1.59    0.23
  12  -1   2    2.12    0.25
  12  -1   2    2.22    0.34
 -12   1   2    2.11    0.21
  12   1  -2    2.14    0.24
  12  -1   2    1.82    0.25
   0   0  -3    0.01    0.08
   0   0   3    0.02    0.06
   0   0   3    0.00    0.05
   0   0  -3    0.11    0.05
   0   0   3    0.01    0.04
   0   0   3    0.04    0.07
   0   0   3   -0.06    0.05
   0  -1   3  112.99    3.85
   0  -1   3  117.72    3.86
   0   1   3  111.05    3.86
   0   1   3  107.96    3.83
   0   1  -3  112.77    3.87
   0  -1  -3  112.06    3.86
   0   1  -3  106.86    3.84
   0   1   3  108.36    3.85
   0   1  -3  107.13    3.86
   0  -1   3  103.02    3.84
   0  -1  -3  110.10    3.83
   0  -1   3  109.32    3.86
   0   1   3  107.05    3.86
   0  -1  -3  112.04    3.86
   0   1   3  107.94    3.86
   0   1   3  112.36    3.86
   0   1  -3  107.76    3.86
   0   1  -3  108.87    3.86
   0  -1  -3  110.58    3.86
   0  -1   3  108.53    3.86
   0  -1   3  118.88    3.86
   0  -1  -3  108.04    3.83
   0   1   3  108.95    3.83
   0  -2   3   -0.03    0.06
   0  -2   3    0.03    0.07
   0   2  -3   -0.05    0.09
   0  -2  -3    0.23    0.10
   0  -2  -3    0.03    0.09
   0  -2  -3    0.09    0.08
   0  -2  -3    0.12    0.06
   0   2  -3    0.03    0.11
   0   2   3    0.14    0.10
   0   2   3   -0.02    0.08
   0   2  -3   -0.06    0.09
   0  -2   3    0.00    0.06
   0   2  -3    0.00    0.09
   0  -2   3    0.14    0.08
   0   2   3    0.01    0.08
   0   2   3    0.14    0.10
   0   2  -3    0.00    0.07
   0   2   3    0.21    0.09
   0  -2   3    0.09    0.08
   0   3  -3    9.36    0.47
   0  -3  -3    9.78    0.43
   0   3   3    9.23    0.55
   0   3  -3    9.62    0.48
   0   3  -3    9.17    0.51
   0  -3  -3    9.72    0.44
   0   3   3    9.12    0.52
   0  -3   3    9.43    0.41
   0  -3   3    8.55    0.43
   0   3   3    9.33    0.42
   0   3   3    9.94    0.50
   0  -3   3    9.07    0.45
   0  -3  -3    8.97    0.43
   0   3   3    9.09    0.47
   0  -3  -3    8.80    0.46
   0   3   3    9.56    0.49
   0   3  -3    9.84    0.49
   0  -3   3    9.56    0.44
   0  -3  -3    9.27    0.47
   0  -3   3    9.11    0.46
   0   3  -3    9.66    0.51
   0   4  -3    0.29    0.37
   0   4   3    0.40    0.32
   0  -4  -3    0.03    0.25
   0   4   3    0.33    0.38
   0  -4   3   -0.07    0.23
   0   4   3    0.25    0.26
   0   4   3   -0.09    0.23
   0  -4   3    0.23    0.15
   0  -4   3   -0.22    0.25
   0  -4   3    0.31    0.16
   0  -4  -3    0.24    0.15
   0  -4  -3    0.08    0.16
   0   4  -3    0.13    0.22
   0   4  -3   -0.31    0.28
   0   4   3    0.04    0.35
   0  -4  -3    0.05    0.20
   0   4  -3   -0.51    0.27
   0   4  -3    0.08    0.39
   0  -4   3   -0.13    0.21
   0  -5  -3    6.54    0.43
   0   5  -3    5.40    0.69
   0   5   3    8.04    0.75
   0   5  -3    7.51    0.69
   0  -5   3    6.14    0.64
   0  -5  -3    5.80    0.48
   0   5   3    6.07    0.68
   0   5  -3    6.79    0.63
   0   5  -3    6.29    0.69
   0   5  -3    7.67    0.78
   0  -5   3    5.99    0.44
   0   5  -3    6.61    0.86
   0   5   3    5.17    0.74
   0  -5   3    6.31    0.50
   0   5   3    5.84    0.77
   0   5  -3    6.62    0.66
   0   5   3    5.92    0.71
   0   5   3    6.37    0.65
   0  -5   3    5.89    0.66
   0  -5  -3    6.83    0.64
   0  -5   3    6.73    0.53
   0   5  -3    7.24    0.79
   0  -5  -3    6.61    0.64
   0  -5  -3    6.25    0.49
   0   5   3    7.63    0.83
   0   6  -3    0.53    0.40
   0   6  -3    0.37    0.34
   0   6  -3    0.45    0.34
   0  -6  -3   -0.30    0.31
   0   6   3   -0.04    0.38
   0   6  -3    0.62    0.35
   0  -6   3   -0.07    0.32
   0   6   3    0.09    0.29
   0  -6   3    0.41    0.25
   0   6  -3    0.15    0.34
   0  -6   3    0.00    0.54
   0  -6   3    0.08    0.64
   0   6   3    0.12    0.44
   0   6   3    0.05    0.36
   0   6  -3    0.03    0.57
   0  -6  -3    0.43    0.59
   0   6   3    0.11    0.34
   0  -6  -3    0.43    0.40
   0   6  -3    0.12    0.38
   0   6  -3    0.02    0.43
   0  -6   3    0.35    0.27
   0  -6  -3    0.21    0.23
   0   6   3    0.00    0.61
   0   6   3    0.49    0.39
   0  -6  -3   -1.18    0.70
   0  -6   3    0.08    0.38
   0  -6  -3    0.02    0.24
   0   7   3    1.11    0.31
   0  -7  -3    1.15    0.22
   0   7  -3    1.27    0.32
   0   7  -3    1.02    0.29
   0   7   3    1.31    0.30
   0  -7   3    1.06    0.29
   0  -7  -3    1.28    0.43
   0  -7   3    1.09    0.27
   0   7   3    1.04    0.29
   0   7  -3    0.73    0.31
   0  -7   3    1.07    0.23
   0   7   3    0.77    0.28
   0   7  -3    0.46    0.24
   0  -7  -3    1.09    0.24
   0  -7   3    0.94    0.38
   0   7   3    0.46    0.29
   0   7   3    1.16    0.27
   0   7  -3    1.04    0.29
  -1   0  -3    0.06    0.04
   1   0   3    0.06    0.05
   1   0  -3    0.17    0.05
  -1   0  -3    0.09    0.05
   1   0   3    0.00    0.04
  -1   0  -3    0.23    0.07
  -1   0  -3    0.08    0.05
   1   0  -3    0.13    0.06
  -1   0  -3    0.07    0.03
   1   0   3    0.05    0.04
  -1   0   3   -0.03    0.04
   1   0   3    0.04    0.04
   1   0  -3    0.08    0.04
   1   1   3  325.37   11.34
   1  -1  -3  319.84   11.33
   1   1   3  323.98   11.36
  -1  -1   3  308.26   11.35
   1  -1  -3  334.46   11.36
  -1  -1   3  328.33   11.35
   1   1   3  323.04   11.33
  -1   1  -3  310.52   11.36
   1  -1  -3  336.69   11.34
   1   1   3  310.06   11.36
   1  -1  -3  313.83   11.33
  -1   1  -3  343.03   11.35
  -1  -1   3  334.22   11.35
  -1   1  -3  327.51   11.34
   1  -1  -3  337.21   11.34
   1   1   3  306.65   11.36
  -1  -1   3  321.43   11.33
   1   1   3  329.21   11.36
  -1   1  -3  332.19   11.37
   1  -1  -3  332.75   11.35
  -1   1   3  324.88   11.35
  -1  -1  -3  315.23   11.35
  -1  -1  -3  315.16   11.34
  -1  -1  -3  339.44   11.33
  -1   1   3  315.67   11.34
  -1  -1  -3  343.19   11.37
   1  -1   3  333.57   11.36
  -1  -1  -3  327.45   11.32
  -1   1   3  321.06   11.34
   1  -1   3  324.88   11.34
   1   1  -3  337.15   11.35
   1   1  -3  325.70   11.35
   1   1  -3  333.82   11.35
   1  -1   3  330.10   11.37
  -1   1   3  324.81   11.34
  -1   1   3  333.43   11.36
  -1   1   3  343.52   11.34
  -1  -1  -3  329.46   11.32
   1   1  -3  335.93   11.35
   1  -1   3  332.31   11.35
   1   1  -3  324.48   11.35
  -1   1   3  320.53   11.34
   1  -1   3  328.56   11.34
   1   1  -3  333.65   11.35
  -1  -1  -3  333.36   11.35
   1  -2  -3    6.86    0.30
  -1  -2   3    6.48    0.33
   1   2   3    6.46    0.35
   1  -2  -3    6.89    0.33
  -1   2  -3    6.58    0.34
  -1   2  -3    6.47    0.40
   1   2   3    6.80    0.35
  -1   2  -3    6.27    0.32
  -1  -2   3    6.84    0.32
   1  -2  -3    6.70    0.32
  -1   2  -3    6.78    0.36
  -1  -2   3    7.38    0.33
  -1   2  -3    6.65    0.32
   1   2   3    5.88    0.39
  -1   2  -3    6.25    0.29
  -1  -2   3    6.55    0.28
   1   2   3    6.55    0.30
   1  -2  -3    7.30    0.46
   1  -2  -3    6.88    0.30
   1   2   3    6.77    0.34
   1   2   3    6.26    0.33
  -1   2   3    6.88    0.35
   1  -2   3    7.06    0.31
   1  -2   3    6.47    0.31
   1   2  -3    6.64    0.34
   1   2  -3    6.67    0.34
   1   2  -3    6.98    0.34
  -1   2   3    5.85    0.37
  -1  -2  -3    6.36    0.26
   1  -2   3    6.99    0.34
  -1   2   3    6.38    0.25
   1   2  -3    7.61    0.29
   1  -2   3    6.77    0.30
  -1   2   3    6.74    0.33
  -1  -2  -3    6.74    0.28
  -1   2   3    6.41    0.25
  -1   2   3    6.87    0.39
   1   2  -3    7.07    0.33
   1  -2   3    6.40    0.31
  -1  -2  -3    6.62    0.33
  -1   2   3    6.09    0.33
  -1  -2  -3    6.83    0.30
  -1   2   3    6.77    0.32
   1   2  -3    6.86    0.32
  -1  -2  -3    6.75    0.28
  -1  -3   3   30.00    1.17
   1  -3  -3   31.04    1.17
  -1   3  -3   31.03    1.22
  -1  -3   3   31.02    1.18
   1   3   3   29.04    1.22
  -1   3  -3   30.62    1.26
   1   3   3   30.28    1.15
   1   3   3   28.90    1.26
  -1  -3   3   31.18    1.19
   1  -3  -3   30.76    1.21
   1   3   3   31.01    1.25
  -1  -3   3   29.15    1.15
   1  -3  -3   31.86    1.18
  -1   3  -3   30.11    1.20
   1   3   3   31.39    1.20
  -1   3  -3   32.53    1.26
   1  -3  -3   30.60    1.21
   1  -3  -3   31.06    1.23
  -1   3  -3   31.35    1.23
  -1  -3   3   32.10    1.17
   1   3   3   29.60    1.24
  -1   3   3   31.23    1.25
  -1  -3  -3   32.42    1.16
  -1  -3  -3   30.69    1.21
   1  -3   3   31.96    1.20
   1   3  -3   32.72    1.26
   1  -3   3   31.82    1.22
   1  -3   3   32.92    1.18
  -1   3   3   30.60    1.23
  -1   3   3   30.74    1.24
   1  -3   3   34.90    1.21
   1   3  -3   31.36    1.26
  -1  -3  -3   31.21    1.14
   1   3  -3   30.85    1.22
   1   3  -3   30.76    1.22
  -1  -3  -3   29.47    1.18
   1  -3   3   32.53    1.18
   1  -3   3   33.14    1.21
   1  -3   3   31.10    1.18
   1   3  -3   30.14    1.21
  -1   3   3   30.72    1.17
  -1   3   3   30.31    1.21
  -1   3   3   28.76    1.30
  -1   4  -3   12.40    0.66
   1  -4  -3   12.87    0.62
   1  -4  -3   12.18    0.58
  -1   4  -3   12.10    0.99
  -1  -4   3   12.18    0.56
   1   4   3   12.74    0.76
  -1   4  -3   11.83    0.85
   1  -4  -3   13.52    0.69
   1   4   3   11.81    0.67
   1  -4  -3   12.40    0.63
  -1  -4   3   11.67    0.61
  -1   4  -3   12.70    0.74
   1  -4  -3   11.96    0.65
  -1  -4   3   12.80    0.68
   1  -4  -3   12.52    0.68
   1   4   3   13.09    0.79
   1   4   3   12.79    0.82
  -1  -4   3   11.54    0.69
  -1  -4   3   11.95    0.67
  -1   4  -3   13.01    0.81
   1  -4   3   12.82    0.67
  -1   4   3   12.51    0.67
   1   4  -3   12.59    0.80
   1  -4   3   12.82    0.70
  -1  -4  -3   11.91    0.66
  -1   4   3   12.22    0.76
   1   4  -3   12.96    0.78
   1   4  -3   12.88    0.68
   1  -4   3   12.55    0.70
   1   4  -3   13.01    0.73
   1  -4   3   12.19    0.59
   1  -4   3   12.10    0.59
   1  -4   3   12.46    0.66
  -1   4   3   11.43    0.84
   1   4  -3   12.54    1.01
  -1  -4  -3   12.53    0.63
  -1  -4  -3   12.11    0.57
  -1  -4  -3   12.76    0.56
   1   4  -3   12.48    0.67
  -1   4   3   12.34    0.79
  -1   4   3   11.20    0.86
   1   5   3    8.95    0.71
   1  -5  -3    6.94    0.71
  -1   5  -3    7.21    0.71
  -1  -5   3    7.12    0.50
  -1   5  -3    8.58    0.76
  -1  -5   3    7.91    0.63
   1  -5  -3    7.99    0.78
  -1  -5   3    7.77    0.68
   1   5   3    8.31    0.69
  -1   5  -3    8.89    0.87
  -1   5  -3    6.98    0.75
   1  -5  -3    8.66    0.60
  -1  -5   3    7.34    0.62
   1   5   3    7.47    0.73
  -1  -5   3    7.88    0.49
   1  -5  -3    7.78    0.50
   1   5   3    8.39    0.86
  -1   5  -3    7.00    0.90
   1  -5  -3    7.80    0.67
   1   5   3    8.71    0.79
   1   5   3    7.64    0.82
  -1   5  -3    6.95    0.86
   1  -5  -3    7.57    0.53
  -1   5  -3    8.63    0.68
  -1   5  -3    7.90    0.76
  -1   5   3    7.94    0.77
   1  -5   3    8.33    0.71
   1   5  -3    7.67    0.69
   1  -5   3    6.60    0.97
   1  -5   3    8.09    0.52
  -1   5   3    7.21    0.73
   1   5  -3    7.10    0.86
  -1   5   3    9.73    0.86
  -1   5   3    7.91    0.69
  -1  -5  -3    8.40    0.64
  -1   5   3    7.80    0.82
   1  -5   3    7.91    0.57
   1  -5   3    8.82    0.75
   1   5  -3    6.91    0.75
  -1   5   3    8.65    0.98
   1  -5   3    7.60    0.70
  -1  -5  -3    8.62    0.69
   1   5  -3    6.65    0.98
  -1  -5  -3    7.40    0.53
   1  -5   3    7.61    0.59
  -1  -5  -3    8.56    0.49
   1   5  -3    8.66    0.78
   1   5  -3    9.01    0.78
  -1   5   3    9.30    0.70
   1   5  -3    7.63    0.73
  -1  -5  -3    8.56    0.59
   1   5  -3    8.51    0.70
  -1  -6   3   10.58    0.61
  -1   6  -3   10.38    0.79
   1   6   3    9.90    0.75
   1  -6  -3   11.19    1.02
  -1  -6   3    9.78    0.98
   1  -6  -3    9.85    0.64
  -1   6  -3   10.86    0.76
   1   6   3   10.12    0.78
  -1   6  -3   10.08    0.72
  -1  -6   3   11.09    1.00
  -1  -6   3   11.02    0.70
   1   6   3    9.67    0.70
   1  -6  -3    9.74    0.83
  -1   6  -3    9.71    0.80
   1  -6  -3   10.16    0.61
   1   6   3    9.22    0.76
  -1   6  -3    9.66    0.78
   1   6   3    9.84    0.76
  -1  -6   3   10.62    0.66
   1   6   3   11.24    0.99
  -1   6  -3    9.45    0.74
   1   6   3    9.87    0.77
  -1   6  -3   10.93    1.04
  -1   6  -3    9.86    0.79
   1  -6  -3   10.17    0.61
  -1   6   3    8.82    0.69
  -1   6   3    9.42    0.82
  -1  -6  -3   10.41    0.64
   1  -6   3   10.27    0.61
   1   6  -3    9.92    0.76
   1   6  -3   11.72    1.02
  -1  -6  -3   11.26    0.80
  -1  -6  -3   10.01    0.58
   1  -6   3   10.81    0.85
   1   6  -3   10.12    0.75
   1   6  -3   10.76    0.77
  -1   6   3   10.07    0.79
  -1   6   3    9.12    0.72
   1   6  -3   10.40    0.76
   1  -6   3   10.96    0.67
   1  -6   3    9.80    1.57
   1   6  -3    9.79    0.88
   1  -6   3   10.72    0.69
  -1   6   3   13.19    1.50
   1   6  -3   10.27    0.72
  -1  -6  -3    9.89    0.71
   1   6  -3    9.43    0.76
  -1  -6  -3   10.95    0.96
  -1   6   3    9.26    0.74
  -1   6   3    9.88    0.83
  -1  -6  -3   10.18    1.21
  -1  -7   3    0.65    0.27
  -1   7  -3    1.08    0.35
   1   7   3   -0.04    0.25
  -1  -7   3    0.32    0.32
  -1   7  -3   -0.01    0.32
   1   7   3    0.07    0.22
  -1   7  -3    0.14    0.32
   1  -7  -3    0.52    0.20
   1  -7  -3    0.43    0.23
  -1   7  -3    0.61    0.24
   1   7   3    0.23    0.26
   1   7   3    0.12    0.26
  -1  -7   3    0.14    0.30
   1   7   3    0.52    0.30
  -1   7  -3    0.43    0.29
  -1  -7   3    0.26    0.22
   1   7   3    0.62    0.28
  -1   7  -3    0.20    0.24
   1  -7   3    0.59    0.29
   1  -7   3    0.29    0.19
   1  -7   3    0.58    0.28
  -1   7   3   -0.30    0.36
   1   7  -3    0.06    0.26
   1   7  -3    0.42    0.24
  -1   7   3    0.48    0.30
  -1   7   3    0.23    0.31
  -1  -7  -3    0.44    0.21
   1   7  -3    0.18    0.31
   1   7  -3    0.44    0.24
  -1   7   3    0.12    0.25
  -1  -7  -3    0.27    0.20
  -1   7   3    0.00    0.30
   1   7  -3    0.16    0.27
  -1  -7  -3    1.12    0.34
   2   0   3  134.60    4.77
  -2   0   3  139.04    4.71
  -2   0  -3  133.14    4.76
  -2   0   3  138.13    4.72
  -2   0   3  130.48    4.74
   2   0  -3  127.64    4.76
   2   0   3  131.34    4.76
   2   0  -3  137.11    4.75
  -2   0   3  137.02    4.72
   2   0   3  136.43    4.74
  -2   0   3  136.16    4.71
  -2   0  -3  137.43    4.76
   2   0   3  134.14    4.74
   2   0   3  137.54    4.74
   2   0  -3  137.43    4.74
  -2   0   3  138.84    4.73
  -2   0  -3  140.85    4.77
   2   0  -3  132.97    4.75
  -2   0  -3  129.97    4.76
  -2   0   3  140.98    4.74
  -2   0  -3  144.35    4.74
  -2   1  -3   18.61    0.74
   2   1   3   18.88    0.70
   2   1   3   19.33    0.74
   2   1   3   20.56    0.69
  -2   1  -3   19.01    0.73
   2   1   3   19.42    0.74
   2   1   3   17.84    0.74
   2   1   3   18.91    0.70
   2   1   3   18.93    0.71
   2  -1  -3   18.36    0.71
   2  -1  -3   18.64    0.71
   2   1   3   17.53    0.71
   2  -1  -3   17.28    0.71
  -2   1  -3   18.63    0.73
  -2   1  -3   19.05    0.73
  -2  -1   3   18.96    0.71
   2  -1  -3   18.11    0.71
   2  -1  -3   18.98    0.70
  -2   1  -3   19.40    0.73
  -2   1   3   19.72    0.71
   2   1  -3   19.64    0.70
   2  -1   3   19.14    0.70
  -2   1   3   19.41    0.73
  -2  -1  -3   18.30    0.74
  -2   1   3   18.91    0.72
   2   1  -3   19.51    0.72
   2  -1   3   18.05    0.75
   2   1  -3   18.87    0.72
  -2  -1  -3   18.09    0.73
  -2  -1  -3   18.80    0.75
  -2   1   3   18.49    0.69
   2   1  -3   17.34    0.72
   2   1  -3   19.40    0.71
   2   1  -3   18.79    0.69
   2   1  -3   19.38    0.72
  -2   1   3   17.40    0.70
   2  -1   3   19.78    0.70
   2   1  -3   18.58    0.72
  -2   1   3   18.29    0.70
   2  -1   3   18.92    0.73
   2  -1   3   18.50    0.71
   2  -1   3   18.21    0.71
   2   2   3   22.49    0.84
   2   2   3   21.84    0.90
   2   2   3   20.94    0.91
   2   2   3   21.40    0.88
   2  -2  -3   22.14    0.84
  -2   2  -3   23.30    0.83
  -2   2  -3   22.09    0.90
  -2   2  -3   23.55    0.91
  -2   2  -3   21.69    0.87
   2  -2  -3   22.55    0.85
  -2   2  -3   22.89    0.90
   2   2   3   21.08    0.86
   2   2   3   22.27    0.91
   2   2   3   22.49    0.87
   2   2   3   23.09    0.85
  -2  -2   3   22.13    0.86
   2   2   3   23.08    0.85
   2  -2  -3   22.91    0.91
   2  -2  -3   22.30    0.88
   2  -2  -3   20.98    0.87
   2  -2  -3   22.58    0.87
  -2   2  -3   22.41    0.88
  -2  -2  -3   22.04    0.82
   2   2  -3   22.87    0.88
   2  -2   3   22.38    0.86
  -2   2   3   23.06    0.85
   2   2  -3   20.48    1.00
   2  -2   3   22.62    0.86
  -2  -2  -3   22.39    0.82
   2   2  -3   22.81    0.86
  -2   2   3   21.50    0.86
   2   2  -3   23.28    0.83
   2   2  -3   22.46    0.88
   2  -2   3   23.66    0.91
   2  -2   3   22.70    0.87
  -2   2   3   20.39    0.87
  -2  -2  -3   21.96    0.87
   2   2  -3   23.65    0.88
   2   2  -3   22.06    0.87
  -2   2   3   21.51    0.89
   2  -2   3   22.76    0.86
  -2  -2  -3   21.92    0.89
  -2   2   3   23.46    0.91
  -2  -2  -3   21.81    0.81
  -2   2   3   22.48    0.89
  -2   2   3   22.49    0.89
   2  -2   3   22.88    0.87
   2   3   3  131.29    4.70
   2  -3  -3  130.86    4.62
  -2  -3   3  128.60    4.52
  -2  -3   3  124.89    4.60
  -2   3  -3  122.83    4.65
   2  -3  -3  133.81    4.57
  -2  -3   3  126.47    4.60
   2   3   3  131.54    4.57
  -2  -3   3  128.32    4.56
  -2   3  -3  127.61    4.64
   2  -3  -3  131.77    4.60
   2   3   3  130.49    4.68
   2   3   3  128.32    4.68
   2   3   3  127.11    4.60
   2  -3  -3  134.81    4.63
   2   3   3  125.57    4.64
  -2   3  -3  134.26    4.67
  -2   3  -3  130.33    4.68
   2  -3  -3  139.50    4.61
  -2  -3   3  127.90    4.61
  -2   3  -3  127.38    4.63
   2  -3  -3  135.87    4.67
   2  -3   3  131.44    4.59
  -2  -3  -3  124.18    4.55
   2   3  -3  133.40    4.67
  -2  -3  -3  133.49    4.54
   2  -3   3  134.87    4.62
   2  -3   3  130.48    4.60
  -2   3   3  110.74    4.78
  -2   3   3  130.15    4.67
   2   3  -3  126.36    4.63
  -2  -3  -3  125.90    4.57
  -2   3   3  130.53    4.65
   2   3  -3  132.51    4.64
   2   3  -3  131.63    4.68
  -2   3   3  127.18    4.65
   2  -3   3  136.65    4.60
   2  -3   3  130.18    4.57
  -2  -3  -3  124.30    4.62
   2   3  -3  137.49    4.63
   2  -3   3  139.65    4.67
  -2   3   3  128.24    4.60
  -2   3   3  125.43    4.62
   2  -3   3  128.62    4.61
  -2   4  -3    4.55    0.58
  -2  -4   3    4.58    0.50
   2  -4  -3    4.10    0.36
  -2   4  -3    4.06    0.61
   2   4   3    3.48    0.62
   2   4   3    3.45    0.47
  -2  -4   3    3.64    0.27
  -2   4  -3    4.99    0.55
   2  -4  -3    4.46    0.42
   2  -4  -3    4.20    0.40
   2   4   3    4.23    0.60
   2  -4  -3    4.10    0.54
  -2  -4   3    4.17    0.34
   2  -4  -3    4.08    0.43
  -2   4  -3    3.99    0.44
   2   4   3    4.61    0.45
  -2  -4   3    3.85    0.34
   2  -4  -3    4.05    0.52
   2  -4   3    4.45    0.55
  -2   4   3    4.23    0.47
   2   4  -3    4.98    0.57
  -2  -4  -3    4.50    0.35
  -2  -4  -3    4.06    0.44
   2  -4   3    4.15    0.47
   2  -4   3    4.13    0.41
   2   4  -3    4.75    0.57
  -2   4   3    3.73    0.55
   2  -4   3    4.24    0.41
  -2   4   3    4.24    0.80
  -2   4   3    4.84    0.62
   2  -4   3    4.65    0.37
   2   4  -3    4.13    0.45
   2  -4   3    4.90    0.45
  -2   4   3    3.73    0.62
  -2  -4  -3    4.06    0.53
   2  -4   3    4.47    0.45
  -2  -4  -3    4.28    0.30
   2   4  -3    4.01    0.45
   2   4  -3    4.89    0.56
  -2   5  -3    4.78    0.68
  -2   5  -3    4.18    0.71
   2   5   3    4.48    0.70
   2  -5  -3    4.17    0.66
  -2   5  -3    4.65    0.61
  -2   5  -3    4.89    0.72
  -2   5  -3    5.06    0.67
  -2  -5   3    3.94    0.42
   2   5   3    3.77    0.67
   2  -5  -3    4.18    0.43
   2   5   3    3.96    0.63
  -2   5  -3    5.29    0.69
   2   5   3    5.89    0.74
   2   5   3    4.55    0.67
  -2   5  -3    6.44    0.94
   2   5   3    4.26    0.63
  -2  -5   3    5.00    0.38
   2  -5  -3    4.57    0.51
   2   5   3    4.76    0.66
  -2  -5   3    5.06    0.83
  -2   5  -3    5.87    0.89
   2  -5  -3    4.22    0.66
   2   5  -3    4.30    0.62
  -2  -5  -3    4.29    0.82
   2  -5   3    4.47    0.45
  -2  -5  -3    4.65    0.38
   2  -5   3    5.60    0.63
  -2   5   3    4.59    0.69
  -2   5   3    3.79    0.62
   2  -5   3    3.57    0.62
  -2   5   3    4.75    0.71
  -2   5   3    4.55    0.61
  -2   5   3    6.20    0.89
   2   5  -3    4.04    0.62
   2   5  -3    4.62    0.68
   2   5  -3    4.52    0.71
   2   5  -3    5.09    0.67
  -2  -5  -3    4.63    0.69
   2  -5   3    3.90    0.51
  -2   5   3    5.83    0.83
  -2  -5  -3    3.85    0.42
   2   5  -3    4.69    0.59
   2   5  -3    2.89    0.52
   2  -5   3    5.06    0.46
   2  -5   3    4.38    0.68
   2   5  -3    4.10    0.80
   2   6   3    0.64    0.32
   2   6   3    0.98    0.38
  -2   6  -3    0.88    0.38
   2   6   3    0.90    0.41
  -2  -6   3    0.48    0.24
  -2  -6   3    0.90    0.32
   2   6   3    0.78    0.41
   2  -6  -3    0.61    0.23
   2  -6  -3    1.31    0.44
   2   6   3    0.81    0.37
  -2  -6   3    0.64    0.31
   2  -6  -3    0.25    0.24
  -2   6  -3    0.27    0.50
  -2   6  -3    0.70    0.38
   2   6   3    0.80    0.34
  -2   6  -3    0.32    0.36
  -2   6  -3    0.89    0.41
  -2   6  -3    0.13    0.49
   2  -6   3    0.76    0.40
   2  -6   3    0.38    0.28
  -2   6   3    0.53    0.45
  -2  -6  -3    0.52    0.24
   2   6  -3    0.95    0.54
   2   6  -3    0.65    0.37
   2   6  -3    0.26    0.37
  -2   6   3    1.03    0.51
  -2  -6  -3    0.19    0.34
   2  -6   3    0.29    0.34
  -2   6   3    0.56    0.34
  -2   6   3    0.65    0.32
   2   6  -3    0.27    0.33
  -2   6   3    0.14    0.37
   2   6  -3    0.95    0.41
   2   6  -3    0.63    0.40
  -2   6   3    0.60    0.43
  -2  -6  -3    0.13    0.28
   2   7   3    0.21    0.28
   2  -7  -3    0.23    0.20
  -2  -7   3    0.88    0.37
  -2  -7   3    0.55    0.30
  -2   7  -3    0.45    0.24
  -2   7  -3   -0.02    0.36
   2   7   3    0.27    0.24
   2   7   3    0.46    0.25
  -2  -7   3    0.12    0.28
  -2   7  -3   -0.36    0.30
  -2   7  -3    0.60    0.26
   2  -7  -3    0.10    0.17
   2   7   3    0.02    0.23
   2   7   3    0.29    0.24
  -2  -7  -3    0.32    0.28
  -2   7   3    1.00    0.35
   2   7  -3    0.27    0.25
   2   7  -3    0.50    0.29
   2   7  -3    0.32    0.24
  -2   7   3    0.78    0.26
   2  -7   3    0.28    0.23
  -2  -7  -3   -0.26    0.27
  -2   7   3    0.04    0.31
  -2  -7  -3    0.54    0.23
   2   7  -3    0.40    0.24
   2   7  -3    0.25    0.23
  -2   7   3   -0.06    0.29
   2  -7   3    0.42    0.18
   3   0  -3    0.11    0.10
   3   0   3   -0.25    0.14
   3   0  -3   -0.03    0.07
  -3   0   3   -0.01    0.06
  -3   0  -3    0.03    0.08
  -3   0  -3    0.18    0.10
   3   0  -3   -0.18    0.13
  -3   0   3    0.04    0.07
  -3   0  -3    0.07    0.08
  -3   0   3    0.01    0.09
  -3   0   3    0.00    0.08
   3   0  -3    0.02    0.09
   3   0  -3    0.07    0.09
   3   0   3    0.12    0.07
  -3   0  -3   -0.05    0.10
   3   0  -3   -0.13    0.08
  -3   0  -3    0.03    0.06
   3   0   3    0.22    0.09
  -3   0  -3    0.09    0.11
   3   0   3    0.29    0.13
   3  -1  -3   40.78    1.54
   3   1   3   42.51    1.51
   3   1   3   41.82    1.50
  -3  -1   3   43.27    1.51
  -3  -1   3   43.35    1.52
   3   1   3   41.23    1.51
  -3  -1   3   41.27    1.51
   3   1   3   41.36    1.50
   3  -1  -3   42.18    1.52
   3  -1  -3   41.00    1.50
  -3   1  -3   42.65    1.53
  -3   1  -3   40.38    1.54
  -3   1  -3   41.94    1.53
   3   1   3   41.34    1.54
   3   1   3   43.66    1.55
  -3   1  -3   41.44    1.54
   3  -1  -3   41.07    1.52
   3   1   3   38.39    1.53
   3  -1  -3   41.67    1.54
  -3   1  -3   44.23    1.51
   3  -1   3   43.67    1.50
   3   1  -3   40.88    1.52
   3   1  -3   43.71    1.52
  -3  -1  -3   40.86    1.55
   3   1  -3   40.20    1.54
   3   1  -3   45.07    1.52
   3   1  -3   39.74    1.52
   3   1  -3   39.51    1.52
  -3   1   3   42.83    1.55
   3   1  -3   40.81    1.53
  -3   1   3   41.25    1.50
  -3  -1  -3   43.54    1.46
   3  -1   3   42.41    1.52
  -3   1   3   43.78    1.51
  -3  -1  -3   41.79    1.54
   3  -1   3   41.16    1.54
  -3   1   3   40.18    1.49
   3  -1   3   41.51    1.50
  -3   1   3   43.01    1.53
  -3   1   3   41.68    1.49
   3   1  -3   40.60    1.52
  -3   1   3   38.78    1.53
  -3  -1  -3   41.54    1.45
   3  -1   3   40.12    1.54
  -3   1   3   43.17    1.51
  -3   2  -3   38.23    1.37
  -3   2  -3   38.23    1.43
   3   2   3   35.36    1.36
   3  -2  -3   35.42    1.35
   3   2   3   37.15    1.34
  -3   2  -3   36.29    1.39
   3  -2  -3   36.43    1.35
   3  -2  -3   35.52    1.36
  -3   2  -3   36.32    1.41
   3   2   3   35.00    1.33
   3  -2  -3   37.07    1.36
  -3  -2   3   36.17    1.38
  -3   2  -3   37.50    1.33
   3   2   3   35.02    1.39
  -3   2  -3   36.12    1.38
  -3  -2   3   36.59    1.38
   3   2   3   35.14    1.37
   3   2   3   34.53    1.41
   3   2   3   36.29    1.36
  -3   2  -3   36.46    1.39
  -3   2  -3   36.88    1.38
   3   2   3   36.74    1.41
   3  -2   3   36.07    1.37
   3  -2   3   36.59    1.34
  -3   2   3   35.72    1.37
  -3   2   3   35.21    1.35
  -3   2   3   36.79    1.39
  -3   2   3   34.97    1.39
   3   2  -3   36.73    1.38
   3   2  -3   38.39    1.38
   3   2  -3   35.34    1.36
  -3  -2  -3   36.50    1.33
  -3   2   3   37.77    1.36
   3   2  -3   36.82    1.40
   3  -2   3   35.47    1.36
  -3  -2  -3   34.13    1.27
   3   2  -3   36.70    1.37
  -3   2   3   35.13    1.36
   3  -2   3   38.59    1.43
   3   2  -3   37.19    1.37
   3   2  -3   36.59    1.32
   3   2  -3   36.90    1.36
   3  -2   3   35.82    1.35
  -3  -2  -3   35.76    1.39
  -3   2   3   36.06    1.34
  -3   2   3   36.28    1.39
   3  -2   3   36.01    1.37
  -3   3  -3    2.57    0.40
   3  -3  -3    2.36    0.32
  -3   3  -3    2.48    0.35
   3   3   3    3.07    0.40
   3   3   3    2.68    0.26
   3   3   3    2.46    0.39
   3  -3  -3    3.09    0.33
   3   3   3    2.64    0.32
  -3   3  -3    2.50    0.36
  -3  -3   3    3.07    0.37
   3  -3  -3    2.58    0.33
  -3  -3   3    2.05    0.39
  -3  -3   3    2.55    0.18
  -3   3  -3    2.86    0.34
   3   3   3    2.54    0.34
  -3  -3   3    3.01    0.36
   3  -3  -3    2.39    0.30
  -3   3  -3    2.85    0.44
   3   3  -3    3.21    0.34
  -3  -3  -3    2.38    0.21
   3   3  -3    2.88    0.39
   3  -3   3    2.25    0.33
  -3   3   3    2.61    0.35
  -3   3   3    2.27    0.29
   3  -3   3    3.34    0.37
   3  -3   3    2.53    0.30
  -3   3   3    2.17    0.38
   3  -3   3    3.30    0.30
   3  -3   3    3.16    0.42
  -3  -3  -3    2.64    0.40
   3  -3   3    2.50    0.51
  -3   3   3    2.56    0.34
  -3  -3  -3    2.16    0.21
   3   3  -3    2.44    0.44
  -3  -3  -3    2.28    0.30
  -3   3   3    2.13    0.33
  -3   3   3    2.63    0.40
   3   3  -3    2.64    0.35
   3   3  -3    2.62    0.31
   3  -4  -3    1.46    0.31
   3  -4  -3    1.05    0.37
   3  -4  -3    1.16    0.32
  -3   4  -3    0.36    0.55
  -3   4  -3    1.01    0.30
  -3  -4   3    0.86    0.14
   3   4   3    0.66    0.46
  -3   4  -3    0.31    0.38
  -3   4  -3    1.65    0.43
  -3   4  -3   -0.01    0.57
   3   4   3    1.07    0.44
  -3  -4   3    0.95    0.39
   3   4   3    1.74    0.41
   3   4   3    0.92    0.32
  -3  -4   3    0.90    0.20
   3  -4  -3    1.84    0.37
   3  -4   3    0.95    0.32
  -3   4   3    0.97    0.48
   3  -4   3    0.72    0.31
   3   4  -3    1.02    0.34
   3   4  -3    1.00    0.31
  -3   4   3    1.65    0.35
   3   4  -3    1.14    0.34
   3  -4   3    1.11    0.28
  -3  -4  -3    0.89    0.20
  -3   4   3    1.10    0.33
  -3   4   3    1.23    0.48
  -3  -4  -3    0.96    0.17
  -3  -4  -3    0.61    0.33
   3   4  -3    1.64    0.47
   3  -4   3    0.74    0.26
  -3   4   3    1.49    0.46
   3  -4   3    1.55    0.33
   3   5   3    3.11    0.54
  -3   5  -3    2.80    0.57
   3   5   3    3.68    0.63
   3  -5  -3    3.23    0.43
   3   5   3    2.63    0.51
   3   5   3    2.89    0.54
  -3   5  -3    3.87    0.56
   3  -5  -3    2.66    0.38
   3  -5  -3    2.75    0.58
  -3   5  -3    2.37    0.50
  -3   5  -3    2.12    0.49
  -3  -5   3    2.78    0.37
  -3  -5   3    2.92    0.34
   3   5   3    3.16    0.57
  -3   5  -3    3.69    0.55
  -3  -5   3    3.40    0.49
   3   5   3    3.52    0.51
   3   5   3    2.97    0.48
   3  -5  -3    2.05    0.50
  -3  -5   3    3.18    0.53
  -3   5   3    2.19    0.60
   3   5  -3    3.10    0.48
  -3  -5  -3    2.67    0.47
  -3   5   3    2.81    0.52
   3  -5   3    2.96    0.46
   3  -5   3    2.92    0.47
   3   5  -3    2.29    0.44
   3   5  -3    4.19    0.63
  -3   5   3    2.90    0.48
  -3  -5  -3    3.00    0.59
   3   5  -3    3.88    0.56
  -3  -5  -3    3.25    0.37
   3  -5   3    3.73    0.57
  -3   5   3    3.57    0.66
  -3   5   3    2.26    0.55
   3  -5   3    2.75    0.49
  -3   5   3    2.93    0.54
   3   5  -3    2.56    0.51
  -3  -5  -3    2.40    0.39
   3   5  -3    2.27    0.55
   3   6   3    1.13    0.39
  -3  -6   3    1.51    0.37
   3   6   3    1.14    0.35
   3   6   3    1.24    0.45
  -3   6  -3    0.62    0.43
   3  -6  -3    1.05    0.25
  -3  -6   3    1.11    0.27
   3   6   3    1.16    0.38
  -3   6  -3    0.83    0.37
  -3   6  -3    1.28    0.36
   3   6   3    0.87    0.36
  -3   6  -3    0.65    0.34
   3  -6  -3    1.21    0.35
  -3  -6   3    1.57    0.33
   3   6   3    0.43    0.35
   3   6  -3    0.97    0.40
   3  -6   3    1.08    0.34
  -3   6   3    1.25    0.49
  -3  -6  -3    1.67    0.34
  -3  -6  -3    0.83    0.25
  -3   6   3    0.82    0.34
   3   6  -3    0.96    0.38
   3  -6   3    1.14    0.25
   3   6  -3    0.39    0.33
   3  -6   3    1.44    0.41
   3   6  -3    1.18    0.36
  -3   6   3    0.95    0.38
   3   6  -3    0.58    0.33
  -3  -6  -3    0.64    0.35
  -3   6   3    1.72    0.50
  -3   7  -3    6.00    0.46
   3   7   3    5.28    0.53
   3   7   3    4.65    0.46
   3   7   3    5.43    0.41
   3   7   3    5.81    0.43
   3  -7  -3    6.33    0.41
   3   7   3    5.46    0.41
   3   7   3    5.85    0.44
  -3  -7   3    7.10    0.51
  -3   7  -3    6.60    0.44
  -3  -7   3    7.22    0.47
   3  -7   3    6.23    0.41
   3   7  -3    6.87    0.51
  -3  -7  -3    7.00    0.44
  -3   7   3    6.63    0.45
   3   7  -3    5.69    0.42
  -3   7   3    5.44    0.51
   3   7  -3    5.84    0.41
   3   7  -3    5.70    0.42
   3   7  -3    5.78    0.42
   3  -7   3    6.16    0.45
  -3  -7  -3    6.86    0.46
  -4   0   3  174.24    6.18
   4   0   3  177.63    6.20
   4   0  -3  168.23    6.22
  -4   0  -3  173.48    6.23
   4   0   3  177.12    6.22
   4   0  -3  172.82    6.22
   4   0   3  180.76    6.26
  -4   0   3  179.58    6.16
  -4   0   3  188.18    6.18
  -4   0   3  173.24    6.19
  -4   0   3  177.64    6.18
  -4   0  -3  177.51    6.25
   4   0  -3  172.33    6.20
  -4   0   3  185.75    6.18
  -4   0  -3  178.67    6.18
  -4   0   3  178.06    6.23
  -4   0  -3  180.76    6.25
   4   0  -3  174.54    6.23
   4   0   3  177.82    6.24
   4   0   3  173.72    6.21
   4   0  -3  175.89    6.20
   4   0  -3  170.19    6.26
  -4   0  -3  185.79    6.20
   4  -1  -3   26.15    1.06
   4  -1  -3   26.79    1.06
   4  -1  -3   27.67    1.10
   4   1   3   26.98    1.09
  -4   1  -3   26.55    1.09
   4   1   3   27.07    1.08
  -4   1  -3   28.16    1.09
  -4  -1   3   27.92    1.07
  -4  -1   3   28.05    1.05
  -4   1  -3   28.29    1.04
   4   1   3   27.94    1.06
   4  -1  -3   27.30    1.06
  -4  -1   3   27.58    1.07
  -4  -1   3   26.80    1.08
  -4   1  -3   27.58    1.07
   4  -1  -3   26.51    1.08
   4   1   3   26.39    1.03
  -4   1  -3   28.41    1.08
   4  -1  -3   27.73    1.09
   4   1   3   29.31    1.11
  -4   1  -3   27.71    1.09
   4   1   3   27.42    1.05
  -4  -1  -3   26.98    1.09
   4  -1   3   26.25    1.03
  -4   1   3   28.58    1.02
  -4   1   3   27.16    1.08
  -4   1   3   27.65    1.03
  -4  -1  -3   26.89    1.08
  -4   1   3   27.36    1.03
   4  -1   3   26.71    1.09
   4   1  -3   27.76    1.04
  -4  -1  -3   26.33    1.09
   4   1  -3   27.81    1.08
   4   1  -3   27.22    1.10
  -4  -1  -3   28.77    1.10
  -4   1   3   28.24    1.05
   4   1  -3   28.12    1.07
   4   1  -3   28.39    1.05
   4   1  -3   30.84    1.08
  -4   1   3   27.58    1.07
  -4   1   3   26.97    1.06
  -4  -1  -3   27.32    1.00
   4  -1   3   26.46    1.06
   4   1  -3   26.91    1.06
  -4  -1  -3   27.99    1.02
   4  -1   3   27.58    1.08
   4  -1   3   27.77    1.06
  -4   2  -3   90.67    3.09
   4  -2  -3   81.42    3.03
   4   2   3   84.64    3.06
   4  -2  -3   84.03    3.07
  -4   2  -3   83.51    3.09
   4  -2  -3   81.56    3.04
  -4   2  -3   88.12    3.02
  -4  -2   3   84.30    3.05
   4   2   3   86.53    3.10
  -4   2  -3   91.57    3.05
  -4   2  -3   86.35    3.06
   4   2   3   86.28    3.09
   4   2   3   86.31    3.08
  -4  -2   3   84.68    3.07
   4  -2  -3   83.01    3.07
  -4   2  -3   83.94    3.09
   4   2   3   84.46    3.02
   4   2   3   86.38    3.03
   4  -2  -3   83.58    3.05
  -4   2  -3   82.23    3.03
  -4  -2   3   82.41    3.08
  -4   2  -3   87.68    3.10
   4   2   3   90.65    3.04
   4   2   3   81.40    3.09
   4  -2   3   85.64    3.08
  -4   2   3   81.27    3.03
  -4   2   3   80.83    3.02
   4  -2   3   86.40    3.06
   4  -2   3   85.80    3.07
   4  -2   3   84.73    3.05
  -4  -2  -3   85.03    3.10
  -4  -2  -3   81.73    2.94
  -4   2   3   83.67    3.08
  -4   2   3   83.89    3.09
   4   2  -3   84.77    3.08
   4   2  -3   82.84    3.05
  -4   2   3   82.46    3.03
  -4  -2  -3   84.60    3.11
  -4   2   3   80.88    3.03
  -4   2   3   78.73    3.08
  -4   2   3   88.81    3.09
  -4   2   3   85.18    3.18
  -4  -2  -3   82.29    2.94
   4   2  -3   83.80    3.01
   4   2  -3   83.90    3.06
   4   2  -3   83.18    3.05
   4   2  -3   88.34    3.07
   4   2  -3   80.88    3.07
   4   2  -3   86.81    3.09
   4  -3  -3    5.29    0.43
   4   3   3    4.83    0.44
  -4   3  -3    4.17    0.43
   4  -3  -3    4.61    0.41
  -4   3  -3    4.72    0.61
   4  -3  -3    4.86    0.41
  -4  -3   3    5.84    0.59
  -4   3  -3    4.35    0.52
   4   3   3    3.90    0.40
  -4  -3   3    3.49    0.53
  -4  -3   3    4.33    0.48
   4   3   3    4.58    0.37
  -4   3  -3    3.45    0.57
   4   3   3    4.24    0.50
  -4   3  -3    4.99    0.50
  -4  -3   3    5.43    0.48
  -4   3  -3    4.49    0.40
  -4  -3   3    3.79    0.21
   4  -3   3    4.27    0.69
  -4  -3  -3    3.65    0.58
  -4  -3  -3    4.12    0.26
  -4   3   3    3.00    0.44
   4   3  -3    4.00    0.49
  -4   3   3    4.04    0.54
   4   3  -3    4.75    0.41
  -4   3   3    4.06    0.58
  -4  -3  -3    3.96    0.41
   4   3  -3    4.74    0.66
  -4  -3  -3    3.90    0.55
  -4   3   3    4.23    0.47
   4   3  -3    4.47    0.57
  -4   3   3    4.74    0.45
   4  -3   3    4.37    0.42
  -4   3   3    4.71    0.46
   4   3  -3    4.76    0.62
   4   3  -3    4.87    0.54
   4  -3   3    4.37    0.38
  -4   4  -3    0.96    0.54
   4  -4  -3    1.00    0.42
   4   4   3    0.76    0.49
   4   4   3    0.66    0.60
   4   4   3    0.79    0.34
   4   4   3    1.63    0.53
  -4   4  -3    1.37    0.71
  -4   4  -3    2.07    0.47
   4   4   3    1.22    0.50
  -4   4  -3    1.09    0.34
  -4   4  -3    0.91    0.44
   4  -4  -3    1.63    0.51
   4  -4  -3    1.11    0.31
  -4   4  -3    0.34    0.52
   4   4   3    1.85    0.55
   4   4   3    1.50    0.58
   4  -4  -3    1.84    0.43
  -4  -4   3    0.54    0.16
   4  -4  -3    1.20    0.37
  -4  -4   3    0.87    0.19
   4   4   3    1.23    0.48
  -4  -4  -3    0.89    0.51
  -4   4   3    1.61    0.58
   4   4  -3    1.37    0.52
   4   4  -3    0.92    0.60
  -4   4   3   -0.50    0.54
   4   4  -3    1.11    0.38
   4  -4   3    1.04    0.43
  -4   4   3    0.76    0.46
  -4   4   3    0.80    0.53
   4  -4   3    0.93    0.41
  -4  -4  -3    0.83    0.39
   4   4  -3    1.06    0.69
  -4   4   3    0.35    0.50
   4  -4   3    1.46    0.32
   4   4  -3    1.50    0.58
   4   4  -3    0.58    0.58
   4  -4   3    0.61    0.32
   4   4  -3    0.90    0.39
   4   4  -3    0.75    0.36
  -4   4   3    0.97    0.43
  -4  -4  -3    0.94    0.21
  -4   5  -3    4.80    0.75
   4   5   3    4.89    0.68
  -4   5  -3    4.30    0.74
   4   5   3    6.17    0.74
  -4   5  -3    6.04    0.63
  -4  -5   3    7.05    0.84
   4   5   3    5.91    0.71
   4   5   3    6.92    0.71
   4   5   3    6.04    0.69
   4  -5  -3    5.32    0.80
  -4   5  -3    5.57    0.87
  -4  -5   3    5.79    0.42
   4  -5  -3    5.48    0.49
  -4  -5   3    5.76    0.47
  -4  -5   3    4.38    0.54
   4  -5  -3    4.43    0.69
   4   5   3    5.80    0.81
   4  -5  -3    5.79    0.65
   4  -5   3    5.58    0.64
   4   5  -3    5.76    0.70
  -4   5   3    5.41    0.68
   4  -5   3    5.13    0.49
  -4  -5  -3    6.20    0.46
   4   5  -3    6.32    0.71
  -4  -5  -3    6.11    0.45
  -4   5   3    6.11    0.74
  -4  -5  -3    4.85    0.53
   4   5  -3    5.50    0.61
   4   5  -3    5.20    0.88
   4   5  -3    6.26    0.69
   4   5  -3    6.34    0.69
  -4   5   3    5.16    0.73
  -4  -5  -3    6.65    0.90
   4   6   3    2.92    0.46
   4   6   3    2.86    0.47
  -4   6  -3    2.57    0.41
   4   6   3    1.99    0.39
   4  -6  -3    2.10    0.35
  -4   6  -3    2.95    0.50
  -4  -6   3    2.11    0.39
  -4  -6   3    2.34    0.37
  -4   6  -3    3.02    0.42
   4   6   3    2.31    0.42
   4   6   3    1.94    0.37
   4   6  -3    3.25    0.49
  -4  -6  -3    3.15    0.56
  -4  -6  -3    2.77    0.50
   4   6  -3    2.33    0.37
   4   6  -3    2.76    0.40
  -4   6   3    2.34    0.49
   4   6  -3    2.63    0.47
   4   6  -3    3.10    0.51
  -4   6   3    2.14    0.38
  -4   6   3    2.82    0.44
   4  -6   3    2.90    0.41
   4   7   3    2.62    0.31
   4   7   3    2.61    0.30
  -4   7  -3    2.51    0.33
   4   7   3    2.70    0.35
  -4   7  -3    3.24    0.37
   4   7   3    2.51    0.30
   4  -7  -3    2.91    0.29
  -4  -7   3    2.76    0.38
   4   7  -3    3.02    0.33
   4   7  -3    2.74    0.31
   4   7  -3    3.06    0.31
   4  -7   3    3.17    0.42
  -4   7   3    2.93    0.31
  -4  -7  -3    2.91    0.37
   4   7  -3    3.62    0.43
   4  -7   3    3.05    0.30
   4   7  -3    2.79    0.33
  -5   0   3   -0.04    0.17
   5   0   3   -0.40    0.22
   5   0  -3   -0.06    0.16
   5   0  -3    0.30    0.19
  -5   0  -3   -0.03    0.10
   5   0  -3    0.03    0.15
   5   0   3    0.08    0.15
   5   0   3    0.15    0.13
  -5   0   3    0.31    0.14
  -5   0  -3   -0.03    0.20
   5   0   3    0.13    0.14
   5   0   3    0.01    0.17
   5   0  -3    0.22    0.16
   5   0  -3   -0.10    0.18
  -5   0   3    0.00    0.10
   5   0  -3    0.06    0.12
  -5   0  -3    0.16    0.22
   5   0  -3    0.33    0.17
  -5   0  -3    0.28    0.18
  -5   0  -3    0.03    0.18
  -5   0   3   -0.02    0.09
   5   0   3    0.10    0.18
  -5   0  -3    0.04    0.10
  -5   0  -3    0.06    0.18
  -5  -1   3   89.83    3.29
   5  -1  -3   88.50    3.27
  -5   1  -3   91.31    3.35
   5   1   3   93.29    3.32
  -5  -1   3   90.79    3.31
  -5   1  -3   92.96    3.26
  -5  -1   3   85.83    3.21
   5  -1  -3   91.48    3.35
   5  -1  -3   90.38    3.32
  -5  -1   3   89.81    3.30
   5   1   3   94.81    3.33
  -5   1  -3   93.90    3.31
   5   1   3   94.29    3.36
   5   1   3   91.85    3.29
   5   1   3   94.58    3.30
  -5   1  -3   93.68    3.27
   5  -1  -3   88.97    3.32
  -5   1  -3   93.79    3.30
   5  -1  -3   91.59    3.31
   5  -1  -3   89.16    3.30
   5   1   3   91.74    3.27
  -5   1  -3   98.02    3.34
  -5   1  -3   95.12    3.35
   5  -1   3   89.80    3.30
  -5   1   3   94.68    3.27
   5   1  -3   93.45    3.34
   5   1  -3   88.97    3.27
  -5   1   3   90.71    3.33
   5   1  -3   93.81    3.32
   5  -1   3   94.60    3.31
   5  -1   3   94.56    3.36
  -5   1   3   86.71    3.28
   5   1  -3   90.41    3.31
  -5   1   3   85.83    3.29
   5   1  -3   86.61    3.30
  -5   1   3   89.05    3.26
  -5  -1  -3   92.49    3.24
  -5  -1  -3   91.15    3.38
   5  -1   3   94.00    3.33
  -5  -1  -3   93.91    3.33
   5  -1   3   90.30    3.31
  -5  -1  -3   90.18    3.34
  -5  -1  -3   89.77    3.20
   5  -1   3   89.40    3.27
   5   1  -3   92.89    3.37
  -5  -1  -3   92.39    3.36
   5   1  -3   92.30    3.28
   5   2   3    0.95    0.27
  -5   2  -3    0.72    0.27
   5   2   3    1.07    0.24
  -5  -2   3    1.36    0.35
  -5  -2   3    1.59    0.28
  -5  -2   3    2.25    0.44
  -5   2  -3    1.40    0.22
   5  -2  -3    1.03    0.26
  -5   2  -3    0.89    0.21
  -5   2  -3    0.81    0.18
   5  -2  -3    1.47    0.29
  -5   2  -3    1.34    0.31
  -5   2  -3    1.00    0.26
   5  -2  -3    1.95    0.32
  -5   2  -3    1.66    0.33
   5   2   3    1.37    0.31
  -5  -2   3    0.87    0.26
   5   2   3    1.08    0.28
  -5   2  -3    1.24    0.35
   5   2   3    0.61    0.29
  -5   2  -3    1.66    0.29
  -5   2  -3    1.29    0.27
   5  -2   3    1.04    0.29
   5  -2   3    1.16    0.22
   5   2  -3    1.30    0.20
   5   2  -3    1.29    0.25
   5   2  -3    1.56    0.29
  -5   2   3    0.89    0.27
  -5   2   3    1.45    0.28
   5   2  -3    1.21    0.33
   5  -2   3    0.93    0.26
  -5   2   3    1.19    0.21
   5  -2   3    1.06    0.23
  -5   2   3    1.59    0.28
   5   2  -3    1.19    0.29
  -5  -2  -3    1.22    0.29
  -5   2   3    2.02    0.38
  -5  -2  -3    1.27    0.15
   5   2  -3    1.34    0.26
   5   2  -3    1.89    0.35
  -5   2   3    0.76    0.21
  -5  -2  -3    0.78    0.35
  -5   2   3    1.05    0.21
  -5  -2  -3    1.51    0.33
   5  -3  -3   43.07    1.73
  -5  -3   3   40.72    1.79
  -5   3  -3   43.33    1.74
   5  -3  -3   44.26    1.69
   5   3   3   43.08    1.66
  -5   3  -3   42.33    1.81
  -5   3  -3   44.17    1.69
   5   3   3   42.86    1.70
  -5   3  -3   45.29    1.85
  -5   3  -3   44.59    1.76
   5  -3  -3   44.00    1.75
  -5   3  -3   42.18    1.74
  -5   3  -3   40.32    1.67
  -5  -3   3   41.74    1.83
   5   3   3   43.75    1.84
   5   3   3   43.66    1.78
   5  -3   3   42.80    1.69
  -5   3   3   42.80    1.82
  -5   3   3   44.00    1.77
  -5  -3  -3   43.11    1.56
  -5   3   3   41.94    1.74
   5   3  -3   45.77    1.78
  -5   3   3   40.71    1.68
   5   3  -3   44.48    1.74
   5  -3   3   43.43    1.75
   5   3  -3   42.66    1.80
   5   3  -3   44.39    1.78
  -5  -3  -3   43.25    1.83
  -5   3   3   42.90    1.69
   5   3  -3   42.83    1.72
   5   4   3   13.11    1.01
  -5   4  -3    9.50    1.04
   5   4   3   11.76    0.86
  -5  -4   3   10.95    0.54
  -5   4  -3   11.01    0.85
   5   4   3   11.81    0.94
   5  -4  -3   10.85    0.83
   5   4   3   11.50    0.91
   5  -4  -3   10.59    0.80
  -5   4  -3   12.53    1.19
   5   4   3    9.82    0.91
  -5   4  -3    9.93    0.87
  -5   4  -3   11.20    0.87
   5  -4   3   10.87    0.78
   5  -4   3   13.44    1.09
   5   4  -3   12.14    0.97
   5   4  -3   11.64    0.89
   5   4  -3   11.89    0.94
   5   4  -3   10.66    1.01
  -5   4   3    9.35    0.85
   5   4  -3   13.03    0.86
   5  -4   3   10.93    0.79
  -5  -4  -3   10.78    0.55
   5   4  -3   12.41    0.95
   5   4  -3   10.16    0.83
  -5  -4  -3   11.43    0.53
  -5   4   3   10.47    0.89
  -5   4   3   11.28    0.95
   5   5   3    0.07    0.39
   5  -5  -3   -0.28    0.34
   5   5   3    0.04    0.44
  -5   5  -3    0.17    0.46
   5   5   3   -0.07    0.41
  -5  -5   3    0.72    0.74
  -5   5  -3    0.11    0.35
  -5  -5   3    0.76    0.33
   5  -5  -3   -0.25    0.39
   5   5   3   -0.37    0.39
  -5  -5   3   -0.03    0.25
   5   5   3    0.35    0.52
   5   5   3    1.31    0.67
  -5  -5  -3   -0.40    0.33
   5   5  -3    0.36    0.42
   5  -5   3    0.34    0.51
   5  -5   3    0.35    0.33
  -5  -5  -3   -0.08    0.28
   5   5  -3    0.14    0.42
   5   5  -3    0.44    0.42
   5   5  -3   -2.63    1.28
   5   5  -3    0.16    0.37
  -5   5   3    0.43    0.39
  -5   5   3   -0.09    0.39
   5   5  -3    0.72    0.37
  -5   6  -3    0.23    0.34
   5   6   3   -0.22    0.27
   5   6   3   -0.13    0.25
   5   6   3   -0.29    0.28
  -5   6  -3   -0.18    0.29
   5  -6  -3    0.29    0.24
  -5   6   3   -0.20    0.26
   5  -6   3   -0.13    0.23
   5   6  -3   -0.42    0.31
   5   6  -3   -0.14    0.27
   5  -6   3    0.06    0.41
   5   6  -3    0.06    0.27
   5   6  -3   -0.07    0.32
  -5  -6  -3    0.20    0.27
   5   6  -3    0.44    0.34
  -5   6   3   -0.20    0.31
   5  -7  -3    1.17    0.19
   5   7   3    1.84    0.27
  -5   7  -3    1.23    0.24
   5   7   3    0.93    0.21
   5   7  -3    1.65    0.27
   5   7  -3    0.72    0.21
  -5   7   3    1.30    0.24
  -6   0  -3    2.76    0.28
   6   0  -3    2.35    0.37
  -6   0  -3    2.81    0.41
  -6   0   3    2.03    0.25
  -6   0   3    2.05    0.29
  -6   0   3    1.66    0.21
   6   0  -3    2.44    0.31
   6   0   3    1.91    0.35
   6   0   3    2.12    0.31
  -6   0  -3    2.07    0.25
  -6   0  -3    3.09    0.59
   6   0   3    2.61    0.48
   6   0  -3    1.45    0.40
   6   0  -3    1.90    0.31
   6   0   3    2.10    0.38
  -6   0   3    1.85    0.32
   6   0   3    2.74    0.30
  -6   0  -3    2.34    0.38
  -6   0  -3    2.18    0.32
  -6   0  -3    2.84    0.23
  -6   0   3    2.68    0.32
   6   0   3    2.33    0.28
   6   0  -3    1.74    0.44
  -6   1  -3   81.16    2.95
  -6  -1   3   76.73    2.77
   6  -1  -3   78.61    2.92
   6   1   3   80.87    2.92
  -6  -1   3   75.28    2.80
  -6   1  -3   82.40    2.87
   6   1   3   79.87    2.86
  -6   1  -3   89.13    3.18
  -6   1  -3   82.83    2.98
  -6   1  -3   80.84    2.90
   6   1   3   79.54    2.91
  -6   1  -3   79.65    2.90
   6  -1  -3   80.06    3.04
  -6  -1   3   77.11    2.92
   6   1   3   82.38    3.02
  -6   1  -3   79.17    2.90
   6   1   3   77.18    2.89
   6  -1  -3   76.74    2.91
   6  -1  -3   76.31    2.91
   6   1   3   76.52    2.90
  -6   1  -3   79.61    2.84
   6  -1  -3   76.25    2.89
   6  -1   3   74.50    2.90
  -6  -1  -3   82.74    2.99
  -6  -1  -3   79.46    2.93
   6  -1   3   84.42    3.00
  -6   1   3   79.63    2.94
   6   1  -3   80.36    2.92
   6   1  -3   73.98    2.94
   6  -1   3   78.55    2.89
   6  -1   3   76.51    2.86
  -6   1   3   71.95    2.86
   6   1  -3   79.43    2.90
  -6  -1  -3   80.14    3.02
  -6   1   3   77.67    2.89
   6   1  -3   80.92    2.86
  -6   1   3   79.36    2.84
  -6  -1  -3   79.50    3.00
   6  -1   3   81.12    2.92
   6   1  -3   81.55    2.99
  -6   1   3   66.20    3.06
   6   1  -3   78.51    2.91
  -6  -1  -3   76.70    2.81
   6  -1   3   73.43    3.00
  -6   1   3   78.07    2.93
  -6   1   3   73.29    2.83
  -6  -1  -3   80.45    2.79
  -6  -2   3    4.84    0.67
   6   2   3    5.97    0.57
   6   2   3    6.47    0.74
  -6   2  -3    5.43    0.42
  -6   2  -3    5.48    0.49
  -6   2  -3    5.35    0.48
   6  -2  -3    5.61    0.49
   6  -2  -3    5.81    0.53
  -6   2  -3    6.93    0.57
  -6   2  -3    5.81    0.44
  -6   2  -3    5.79    0.45
  -6   2  -3    6.94    0.56
   6  -2  -3    6.87    0.70
   6   2   3    5.72    0.46
   6  -2  -3    5.60    0.50
  -6  -2   3    5.55    0.27
  -6   2  -3    5.69    0.63
   6   2   3    6.06    0.44
  -6   2  -3    5.20    0.41
   6   2   3    6.88    0.70
  -6   2  -3    6.33    0.90
  -6  -2   3    5.87    0.81
  -6   2   3    4.73    0.45
   6   2  -3    5.34    0.48
  -6  -2  -3    4.69    0.62
  -6  -2  -3    6.07    1.01
  -6   2   3    5.67    0.40
   6  -2   3    5.85    0.67
   6  -2   3    5.37    0.46
   6   2  -3    6.26    0.47
  -6   2   3    5.72    0.56
  -6   2   3    5.16    0.45
   6  -2   3    5.09    0.54
  -6   2   3    5.88    0.51
   6   2  -3    6.11    0.52
  -6  -2  -3    6.06    0.56
  -6   2   3    5.76    0.61
   6  -2   3    5.49    0.49
  -6   2   3    5.64    0.43
  -6  -2  -3    5.42    0.32
  -6  -2  -3    7.44    0.72
   6   2  -3    5.06    0.68
   6   2  -3    6.02    0.53
  -6   3  -3    2.46    0.35
   6   3   3    3.51    0.64
  -6   3  -3    2.40    0.42
   6   3   3    1.19    0.69
  -6   3  -3    1.69    0.52
   6  -3  -3    3.02    0.41
  -6   3  -3    3.67    0.56
   6   3   3    3.04    0.47
   6  -3  -3    1.85    0.56
   6   3   3    2.52    0.52
  -6   3  -3    2.48    0.41
   6   3   3    3.38    0.68
   6   3   3    2.32    0.37
   6  -3  -3    2.28    0.49
  -6   3  -3    3.04    0.49
   6  -3  -3    3.25    0.59
  -6   3  -3    2.63    0.44
  -6   3  -3    4.01    0.68
   6  -3  -3    2.52    0.46
   6  -3  -3    2.15    0.49
   6  -3   3    3.39    0.53
   6   3  -3    3.03    0.59
   6  -3   3    2.71    0.47
   6  -3   3    4.45    0.72
   6  -3   3    2.59    0.38
  -6   3   3    1.81    0.77
   6  -3   3    2.25    0.51
  -6  -3  -3    2.93    0.57
  -6   3   3    2.67    0.39
   6   3  -3    3.77    0.60
  -6   3   3    2.36    0.38
  -6  -3  -3    3.91    0.70
  -6  -3  -3    3.27    0.47
  -6   3   3    3.40    0.52
  -6   3   3    2.44    0.44
  -6  -3  -3    3.02    0.29
  -6   3   3    2.57    0.44
   6  -4  -3    2.81    0.81
   6   4   3    4.87    0.71
  -6   4  -3    3.97    0.55
   6   4   3    4.65    0.71
  -6   4  -3    4.79    0.79
   6   4   3    3.62    0.76
   6  -4  -3    3.62    0.54
   6   4   3    3.49    0.89
  -6  -4  -3    4.12    0.37
   6  -4   3    4.53    0.77
   6  -4   3    4.71    0.74
  -6   4   3    2.95    0.70
   6  -4   3    4.31    0.57
  -6   4   3    3.37    0.59
  -6   4   3    5.91    0.81
   6  -4   3    3.52    0.64
   6   4  -3    3.84    0.56
   6  -5  -3    7.60    0.63
   6  -5  -3    6.64    0.62
   6   5   3    8.01    0.64
   6   5   3    5.95    0.68
   6   5   3    8.55    0.68
  -6   5  -3    6.38    0.60
   6   5  -3    7.75    0.66
  -6   5   3    7.75    0.67
   6   5  -3    9.03    0.75
  -6   5   3    7.50    0.69
   6   5  -3    7.49    0.71
  -6  -5  -3    6.83    0.55
   6  -5   3    7.41    0.60
   6   6   3    1.35    0.29
   6  -6  -3    1.17    0.27
  -6   6  -3    1.02    0.26
   6   6   3    1.14    0.37
   6   6   3    1.71    0.29
   6   6  -3    1.93    0.32
   6   6  -3    0.83    0.29
  -6   6   3    1.17    0.30
  -6   6   3    1.20    0.29
   6  -6   3    1.02    0.23
   7   0   3   -0.42    0.28
  -7   0  -3   -0.09    0.15
  -7   0   3    0.33    0.19
   7   0  -3    0.23    0.27
  -7   0   3    0.02    0.19
  -7   0  -3   -0.15    0.32
   7   0   3    0.06    0.32
   7   0   3   -0.25    0.33
  -7   0   3   -0.03    0.14
   7   0  -3   -0.03    0.37
   7   0   3   -0.12    0.25
  -7   0   3    0.28    0.44
   7   0   3    0.40    0.34
  -7   0  -3   -0.23    0.18
   7   0  -3    0.20    0.36
  -7   0  -3   -0.12    0.19
   7   0  -3    0.08    0.26
   7   0   3   -0.20    0.23
   7   0  -3    0.31    0.26
  -7   0   3    0.01    0.23
   7   1   3    0.12    0.24
   7  -1  -3   -0.29    0.30
  -7   1  -3    0.05    0.44
  -7   1  -3    0.55    0.26
   7  -1  -3    0.16    0.27
  -7   1  -3    0.00    0.27
   7  -1  -3   -0.21    0.54
  -7   1  -3    0.11    0.19
  -7   1  -3    0.05    0.23
   7  -1  -3    0.43    0.45
  -7  -1   3    0.08    0.17
  -7  -1   3   -0.45    0.27
   7  -1  -3   -0.11    0.28
  -7  -1   3    0.25    0.46
  -7   1  -3    0.01    0.17
   7  -1  -3   -0.04    0.25
   7   1   3   -0.61    0.44
  -7  -1   3    0.31    0.14
   7   1   3    0.17    0.25
   7   1   3    0.21    0.44
   7  -1  -3   -0.37    0.58
   7   1   3    0.25    0.28
   7   1   3    0.28    0.31
  -7   1   3    0.06    0.19
  -7   1   3    0.07    0.19
   7   1  -3    0.34    0.29
   7  -1   3    0.31    0.26
  -7   1   3   -0.09    0.43
  -7   1   3   -0.21    0.27
  -7  -1  -3    0.33    0.22
   7   1  -3   -0.06    0.43
   7  -1   3    0.56    0.46
   7  -1   3    0.26    0.37
   7  -1   3    0.22    0.31
  -7   1   3    0.02    0.26
  -7   1   3   -0.13    0.25
   7  -1   3    0.47    0.26
  -7  -1  -3    0.08    0.43
  -7   1   3    0.36    0.31
   7   1  -3    0.36    0.27
   7  -1   3    0.36    0.40
  -7  -1  -3    0.24    0.16
   7  -1   3    0.01    0.55
   7   2   3    3.47    0.49
   7  -2  -3    5.15    0.93
   7   2   3    2.86    0.55
   7  -2  -3    1.85    0.65
  -7  -2   3    2.89    0.29
  -7   2  -3    3.67    0.46
   7   2   3    4.07    0.65
   7   2   3    3.59    0.48
   7  -2  -3    2.35    0.51
   7  -2  -3    4.45    0.61
  -7   2  -3    3.53    0.38
  -7   2  -3    3.10    0.53
  -7   2  -3    3.31    0.42
   7  -2  -3    3.22    0.53
  -7   2  -3    3.83    0.64
   7   2   3    2.93    0.71
  -7   2  -3    3.15    0.51
   7   2   3    3.61    0.46
  -7  -2   3    2.17    0.60
  -7   2  -3    3.92    0.58
   7  -2  -3    4.26    0.63
  -7   2  -3    3.53    0.52
  -7  -2   3    3.04    0.42
   7   2   3    4.18    0.59
   7  -2  -3    2.94    0.59
   7  -2  -3    3.47    0.45
   7  -2  -3    3.15    0.50
   7   2   3    5.04    0.81
   7   2  -3    2.90    0.74
   7  -2   3    3.07    0.50
   7   2  -3    4.35    0.57
   7  -2   3    1.62    0.74
  -7   2   3    3.03    0.49
  -7   2   3    2.77    0.63
  -7   2   3    3.87    0.62
  -7   2   3    3.19    0.37
   7   2  -3    3.87    0.53
   7  -2   3    3.76    0.62
  -7  -2  -3    3.20    0.31
   7   2  -3    2.92    0.48
   7   2  -3    3.43    0.61
  -7   2   3    3.18    0.40
   7   2  -3    3.61    0.51
   7  -2   3    3.23    0.56
   7   2  -3    4.21    0.68
  -7   2   3    3.08    0.51
  -7   2   3    3.59    0.46
   7  -2   3    3.77    0.56
   7  -2   3    4.88    0.84
   7  -2   3    4.44    0.67
  -7  -2  -3    2.68    0.63
   7  -2   3    3.61    0.62
  -7  -2  -3    2.93    0.59
   7  -2   3    2.97    0.58
  -7   3  -3    1.95    0.32
   7  -3  -3    1.52    0.39
  -7   3  -3    1.69    0.58
   7  -3  -3    2.22    0.45
  -7   3  -3    1.90    0.31
   7   3   3    2.24    0.44
   7   3   3    1.90    0.52
   7  -3  -3    1.90    0.45
   7  -3  -3    1.82    0.51
   7   3   3    1.58    0.48
   7   3   3    2.11    0.62
  -7   3  -3    1.98    0.52
   7  -3  -3    2.08    0.47
   7   3   3    2.21    0.39
  -7   3  -3    2.39    0.47
   7  -3   3    2.53    0.46
  -7   3   3    2.03    0.39
  -7   3   3    2.80    0.47
   7  -3   3    2.65    0.47
   7  -3   3    1.85    0.47
  -7   3   3    2.59    0.43
  -7   3   3    2.01    0.33
  -7  -3  -3    2.36    0.31
   7  -3   3    1.84    0.45
   7   4   3    8.76    1.06
   7  -4  -3    8.23    0.66
  -7   4  -3    9.21    0.81
   7   4   3    9.15    0.72
  -7   4  -3    9.62    0.81
  -7   4  -3    8.87    0.73
   7  -4  -3    8.84    0.72
   7   4   3    9.51    0.78
   7  -4   3    9.34    0.75
  -7   4   3    7.01    0.71
   7  -4   3    8.99    0.68
  -7   4   3    7.91    0.51
  -7   4   3    8.88    0.86
   7  -4   3    8.80    0.71
   7   5   3    0.96    0.36
   7   5   3    1.46    0.40
  -7   5  -3    0.82    0.46
   7   5   3    0.85    0.34
   7  -5  -3    1.08    0.29
   7  -5  -3    1.09    0.30
  -7   5   3    0.59    0.36
  -7   6  -3    0.59    0.21
   7  -6   3    0.19    0.18
  -7   6   3    0.41    0.27
   8   0   3   21.63    1.01
  -8   0   3   17.69    1.01
   8   0  -3   20.74    1.03
  -8   0   3   18.19    1.13
   8   0  -3   20.20    1.07
   8   0  -3   20.47    1.06
   8   0  -3   20.63    1.01
  -8   0  -3   22.50    1.00
   8   0   3   21.06    1.05
  -8   0   3   19.68    0.87
  -8   0  -3   21.53    0.88
   8   0  -3   19.22    0.99
  -8   0  -3   21.25    1.06
   8   0   3   19.69    1.07
  -8   0  -3   20.06    1.13
   8   0   3   20.40    1.11
   8   0   3   23.30    1.20
  -8   0  -3   20.95    0.89
  -8   0   3   21.18    0.89
   8   0  -3   20.20    1.08
   8   0   3   21.94    1.06
   8   0  -3   19.03    1.11
   8   0   3   17.84    1.04
   8   0   3   19.76    0.99
   8  -1  -3   20.22    1.14
  -8   1  -3   21.81    1.05
   8   1   3   20.92    1.06
   8   1   3   22.11    1.06
  -8  -1   3   21.26    0.89
  -8   1  -3   22.09    1.05
   8  -1  -3   23.19    1.11
   8   1   3   20.99    1.14
   8  -1  -3   21.21    1.12
   8  -1  -3   22.67    1.06
  -8   1  -3   22.41    1.08
  -8   1  -3   22.02    0.93
  -8   1  -3   20.99    0.97
  -8  -1   3   20.61    1.05
   8   1   3   23.28    1.05
   8  -1  -3   21.76    1.12
  -8  -1   3   21.70    0.95
   8  -1  -3   20.53    1.10
   8   1   3   20.18    1.09
   8   1   3   21.55    1.25
  -8   1  -3   22.26    1.01
   8  -1  -3   24.20    1.11
  -8  -1   3   23.59    0.92
   8   1   3   21.31    1.19
   8   1   3   21.20    1.23
   8   1   3   22.01    1.12
   8   1  -3   23.35    1.08
   8   1  -3   21.77    1.05
   8   1  -3   23.06    1.10
   8  -1   3   21.34    1.17
   8  -1   3   21.95    1.13
   8   1  -3   22.76    1.17
   8  -1   3   22.98    1.07
  -8  -1  -3   22.01    0.96
   8  -1   3   21.51    1.19
  -8   1   3   20.84    1.04
  -8   1   3   22.35    0.94
   8  -1   3   20.58    1.05
   8  -1   3   20.78    1.06
  -8  -1  -3   20.29    0.88
   8   1  -3   21.45    1.12
   8  -1   3   22.24    1.13
  -8   1   3   21.21    0.97
  -8   1   3   22.10    1.01
   8   1  -3   21.92    1.10
  -8   1   3   21.31    1.07
  -8   1   3   19.74    1.09
   8   1  -3   23.30    1.14
  -8  -1  -3   22.76    0.90
   8  -1   3   21.92    1.11
   8  -1   3   20.91    1.14
   8   2   3    2.61    0.43
   8  -2  -3    3.42    0.59
  -8   2  -3    2.08    0.40
   8   2   3    2.82    0.50
  -8  -2   3    1.57    0.23
  -8   2  -3    2.53    0.46
   8  -2  -3    1.65    0.44
  -8   2  -3    2.21    0.38
  -8   2  -3    1.56    0.49
  -8   2  -3    2.56    0.43
   8   2   3    2.43    0.40
  -8   2  -3    2.36    0.39
   8  -2  -3    1.87    0.42
   8   2   3    1.67    0.52
   8  -2  -3    2.20    0.59
   8  -2  -3    1.91    0.48
   8   2   3    2.08    0.42
  -8  -2   3    1.64    0.28
   8   2   3    2.87    0.48
  -8   2  -3    1.79    0.61
  -8   2  -3    3.15    0.59
   8  -2  -3    2.57    0.45
  -8   2  -3    2.02    0.39
  -8  -2   3    2.46    0.49
   8  -2  -3    2.36    0.43
   8  -2  -3    1.70    0.39
   8  -2   3    2.59    0.51
   8   2  -3    1.94    0.45
  -8   2   3    1.89    0.37
   8   2  -3    1.98    0.39
   8  -2   3    1.56    0.41
  -8   2   3    1.84    0.31
   8  -2   3    1.74    0.41
   8   2  -3    1.13    0.54
  -8   2   3    2.24    0.40
   8  -2   3    1.69    0.46
   8   2  -3    1.92    0.50
   8  -2   3    1.76    0.49
  -8  -2  -3    2.58    0.36
   8   2  -3    2.28    0.58
  -8   2   3    2.03    0.41
  -8   2   3    2.09    0.37
  -8   2   3    2.28    0.58
  -8   2   3    2.04    0.38
   8   2  -3    2.57    0.46
  -8  -2  -3    2.03    0.31
   8   2  -3    2.36    0.43
   8  -2   3    2.18    0.43
   8  -3  -3    0.21    0.45
  -8   3  -3    0.23    0.24
   8  -3  -3   -0.13    0.33
  -8   3  -3   -0.04    0.34
   8   3   3   -0.03    0.58
   8  -3  -3    0.40    0.55
   8  -3  -3    0.27    0.42
  -8   3  -3    0.10    0.30
   8   3   3   -0.12    0.43
   8   3   3    0.34    0.42
   8   3   3   -0.28    0.39
   8   3   3    0.79    0.42
  -8   3  -3   -0.48    0.38
   8  -3  -3    0.25    0.31
   8  -3  -3    0.08    0.38
  -8   3   3   -0.15    0.26
   8  -3   3   -0.04    0.36
   8  -3   3    0.17    0.35
  -8   3   3   -0.41    0.36
  -8   3   3    0.26    0.23
   8  -3   3    0.36    0.36
  -8  -3  -3   -0.21    0.28
   8   3  -3   -0.07    0.58
   8  -3   3   -0.02    0.49
  -8   3   3   -0.16    0.47
  -8   3   3   -0.16    0.59
  -8   3   3   -0.51    0.37
  -8  -3  -3    0.21    0.23
  -8   4  -3    1.17    0.32
   8  -4  -3    0.97    0.29
  -8   4  -3    1.90    0.55
   8   4   3    1.23    0.38
  -8   4  -3    1.26    0.41
   8  -4  -3    0.91    0.35
   8  -4   3    1.27    0.36
   8  -4   3    1.20    0.32
  -8   4   3    1.23    0.32
   8  -5  -3    0.23    0.23
  -8   5  -3    0.18    0.22
   8  -5  -3   -0.09    0.25
   8  -5   3    0.25    0.24
  -8   5   3    0.53    0.25
   9   0  -3    0.11    0.37
  -9   0   3    0.17    0.20
   9   0   3    0.73    0.34
   9   0   3    0.32    0.33
   9   0  -3   -0.30    0.40
  -9   0  -3    0.48    0.34
  -9   0  -3   -0.22    0.19
   9   0  -3    0.19    0.37
  -9   0   3   -0.41    0.38
   9   0   3   -0.38    0.34
  -9   0   3    0.48    0.32
   9   0   3    0.02    0.33
  -9   0  -3    0.23    0.39
  -9   0  -3    0.02    0.23
   9   0  -3    0.45    0.32
   9   0  -3   -0.14    0.32
  -9   0  -3   -0.34    0.30
  -9   0   3    0.02    0.23
   9   0   3    0.44    0.46
   9   0   3   -0.29    0.35
  -9   0   3   -0.47    0.36
   9   0  -3    0.67    0.33
   9   0  -3   -0.03    0.31
  -9   0   3   -0.29    0.43
   9   0   3   -0.10    0.34
   9   0   3   -0.64    0.42
  -9   0  -3   -0.07    0.32
  -9   1  -3    2.11    0.41
   9  -1  -3    1.90    0.36
  -9  -1   3    2.03    0.51
   9   1   3    1.90    0.39
   9   1   3    2.26    0.40
   9   1   3    3.25    0.54
   9  -1  -3    2.11    0.38
   9  -1  -3    2.08    0.45
  -9   1  -3    2.48    0.51
  -9  -1   3    1.93    0.28
   9   1   3    0.72    0.64
  -9  -1   3    2.10    0.45
   9  -1  -3    1.78    0.37
  -9   1  -3    1.57    0.39
   9   1   3    1.79    0.37
  -9   1  -3    1.93    0.38
  -9   1  -3    1.22    0.44
   9  -1  -3    2.07    0.42
  -9  -1   3    1.91    0.27
   9  -1  -3    1.64    0.38
   9  -1  -3    2.51    0.43
   9   1   3    1.76    0.44
   9   1   3    2.30    0.49
  -9   1  -3    1.87    0.28
   9   1   3    2.62    0.49
  -9   1  -3    2.30    0.34
  -9   1  -3    2.14    0.44
  -9   1   3    1.92    0.35
   9   1  -3    1.66    0.57
  -9   1   3    1.92    0.31
   9  -1   3    1.57    0.47
   9  -1   3    1.66    0.41
   9  -1   3    2.65    0.44
  -9   1   3    3.10    0.51
   9  -1   3    2.10    0.50
  -9  -1  -3    2.55    0.35
   9   1  -3    1.72    0.37
   9  -1   3    1.61    0.34
   9  -1   3    1.94    0.45
  -9   1   3    3.35    0.67
   9   1  -3    1.74    0.41
   9   1  -3    2.06    0.44
   9   1  -3    1.81    0.36
   9   1  -3    1.90    0.44
  -9  -1  -3    1.55    0.47
   9   1  -3    1.39    0.48
   9   1  -3    1.75    0.37
  -9  -1  -3    2.80    0.36
  -9   1   3    1.64    0.43
   9  -1   3    2.19    0.40
  -9   1   3    0.93    0.41
  -9   1   3    1.67    0.33
   9  -1   3    1.97    0.42
  -9  -1  -3    1.06    0.35
  -9   2  -3    8.40    0.59
  -9  -2   3    9.68    0.51
  -9   2  -3   10.51    0.71
   9   2   3    9.53    0.66
   9   2   3    8.90    0.73
   9  -2  -3    7.83    0.65
  -9   2  -3    9.01    0.67
   9  -2  -3    9.55    0.65
  -9   2  -3    9.03    0.74
   9   2   3    9.85    0.72
  -9  -2   3   10.35    0.81
   9  -2  -3    8.53    0.63
  -9   2  -3   10.31    0.60
   9  -2  -3    8.80    0.67
  -9   2  -3    8.58    0.81
  -9   2  -3    7.14    0.84
   9  -2  -3    9.70    0.69
   9   2   3    8.60    0.68
   9  -2  -3   10.31    0.78
   9   2   3   10.49    0.76
   9   2  -3    9.26    0.82
  -9   2   3    9.40    0.61
  -9   2   3    7.96    0.80
   9   2  -3    9.83    0.67
   9   2  -3    8.57    0.68
   9   2  -3   10.17    0.80
  -9   2   3    9.84    0.72
   9  -2   3    8.84    0.69
   9  -2   3    9.47    0.64
   9  -2   3    8.44    0.65
   9   2  -3    8.15    0.69
  -9   2   3    7.98    0.70
  -9   2   3    9.74    0.59
   9  -2   3    8.96    0.73
   9  -2   3    9.59    0.72
  -9  -2  -3    9.18    0.51
  -9   2   3    8.06    0.75
   9   2  -3    8.44    0.69
  -9  -2  -3    9.18    0.54
   9   3   3    4.19    0.59
  -9   3  -3    3.77    0.37
   9  -3  -3    4.21    0.49
   9  -3  -3    3.73    0.52
   9  -3  -3    5.17    0.72
  -9   3  -3    4.70    0.68
  -9   3  -3    3.73    0.49
   9   3   3    6.33    0.98
   9  -3  -3    3.55    0.55
   9   3   3    3.71    0.65
  -9   3  -3    4.67    0.52
  -9   3   3    3.93    0.44
   9   3  -3    4.33    0.56
   9  -3   3    3.62    0.47
   9  -3   3    4.56    0.51
  -9   3   3    3.85    0.36
  -9   3   3    4.28    0.65
   9  -3   3    4.03    0.51
  -9   3   3    4.38    0.45
  -9   4  -3    1.94    0.35
  -9   4  -3    2.82    0.38
   9  -4  -3    1.75    0.27
   9  -4  -3    2.07    0.33
   9  -4   3    2.81    0.36
   9  -4   3    2.19    0.32
  -9   4   3    2.60    0.38
   9  -5  -3    0.00    0.21
  -9   5  -3    0.04    0.18
   9  -5   3   -0.03    0.17
  -9   5   3    0.25    0.20
  10   0   3   32.34    1.33
 -10   0   3   30.36    1.28
 -10   0  -3   33.58    1.26
  10   0  -3   28.76    1.33
 -10   0  -3   30.66    1.42
 -10   0  -3   32.44    1.38
  10   0  -3   31.75    1.34
 -10   0   3   33.70    1.29
  10   0   3   29.78    1.34
 -10   0  -3   33.34    1.28
  10   0   3   29.69    1.33
  10   0  -3   30.81    1.33
 -10   0   3   29.42    1.44
  10   0  -3   28.95    1.34
  10   0   3   30.94    1.37
  10   0  -3   32.29    1.36
  10   0   3   30.58    1.41
 -10   0  -3   30.50    1.29
  10   0   3   31.38    1.38
  10   0  -3   30.58    1.33
 -10   0   3   32.67    1.25
 -10   1  -3    8.31    0.63
  10  -1  -3    8.10    0.60
  10   1   3    8.58    0.59
 -10  -1   3    9.61    0.75
  10  -1  -3    7.26    0.57
  10  -1  -3    8.45    0.57
 -10  -1   3    7.67    0.55
 -10   1  -3    7.80    0.62
  10   1   3    8.20    0.58
  10  -1  -3    7.87    0.57
 -10   1  -3    8.48    0.50
  10  -1  -3    8.33    0.59
  10  -1  -3    8.19    0.62
 -10   1  -3    8.62    0.50
 -10   1  -3    8.17    0.57
  10   1   3    7.82    0.61
  10   1   3    7.81    0.56
  10   1   3    9.03    0.73
 -10   1  -3    9.33    0.75
 -10   1   3    9.47    0.78
 -10   1   3    8.27    0.60
 -10  -1  -3    9.92    0.71
 -10   1   3    6.81    0.65
  10   1  -3    7.61    0.57
 -10  -1  -3    8.10    0.57
  10  -1   3    9.12    0.69
  10   1  -3    7.12    0.73
  10   1  -3    7.97    0.64
 -10  -1  -3    8.79    0.52
 -10   1   3    8.30    0.51
 -10   1   3    8.57    0.52
  10   1  -3    7.64    0.58
  10  -1   3    8.14    0.58
  10  -1   3    7.98    0.58
 -10   1   3    8.75    0.59
  10   1  -3    7.59    0.60
  10  -1   3    8.07    0.59
 -10  -1  -3    7.90    0.53
  10  -1   3    7.20    0.57
  10   2   3    0.64    0.27
  10   2   3    0.81    0.27
  10  -2  -3    0.34    0.26
 -10   2  -3    0.33    0.32
 -10   2  -3    0.63    0.35
  10  -2  -3    0.21    0.28
  10   2   3    0.32    0.30
 -10   2  -3    0.26    0.33
  10  -2  -3    1.00    0.30
 -10   2  -3    0.91    0.23
 -10   2  -3    1.07    0.36
 -10  -2   3    0.73    0.29
 -10   2   3    0.49    0.22
  10   2  -3   -0.03    0.42
 -10  -2  -3    0.37    0.26
 -10   2   3    0.15    0.32
  10   2  -3    0.87    0.28
 -10   2   3    0.27    0.28
  10   2  -3    0.10    0.38
  10   2  -3    0.23    0.25
  10  -2   3    0.34    0.31
 -10   2   3    0.61    0.29
  10  -2   3    0.79    0.44
  10  -2   3    1.24    0.31
 -10   2   3    0.09    0.33
  10  -2   3    0.60    0.28
  10   2  -3    0.53    0.30
 -10   3  -3    1.13    0.27
  10   3   3    1.47    0.33
 -10   3  -3    1.96    0.41
  10  -3  -3    1.55    0.29
 -10   3  -3    1.46    0.24
  10   3   3    1.15    0.30
  10  -3  -3    1.63    0.29
  10  -3   3    1.80    0.31
  10  -3   3    1.47    0.25
  10  -3   3    1.82    0.32
 -10   3   3    1.58    0.27
 -10   3   3    1.74    0.24
  10  -4  -3    0.77    0.19
 -10   4  -3    1.08    0.22
 -10   4  -3    0.25    0.27
  10  -4   3    0.64    0.22
 -10   4   3    0.82    0.22
  10  -4   3    0.75    0.25
 -11   0  -3    0.07    0.39
 -11   0   3   -0.01    0.35
 -11   0   3    0.42    0.28
  11   0   3   -0.12    0.22
 -11   0   3   -0.15    0.22
  11   0   3   -0.28    0.18
  11   0   3   -0.17    0.20
 -11   0  -3   -0.30    0.22
 -11   0   3    0.02    0.28
  11   0  -3   -0.15    0.25
  11   0  -3    0.19    0.22
  11   0  -3    0.06    0.19
  11   0   3   -0.03    0.21
  11   0   3    0.25    0.33
 -11   0  -3    0.11    0.26
  11   0  -3    0.15    0.20
 -11   0  -3    0.36    0.24
  11  -1  -3    3.26    0.34
  11  -1  -3    3.77    0.37
  11  -1  -3    3.74    0.35
 -11   1  -3    3.24    0.30
  11   1   3    3.45    0.37
  11   1   3    3.83    0.35
  11   1   3    3.74    0.33
 -11   1  -3    4.16    0.40
  11   1   3    3.77    0.39
 -11  -1   3    3.29    0.40
 -11  -1   3    4.43    0.49
  11  -1  -3    4.27    0.35
 -11   1  -3    2.97    0.48
 -11   1   3    2.99    0.42
  11   1  -3    3.51    0.35
 -11   1   3    3.61    0.39
  11   1  -3    3.83    0.39
 -11   1   3    3.81    0.33
 -11  -1  -3    2.58    0.37
  11  -1   3    3.48    0.35
  11   1  -3    3.67    0.34
  11  -1   3    4.20    0.35
 -11  -1  -3    3.69    0.38
 -11   1   3    4.05    0.41
  11  -1   3    3.43    0.33
 -11   1   3    2.65    0.46
  11  -1   3    3.78    0.35
  11   1  -3    3.83    0.36
  11  -1   3    3.22    0.42
  11   2   3    1.14    0.23
  11  -2  -3    1.18    0.22
 -11   2  -3    1.51    0.21
  11  -2  -3    0.74    0.26
  11   2   3    1.08    0.30
  11  -2  -3    0.86    0.21
  11   2   3    1.14    0.25
  11  -2  -3    1.18    0.28
 -11   2  -3    0.89    0.28
 -11   2   3    1.18    0.25
  11  -2   3    1.39    0.26
  11  -2   3    1.01    0.28
  11  -2   3    1.21    0.23
 -11   2   3    1.23    0.25
  11   2  -3    1.30    0.27
  11  -2   3    1.28    0.29
 -11   2   3    0.89    0.17
  11  -2   3    0.98    0.22
  11   2  -3    1.52    0.29
  11   2  -3    1.40    0.24
  11  -3  -3    1.37    0.22
 -11   3   3    1.69    0.36
  11  -3   3    1.28    0.20
 -11   3   3    0.98    0.21
 -12   0   3   26.06    0.97
  12   0  -3   23.58    0.98
  12   0   3   27.18    1.01
  12   0   3   26.45    0.99
  12   0  -3   23.20    0.98
  12   0   3   26.24    0.99
 -12   0  -3   26.30    0.97
  12   0   3   23.53    0.98
  12   0  -3   26.80    1.00
  12  -1  -3    5.25    0.33
  12   1   3    5.73    0.33
  12  -1  -3    5.59    0.33
  12   1   3    5.55    0.33
 -12   1  -3    5.45    0.33
  12  -1  -3    6.24    0.34
 -12   1  -3    6.47    0.31
 -12   1   3    6.53    0.31
  12   1  -3    6.37    0.34
  12   1  -3    4.94    0.31
  12  -1   3    4.59    0.34
   0   0   4  535.28   18.89
   0   0   4  542.59   18.86
   0   0  -4  596.44   18.87
   0   0  -4  514.11   18.87
   0   0   4  560.30   18.91
   0   0   4  532.93   18.89
   0   0  -4  546.71   18.94
   0   0   4  542.47   19.01
   0   0  -4  531.96   18.94
   0   1  -4    2.40    0.15
   0   1   4    2.15    0.14
   0   1  -4    2.54    0.15
   0   2   4   16.64    0.68
   0  -2  -4   16.69    0.67
   0  -2  -4   18.17    0.65
   0   2  -4   16.80    0.67
   0  -2   4   17.27    0.65
   0   2  -4   16.56    0.66
   0   2   4   15.20    0.70
   0  -2  -4   17.30    0.63
   0   2  -4   16.53    0.69
   0   2   4   16.01    0.68
   0  -2   4   16.96    0.63
   0   2  -4   16.91    0.67
   0   2  -4   17.11    0.68
   0  -2   4   17.94    0.66
   0   2   4   16.73    0.66
   0   2   4   16.14    0.68
   0  -2   4   16.27    0.66
   0   2   4   16.42    0.67
   0  -2   4   16.70    0.66
   0  -2  -4   16.30    0.67
   0   3   4    0.08    0.12
   0   3  -4    0.08    0.14
   0   3  -4    0.02    0.14
   0   3   4   -0.16    0.16
   0  -3  -4    0.01    0.13
   0   3   4    0.14    0.16
   0  -3   4   -0.08    0.11
   0   3  -4    0.02    0.14
   0  -3  -4    0.22    0.12
   0   3  -4    0.29    0.20
   0  -3  -4    0.18    0.12
   0   3  -4    0.01    0.17
   0   3   4    0.09    0.15
   0   3   4   -0.02    0.21
   0  -3   4    0.26    0.13
   0   3   4    0.06    0.17
   0  -3   4    0.01    0.09
   0  -3  -4   -0.20    0.13
   0  -3   4   -0.13    0.14
   0  -3   4    0.15    0.13
   0  -3  -4    0.01    0.14
   0  -4  -4   37.63    1.43
   0  -4   4   33.79    1.40
   0   4  -4   33.96    1.42
   0  -4   4   34.47    1.34
   0   4  -4   34.15    1.42
   0   4   4   36.90    1.50
   0  -4   4   39.83    1.49
   0  -4  -4   32.95    1.41
   0  -4  -4   33.27    1.35
   0   4   4   33.02    1.56
   0  -4   4   35.51    1.44
   0  -4   4   32.80    1.42
   0  -4  -4   33.96    1.41
   0   4  -4   36.67    1.53
   0  -4   4   34.54    1.34
   0   4   4   35.66    1.55
   0   4   4   33.34    1.42
   0   4  -4   36.34    1.53
   0  -4  -4   36.81    1.35
   0   4   4   34.94    1.34
   0   4   4   35.71    1.53
   0  -4   4   35.17    1.41
   0   4  -4   34.40    1.46
   0   4  -4   34.48    1.68
   0   5   4    0.35    0.35
   0  -5  -4    0.36    0.36
   0  -5   4    0.48    0.30
   0   5  -4    0.83    0.45
   0   5  -4   -0.37    0.43
   0  -5  -4    0.63    0.25
   0   5   4   -0.65    0.42
   0   5   4    0.31    0.48
   0   5   4    1.14    0.48
   0   5  -4    0.40    0.35
   0  -5  -4    0.34    0.38
   0   5  -4    0.20    0.40
   0  -5  -4    0.24    0.26
   0  -5   4   -0.09    0.38
   0  -5   4    0.35    0.20
   0  -5   4   -0.14    0.23
   0   5  -4    0.34    0.36
   0   5   4    0.23    0.41
   0   5   4    0.16    0.43
   0   5  -4   -0.43    0.50
   0   5  -4    0.70    0.53
   0   5  -4    1.33    0.51
   0  -5  -4    0.43    0.20
   0   5   4    1.19    0.52
   0  -5   4    0.57    0.37
   0  -6   4   76.38    3.40
   0  -6  -4   67.10    2.50
   0  -6  -4   72.29    2.53
   0   6   4   64.61    2.63
   0   6   4   63.80    2.60
   0   6   4   66.02    2.64
   0   6  -4   65.61    2.56
   0   6  -4   66.27    2.61
   0  -6   4   68.98    2.54
   0   6  -4   60.10    2.59
   0   6  -4   64.30    2.60
   0  -6   4   65.76    2.50
   0  -6   4   63.86    2.68
   0   6  -4   63.94    2.61
   0   6   4   67.42    2.83
   0   6  -4   65.81    2.69
   0   6   4   65.69    2.57
   0   6   4   65.17    2.61
   0   6  -4   65.72    2.60
   0  -6  -4   67.13    2.56
   0  -6   4   67.78    2.56
   0  -6  -4   68.80    2.49
   0  -6  -4   59.31    2.68
   0   6   4   61.49    2.61
   0  -6   4   68.23    2.51
   0   6  -4   70.54    2.63
   0   7   4    0.08    0.28
   0  -7   4    0.36    0.41
   0   7  -4    0.36    0.29
   0   7   4   -0.06    0.28
   0  -7  -4    0.21    0.41
   0   7  -4    0.02    0.24
   0  -7   4    0.13    0.21
   0   7   4   -0.21    0.29
   0  -7   4    0.04    0.22
   0   7  -4    0.04    0.30
   0  -7  -4    0.18    0.18
   0   7   4    0.06    0.26
   0  -7   4    0.10    0.30
   0   7   4    0.16    0.25
   0   7  -4    0.29    0.35
   0   7  -4    0.12    0.26
   0   7   4    0.34    0.24
   0   7  -4   -0.11    0.24
   0  -7  -4   -0.13    0.20
  -1   0   4   -0.02    0.03
  -1   0   4   -0.02    0.03
  -1   0  -4   -0.12    0.06
  -1   0   4    0.04    0.05
  -1   0  -4   -0.01    0.07
   1   0  -4    0.02    0.06
   1   0   4   -0.08    0.05
   1   0   4    0.05    0.05
   1   0   4   -0.04    0.05
  -1   0  -4   -0.04    0.06
  -1   0   4   -0.10    0.04
  -1   0  -4   -0.11    0.04
  -1   0  -4   -0.06    0.05
   1   0  -4    0.01    0.04
   1   0  -4    0.09    0.07
   1   0   4    0.03    0.06
  -1   0   4   -0.02    0.05
  -1   0   4    0.03    0.04
  -1  -1   4  404.73   13.53
  -1  -1   4  390.84   13.57
   1  -1  -4  398.82   13.57
   1  -1  -4  379.82   13.54
  -1   1  -4  399.24   13.56
   1  -1  -4  394.93   13.55
   1   1   4  392.93   13.58
  -1  -1   4  391.21   13.53
   1  -1  -4  412.20   13.58
  -1   1  -4  392.84   13.55
  -1   1  -4  374.18   13.57
   1  -1  -4  385.69   13.54
  -1  -1   4  387.78   13.57
  -1  -1   4  374.20   13.56
   1   1   4  398.88   13.57
   1   1   4  382.06   13.57
  -1   1  -4  379.33   13.57
  -1   1  -4  376.63   13.57
   1   1   4  398.39   13.55
   1   1   4  402.50   13.55
  -1  -1  -4  407.34   13.55
  -1  -1  -4  417.63   13.58
  -1   1   4  364.72   13.54
   1  -1   4  416.10   13.57
   1  -1   4  397.26   13.57
   1  -1   4  390.98   13.56
  -1  -1  -4  387.57   13.57
   1  -1   4  376.04   13.58
   1  -1   4  386.24   13.56
  -1   1   4  373.03   13.55
  -1  -1  -4  398.85   13.56
  -1   1   4  395.99   13.55
  -1   1   4  381.72   13.55
  -1   1   4  390.04   13.56
   1   1  -4  389.58   13.54
  -1   1   4  391.09   13.57
   1   1  -4  404.37   13.57
   1   1  -4  386.44   13.55
   1   1  -4  384.96   13.55
  -1   1   4  392.99   13.55
   1   1  -4  390.20   13.56
   1   1  -4  387.62   13.56
  -1  -2   4   15.23    0.59
  -1  -2   4   16.09    0.65
   1   2   4   16.35    0.79
  -1  -2   4   15.83    0.64
  -1   2  -4   16.23    0.66
   1  -2  -4   16.26    0.64
   1   2   4   16.52    0.62
  -1  -2   4   16.38    0.60
   1   2   4   14.08    0.78
   1  -2  -4   16.01    0.65
   1  -2  -4   15.28    0.67
   1  -2  -4   15.68    0.60
  -1   2  -4   15.96    0.64
   1   2   4   15.94    0.67
  -1   2  -4   15.95    0.65
   1   2   4   15.93    0.66
   1  -2  -4   16.31    0.62
   1   2   4   15.72    0.66
  -1   2  -4   14.82    0.70
  -1   2  -4   16.19    0.64
  -1  -2   4   15.71    0.65
  -1   2   4   16.15    0.65
  -1  -2  -4   16.37    0.59
   1  -2   4   16.54    0.65
   1  -2   4   16.38    0.63
  -1   2   4   14.90    0.68
   1  -2   4   17.05    0.63
  -1  -2  -4   15.66    0.62
  -1  -2  -4   15.43    0.59
  -1   2   4   16.10    0.58
   1   2  -4   16.29    0.66
  -1   2   4   16.06    0.63
  -1  -2  -4   16.14    0.60
  -1   2   4   15.82    0.68
   1   2  -4   16.27    0.66
   1  -2   4   16.36    0.62
  -1  -2  -4   16.09    0.65
   1   2  -4   16.43    0.63
  -1   2   4   15.25    0.67
   1   2  -4   16.76    0.65
  -1   2   4   15.20    0.65
   1   2  -4   16.18    0.65
  -1   3  -4    1.63    0.25
  -1   3  -4    1.35    0.26
  -1  -3   4    1.70    0.16
  -1  -3   4    1.53    0.23
   1   3   4    1.24    0.24
  -1  -3   4    1.88    0.20
   1   3   4    1.50    0.29
  -1   3  -4    1.76    0.24
  -1  -3   4    1.67    0.22
   1  -3  -4    2.10    0.24
   1  -3  -4    1.90    0.21
   1   3   4    1.66    0.29
   1   3   4    1.69    0.26
   1  -3  -4    1.63    0.23
   1   3   4    1.81    0.25
  -1   3  -4    1.87    0.27
  -1   3  -4    2.29    0.30
   1   3   4    1.86    0.21
   1  -3  -4    2.38    0.24
  -1  -3   4    1.69    0.26
   1  -3  -4    1.52    0.26
  -1   3   4    1.82    0.22
   1  -3   4    1.94    0.26
   1   3  -4    1.36    0.23
   1  -3   4    1.39    0.23
  -1  -3  -4    1.52    0.20
  -1  -3  -4    1.93    0.18
  -1   3   4    1.63    0.31
  -1   3   4    2.00    0.30
   1   3  -4    1.89    0.31
   1   3  -4    1.89    0.28
   1  -3   4    1.98    0.23
  -1   3   4    2.55    0.33
  -1   3   4    1.74    0.27
  -1   3   4    1.91    0.26
   1  -3   4    1.73    0.20
  -1  -3  -4    1.75    0.25
   1   3  -4    1.63    0.25
   1  -3   4    2.29    0.25
  -1  -3  -4    1.92    0.22
   1   3  -4    1.80    0.29
   1  -3   4    1.66    0.24
  -1  -3  -4    2.49    0.30
  -1   4  -4   31.74    1.30
   1  -4  -4   29.82    1.28
   1  -4  -4   30.43    1.24
   1  -4  -4   30.89    1.23
   1   4   4   30.28    1.20
   1   4   4   30.70    1.69
  -1   4  -4   31.16    1.33
  -1  -4   4   29.44    1.24
  -1  -4   4   31.35    1.28
  -1  -4   4   28.99    1.17
   1   4   4   30.53    1.36
  -1  -4   4   31.54    1.20
   1   4   4   29.67    1.30
  -1   4  -4   33.04    1.39
   1  -4  -4   30.80    1.21
   1   4   4   32.16    1.42
  -1   4  -4   31.44    1.39
   1  -4  -4   31.82    1.31
   1   4  -4   30.82    1.31
   1  -4   4   30.18    1.23
  -1  -4  -4   29.08    1.28
   1  -4   4   32.09    1.30
  -1   4   4   30.33    1.29
   1   4  -4   33.02    1.39
   1  -4   4   30.66    1.27
  -1   4   4   31.51    1.35
   1   4  -4   31.77    1.29
  -1   4   4   30.86    1.32
   1  -4   4   31.15    1.28
  -1   4   4   28.88    1.20
  -1  -4  -4   30.86    1.19
   1   4  -4   32.13    1.37
   1   4  -4   31.60    1.31
  -1  -4  -4   28.58    1.24
   1  -4   4   30.88    1.28
   1  -4   4   31.87    1.22
  -1  -4  -4   30.12    1.20
  -1   4   4   29.59    1.39
  -1   4   4   30.92    1.46
  -1   4   4   30.99    1.39
   1  -4   4   30.79    1.22
   1  -5  -4   29.29    1.39
  -1  -5   4   29.52    1.23
  -1   5  -4   29.05    1.46
   1  -5  -4   29.08    1.24
   1  -5  -4   27.42    1.17
  -1   5  -4   29.23    1.32
   1   5   4   27.93    1.44
  -1   5  -4   28.67    1.32
  -1  -5   4   27.22    1.32
  -1   5  -4   26.12    1.40
   1   5   4   29.32    1.34
   1  -5  -4   29.09    1.30
   1   5   4   30.65    1.39
  -1   5  -4   28.30    1.34
  -1   5  -4   27.05    1.38
   1   5   4   27.56    1.36
   1   5   4   27.40    1.37
  -1   5  -4   26.42    1.39
  -1  -5   4   28.11    1.29
   1   5   4   27.50    1.33
   1  -5  -4   28.73    1.29
  -1  -5   4   28.13    1.15
  -1   5  -4   28.43    1.36
   1   5   4   30.31    1.39
  -1  -5   4   25.87    1.16
   1  -5  -4   30.05    1.98
   1  -5  -4   28.09    1.20
  -1  -5  -4   27.84    1.31
  -1   5   4   26.15    1.54
  -1  -5  -4   27.88    1.27
  -1   5   4   26.42    1.43
  -1   5   4   29.23    1.35
   1  -5   4   28.50    1.30
   1   5  -4   28.00    1.47
   1   5  -4   29.24    1.32
   1   5  -4   26.89    1.39
   1   5  -4   26.53    1.34
   1   5  -4   28.18    1.38
  -1   5   4   28.49    1.31
   1  -5   4   27.66    1.20
   1  -5   4   30.31    1.24
  -1   5   4   27.51    1.37
  -1   5   4   28.29    1.37
  -1  -5  -4   27.28    1.14
   1  -5   4   28.24    1.18
   1   5  -4   27.83    1.36
  -1  -5  -4   30.72    1.22
   1  -5   4   28.56    1.38
   1   5  -4   29.11    1.42
   1  -5   4   26.85    1.29
  -1   5   4   27.06    1.40
  -1  -5  -4   26.91    1.18
  -1  -6   4    0.15    0.35
   1   6   4    0.27    0.31
  -1   6  -4    0.20    0.41
   1  -6  -4   -0.17    0.49
  -1   6  -4   -0.61    0.41
   1   6   4    0.20    0.39
   1   6   4    0.03    0.39
  -1  -6   4   -0.17    0.23
   1   6   4    0.54    0.86
   1   6   4   -0.01    0.35
   1   6   4    0.15    0.38
  -1   6  -4    0.24    0.34
   1   6   4    0.14    0.38
  -1  -6   4    0.25    0.34
   1  -6  -4    0.04    0.25
  -1  -6   4   -1.05    0.98
  -1   6  -4   -0.29    0.37
  -1   6  -4    0.00    0.37
   1  -6  -4    0.42    0.24
   1  -6  -4    0.00    0.29
  -1   6  -4    0.28    0.46
  -1   6  -4   -1.08    0.87
   1   6  -4   -0.54    0.46
  -1   6   4   -0.19    0.41
   1   6  -4   -0.07    0.35
  -1  -6  -4    1.10    0.89
  -1   6   4   -0.04    0.31
   1   6  -4    0.25    0.39
   1   6  -4    0.34    0.38
  -1  -6  -4    0.12    0.24
   1   6  -4   -0.13    0.33
   1  -6   4    0.37    0.48
  -1  -6  -4    0.52    0.34
  -1   6   4    0.09    0.32
  -1  -6  -4   -0.63    0.37
  -1  -6  -4   -0.14    0.27
   1  -6   4    0.02    0.30
   1   6  -4    0.21    0.34
  -1   6   4   -0.55    0.40
   1  -6   4    0.03    0.29
   1  -6   4   -0.15    0.24
   1   6  -4    0.10    0.35
   1   6  -4   -0.35    0.87
   1  -6   4   -0.04    0.35
  -1   6   4   -0.07    0.33
  -1   6   4    0.41    0.47
  -1  -7   4    0.30    0.25
   1   7   4    0.16    0.26
  -1   7  -4    0.24    0.46
   1   7   4   -0.45    0.24
   1   7   4    0.00    0.26
  -1  -7   4    0.29    0.32
  -1   7  -4   -0.13    0.23
   1  -7  -4   -0.11    0.21
  -1   7  -4    0.10    0.31
  -1   7  -4    0.02    0.23
   1   7   4    0.03    0.29
  -1   7  -4   -0.07    0.28
  -1   7  -4    0.33    0.32
   1   7   4   -0.34    0.24
   1  -7  -4   -0.02    0.18
   1   7   4   -0.24    0.22
   1   7  -4    0.12    0.23
   1  -7   4    0.14    0.27
   1   7  -4    0.06    0.26
   1  -7   4   -0.05    0.18
  -1   7   4   -0.05    0.30
   1   7  -4    0.18    0.30
  -1  -7  -4   -0.06    0.19
   1  -7   4   -0.18    0.38
  -1   7   4   -0.27    0.28
  -1  -7  -4    0.01    0.20
  -1   7   4    0.52    0.25
  -1  -7  -4    0.62    0.33
  -1   7   4    0.23    0.32
   1   7  -4   -0.33    0.23
   1   7  -4    0.12    0.25
  -2   0   4  431.43   14.48
   2   0   4  411.97   14.49
  -2   0   4  421.79   14.49
  -2   0  -4  425.28   14.49
  -2   0  -4  417.90   14.53
  -2   0  -4  412.80   14.51
   2   0  -4  410.85   14.50
   2   0  -4  421.84   14.50
  -2   0  -4  428.37   14.51
   2   0   4  420.53   14.48
   2   0   4  429.80   14.49
   2   0   4  405.28   14.52
  -2   0  -4  419.03   14.51
   2   0   4  413.68   14.51
   2   0  -4  419.15   14.50
   2   0  -4  394.79   14.51
  -2   0   4  423.25   14.49
   2   1   4  511.70   17.38
  -2   1  -4  534.84   17.43
   2   1   4  499.66   17.42
   2   1   4  521.67   17.44
   2  -1  -4  486.52   17.42
  -2  -1   4  522.55   17.44
   2   1   4  505.40   17.40
  -2   1  -4  504.20   17.43
  -2  -1   4  502.81   17.41
   2   1   4  480.29   17.44
   2  -1  -4  497.29   17.42
   2   1   4  466.15   17.43
   2  -1  -4  508.40   17.39
  -2   1  -4  479.08   17.44
   2   1   4  506.55   17.39
  -2   1  -4  507.08   17.43
   2  -1  -4  502.68   17.41
   2  -1  -4  503.08   17.41
  -2  -1   4  525.74   17.40
  -2   1  -4  506.40   17.44
   2   1  -4  490.46   17.43
   2   1  -4  517.10   17.41
  -2   1   4  526.52   17.43
  -2   1   4  507.10   17.43
   2  -1   4  459.41   17.44
  -2   1   4  471.02   17.43
  -2   1   4  480.42   17.39
   2  -1   4  521.36   17.39
   2  -1   4  506.74   17.43
  -2  -1  -4  508.06   17.38
   2   1  -4  504.20   17.39
  -2  -1  -4  511.73   17.45
  -2  -1  -4  514.41   17.44
  -2  -1  -4  508.76   17.40
  -2   1   4  511.11   17.41
   2  -1   4  503.85   17.39
  -2  -1  -4  476.14   17.38
   2   1  -4  495.52   17.42
   2  -1   4  519.81   17.44
   2  -1   4  510.61   17.42
  -2  -1  -4  497.30   17.45
  -2   1   4  485.38   17.39
   2  -1   4  487.04   17.41
   2   1  -4  517.20   17.41
  -2   1   4  492.45   17.39
   2   1  -4  516.87   17.42
  -2   2  -4    6.00    0.35
  -2   2  -4    6.13    0.34
   2   2   4    6.30    0.35
   2  -2  -4    5.75    0.31
   2  -2  -4    5.77    0.31
  -2  -2   4    6.36    0.24
   2  -2  -4    6.31    0.32
  -2   2  -4    5.56    0.38
   2   2   4    5.83    0.36
  -2   2  -4    6.03    0.29
   2   2   4    5.95    0.35
   2   2   4    6.36    0.31
  -2   2  -4    5.79    0.35
   2  -2  -4    6.52    0.37
  -2  -2   4    6.25    0.33
   2   2   4    5.67    0.29
  -2   2  -4    5.86    0.33
  -2  -2   4    6.46    0.33
   2  -2  -4    6.93    0.39
   2   2   4    5.47    0.36
  -2  -2   4    6.13    0.24
   2   2  -4    6.10    0.35
  -2   2   4    5.57    0.33
  -2   2   4    5.60    0.32
   2  -2   4    6.28    0.32
   2  -2   4    5.91    0.31
   2  -2   4    5.64    0.33
   2   2  -4    6.37    0.34
   2   2  -4    5.39    0.44
  -2  -2  -4    5.99    0.26
  -2  -2  -4    6.24    0.27
   2   2  -4    5.95    0.30
   2   2  -4    5.79    0.32
   2  -2   4    6.52    0.32
   2   2  -4    6.17    0.28
   2   2  -4    6.20    0.33
  -2   2   4    6.44    0.30
  -2   2   4    6.44    0.39
  -2  -2  -4    5.95    0.34
   2  -2   4    6.53    0.33
  -2   2   4    6.19    0.31
  -2   2   4    5.84    0.33
   2  -2   4    6.44    0.36
  -2   2   4    6.29    0.37
  -2  -2  -4    6.23    0.35
  -2  -2  -4    5.71    0.32
  -2   2   4    5.67    0.33
   2  -3  -4   23.46    1.14
   2   3   4   24.34    1.07
   2  -3  -4   24.33    0.99
  -2   3  -4   23.24    1.06
   2   3   4   24.84    0.99
   2  -3  -4   23.55    0.97
  -2   3  -4   23.30    1.00
   2   3   4   24.89    0.94
   2   3   4   22.67    1.00
  -2   3  -4   24.79    1.06
  -2  -3   4   24.87    0.98
  -2  -3   4   24.09    1.00
  -2  -3   4   24.54    0.92
  -2  -3   4   24.91    1.00
  -2   3  -4   24.05    1.01
   2   3   4   24.31    1.06
  -2  -3   4   22.49    0.92
  -2   3  -4   24.65    1.06
   2  -3  -4   25.71    1.05
   2  -3  -4   25.74    0.98
   2   3   4   24.47    1.07
  -2   3   4   24.10    1.04
   2  -3   4   25.71    0.98
   2  -3   4   25.18    0.99
   2   3  -4   25.36    0.98
  -2  -3  -4   24.14    0.91
   2  -3   4   24.76    0.97
   2  -3   4   23.43    0.97
   2   3  -4   25.02    1.05
   2   3  -4   23.97    1.00
  -2  -3  -4   22.59    0.94
   2  -3   4   24.73    0.97
  -2   3   4   24.24    0.98
   2   3  -4   26.13    1.05
  -2  -3  -4   23.45    1.04
  -2   3   4   23.71    1.04
   2  -3   4   24.90    0.97
  -2  -3  -4   24.07    0.99
   2  -3   4   25.06    1.03
  -2   3   4   23.91    0.99
   2   3  -4   24.35    1.00
  -2   4  -4    0.75    0.31
   2  -4  -4    0.94    0.28
   2   4   4    0.60    0.38
   2   4   4    0.19    0.34
   2  -4  -4    0.72    0.20
  -2  -4   4    0.55    0.20
  -2  -4   4    0.53    0.14
   2   4   4    0.31    0.25
   2  -4  -4    0.25    0.21
  -2  -4   4    0.33    0.18
  -2   4  -4    0.63    0.35
   2   4   4    0.52    0.37
  -2  -4   4   -0.22    0.42
   2  -4  -4    0.29    0.35
   2  -4  -4    0.73    0.26
  -2   4  -4    0.85    0.50
   2  -4  -4    0.43    0.26
   2   4   4    0.56    0.25
  -2   4  -4    0.50    0.27
   2   4  -4    0.37    0.27
  -2   4   4   -0.81    0.54
  -2   4   4    1.15    0.41
   2  -4   4    0.34    0.22
   2  -4   4    0.43    0.26
   2  -4   4    0.55    0.24
  -2   4   4    0.49    0.31
   2  -4   4    0.68    0.33
  -2   4   4    0.09    0.40
   2   4  -4    0.25    0.34
  -2   4   4    0.48    0.29
   2   4  -4    0.71    0.34
  -2  -4  -4    0.54    0.30
   2   4  -4    0.09    0.23
  -2  -4  -4    0.19    0.15
  -2  -4  -4    0.77    0.19
  -2  -4  -4    0.46    0.18
   2  -4   4    0.42    0.27
   2  -4   4    0.54    0.26
  -2   4   4    0.35    0.32
   2  -4   4    0.53    0.24
  -2  -5   4   25.38    1.47
  -2   5  -4   28.86    1.39
  -2  -5   4   26.26    1.16
   2   5   4   28.68    1.43
  -2   5  -4   27.17    1.55
   2  -5  -4   27.48    1.20
   2  -5  -4   31.02    1.32
   2  -5  -4   28.62    1.26
   2   5   4   29.23    1.42
  -2   5  -4   29.22    1.37
   2   5   4   27.56    1.38
   2   5   4   28.47    1.36
  -2  -5   4   26.19    1.52
  -2   5  -4   23.72    1.56
   2   5   4   31.04    1.41
  -2   5  -4   28.67    1.33
  -2   5  -4   26.59    1.48
  -2  -5   4   28.89    1.16
   2   5   4   29.18    1.35
   2   5   4   31.54    1.56
  -2   5  -4   29.84    1.36
  -2   5  -4   28.18    1.37
   2  -5  -4   28.49    1.41
   2  -5   4   30.50    1.32
   2   5  -4   27.84    1.40
  -2   5   4   31.71    1.53
   2   5  -4   28.61    1.35
  -2   5   4   28.80    1.34
   2   5  -4   29.71    1.43
  -2  -5  -4   28.89    1.16
   2  -5   4   27.58    1.25
   2   5  -4   28.81    1.38
   2  -5   4   28.53    1.23
  -2   5   4   29.58    1.47
   2  -5   4   31.49    1.59
  -2   5   4   27.22    1.39
   2  -5   4   30.77    1.36
   2   5  -4   29.54    1.40
  -2   5   4   31.19    1.38
  -2   5   4   27.20    1.39
  -2  -5  -4   30.22    1.26
  -2  -5  -4   25.58    1.50
  -2   5   4   28.50    1.42
   2  -5   4   29.83    1.25
   2   5  -4   30.12    1.52
  -2  -5  -4   28.65    1.19
  -2   6  -4    7.40    0.69
  -2   6  -4    7.20    0.67
   2   6   4    7.39    0.69
  -2   6  -4    5.13    0.63
  -2   6  -4    6.21    0.72
   2   6   4    6.81    0.59
  -2  -6   4    6.25    0.58
   2  -6  -4    6.81    0.47
   2   6   4    6.25    0.66
  -2   6  -4    6.85    0.64
  -2  -6   4    7.48    0.55
   2   6   4    6.67    0.63
  -2   6  -4    5.10    0.75
   2  -6  -4    6.60    0.48
   2   6   4    6.53    0.64
   2   6   4    6.42    0.56
   2   6  -4    5.95    0.95
   2   6  -4    6.95    0.61
   2  -6   4    7.99    0.71
  -2  -6  -4    7.37    0.52
   2   6  -4    6.54    0.61
  -2   6   4    5.84    0.62
   2   6  -4    6.60    0.63
   2  -6   4    7.11    0.53
  -2   6   4    6.26    0.72
   2  -6   4    7.27    0.54
  -2   6   4    6.77    0.59
  -2  -6  -4    6.79    0.59
  -2  -6  -4    6.72    0.47
  -2   6   4    5.86    0.63
   2   6  -4    5.53    0.65
  -2   6   4    6.34    0.75
   2   6  -4    6.43    0.62
   2  -6   4    7.42    0.61
  -2   7  -4    1.61    0.33
   2   7   4    2.61    0.42
   2  -7  -4    2.21    0.26
  -2  -7   4    2.26    0.35
  -2  -7   4    3.25    0.41
  -2   7  -4    2.47    0.43
   2   7   4    2.72    0.36
   2   7   4    2.66    0.37
   2  -7  -4    2.36    0.31
  -2  -7   4    2.43    0.44
   2   7   4    1.81    0.29
   2   7   4    2.09    0.34
   2   7   4    2.46    0.33
  -2   7  -4    2.24    0.32
  -2   7  -4    2.32    0.34
   2   7  -4    2.14    0.36
  -2  -7  -4    2.28    0.33
   2   7  -4    1.86    0.33
  -2  -7  -4    2.24    0.40
   2   7  -4    1.92    0.29
  -2   7   4    2.63    0.48
  -2   7   4    2.68    0.36
  -2  -7  -4    3.16    0.32
   2   7  -4    2.71    0.36
  -2   7   4    2.43    0.35
   2  -7   4    2.88    0.28
  -2   7   4    2.32    0.38
   2  -7   4    2.79    0.34
   3   0   4    0.28    0.08
   3   0  -4    0.02    0.13
   3   0  -4    0.09    0.09
  -3   0  -4    0.34    0.18
  -3   0  -4    0.12    0.11
   3   0   4   -0.02    0.07
   3   0   4   -0.11    0.08
   3   0   4    0.06    0.09
  -3   0   4    0.05    0.07
  -3   0   4   -0.05    0.07
  -3   0  -4    0.07    0.09
  -3   0   4    0.03    0.05
  -3   0   4    0.03    0.09
   3   0  -4   -0.04    0.08
  -3   0  -4    0.04    0.06
   3   0  -4   -0.12    0.10
  -3   0   4    0.02    0.06
  -3   0  -4    0.03    0.11
  -3   0   4    0.20    0.07
  -3   0   4    0.15    0.05
  -3   0  -4    0.13    0.09
   3   0  -4    0.08    0.07
   3   0   4    0.10    0.13
   3   1   4    1.59    0.18
  -3   1  -4    2.07    0.20
   3  -1  -4    2.16    0.16
   3   1   4    1.78    0.20
  -3  -1   4    1.79    0.20
   3  -1  -4    1.58    0.17
  -3   1  -4    1.95    0.18
   3  -1  -4    1.48    0.17
  -3  -1   4    1.67    0.17
   3   1   4    1.73    0.19
  -3   1  -4    1.77    0.20
  -3   1  -4    1.85    0.20
   3   1   4    1.81    0.15
  -3  -1   4    1.73    0.17
  -3   1  -4    1.48    0.19
   3   1   4    1.65    0.22
  -3   1  -4    1.56    0.19
   3   1   4    1.68    0.15
   3   1   4    1.94    0.20
   3  -1  -4    2.04    0.17
  -3   1   4    1.44    0.14
  -3  -1  -4    2.11    0.20
  -3   1   4    1.88    0.23
  -3   1   4    1.40    0.17
  -3   1   4    1.53    0.13
  -3  -1  -4    1.71    0.17
  -3  -1  -4    1.77    0.12
  -3   1   4    1.33    0.17
   3  -1   4    1.84    0.17
  -3   1   4    1.41    0.17
   3   1  -4    1.87    0.18
   3   1  -4    1.64    0.20
  -3   1   4    1.77    0.17
  -3   1   4    1.72    0.18
   3   1  -4    1.27    0.18
   3  -1   4    1.88    0.24
   3   1  -4    1.49    0.23
   3   1  -4    1.98    0.19
   3   1  -4    1.79    0.18
   3  -1   4    1.69    0.16
  -3  -1  -4    1.59    0.19
   3   1  -4    1.71    0.23
   3   2   4   14.46    0.63
   3  -2  -4   15.13    0.62
   3   2   4   14.29    0.68
   3   2   4   14.07    0.63
   3   2   4   14.16    0.60
   3  -2  -4   15.02    0.63
   3   2   4   14.21    0.61
  -3   2  -4   15.11    0.66
  -3  -2   4   14.68    0.65
  -3   2  -4   14.99    0.60
   3   2   4   13.77    0.68
  -3   2  -4   15.00    0.66
  -3   2  -4   14.49    0.64
  -3   2  -4   14.90    0.67
  -3   2  -4   15.46    0.74
   3  -2  -4   15.38    0.62
  -3  -2   4   14.09    0.65
   3  -2  -4   14.37    0.63
  -3   2  -4   15.05    0.65
   3   2   4   13.55    0.65
  -3   2  -4   12.66    0.86
  -3  -2  -4   14.33    0.58
   3  -2   4   14.39    0.66
   3   2  -4   15.41    0.64
   3   2  -4   15.48    0.65
   3   2  -4   15.37    0.61
   3   2  -4   15.72    0.67
  -3  -2  -4   14.58    0.67
  -3   2   4   14.01    0.62
   3   2  -4   15.14    0.65
   3   2  -4   15.23    0.65
  -3  -2  -4   15.02    0.57
  -3   2   4   15.29    0.66
  -3  -2  -4   15.14    0.63
   3   2  -4   14.90    0.63
  -3   2   4   15.89    0.65
   3  -2   4   14.25    0.61
   3  -2   4   14.70    0.61
  -3   2   4   15.23    0.62
   3  -2   4   14.68    0.64
  -3   2   4   15.35    0.67
   3  -2   4   14.03    0.62
   3  -2   4   13.51    0.75
   3   2  -4   15.31    0.59
  -3   2   4   15.39    0.68
  -3   2   4   14.10    0.73
  -3  -2  -4   13.99    0.55
  -3   2   4   13.76    0.62
  -3   3  -4   29.20    1.21
  -3  -3   4   26.95    1.14
   3   3   4   27.85    1.24
   3   3   4   27.49    1.06
  -3  -3   4   27.61    1.14
  -3  -3   4   26.60    1.13
   3  -3  -4   28.04    1.12
  -3   3  -4   28.98    1.20
  -3   3  -4   27.43    1.13
   3  -3  -4   26.67    1.11
  -3   3  -4   27.40    1.16
   3   3   4   28.20    1.20
  -3   3  -4   27.86    1.17
  -3  -3   4   25.59    1.01
   3   3   4   28.27    1.11
   3   3   4   26.70    1.22
   3  -3  -4   28.31    1.09
  -3   3   4   27.24    1.16
   3  -3   4   28.04    1.12
   3   3  -4   28.21    1.11
   3   3  -4   25.59    1.12
  -3   3   4   27.65    1.10
   3   3  -4   28.24    1.21
   3  -3   4   25.97    1.15
  -3  -3  -4   26.44    1.04
  -3  -3  -4   26.17    1.18
  -3  -3  -4   25.46    1.10
   3   3  -4   27.70    1.19
   3  -3   4   27.87    1.12
  -3   3   4   28.22    1.18
   3   3  -4   29.57    1.15
  -3   3   4   26.68    1.17
   3  -3   4   28.13    1.10
   3   3  -4   27.29    1.13
   3  -3   4   27.50    1.09
  -3  -3  -4   27.87    1.00
  -3   3   4   27.64    1.12
   3  -3   4   26.24    1.45
   3  -3   4   28.16    1.37
  -3   3   4   27.22    1.16
  -3   4  -4   35.93    1.50
  -3   4  -4   37.48    1.62
  -3   4  -4   36.71    1.59
   3  -4  -4   36.08    1.48
   3  -4  -4   33.68    1.42
   3  -4  -4   36.22    1.45
  -3  -4   4   32.70    1.37
  -3   4  -4   37.40    1.66
   3   4   4   39.14    1.53
   3   4   4   37.63    1.56
  -3   4  -4   34.96    1.59
   3   4   4   34.68    1.52
   3   4   4   35.60    1.67
   3   4   4   37.35    1.64
  -3  -4   4   34.07    1.32
  -3  -4   4   33.99    1.52
   3  -4  -4   36.60    1.51
  -3   4   4   34.64    1.53
  -3   4   4   36.15    1.67
   3   4  -4   36.11    1.56
   3  -4   4   36.18    1.47
   3   4  -4   35.98    1.50
  -3   4   4   36.18    1.58
  -3  -4  -4   34.09    1.48
  -3  -4  -4   33.81    1.39
  -3   4   4   33.76    1.45
   3  -4   4   36.29    1.47
  -3   4   4   37.10    1.60
   3   4  -4   37.10    1.51
  -3   4   4   35.96    1.50
   3  -4   4   35.45    1.51
   3   4  -4   37.31    1.66
  -3  -4  -4   34.21    1.34
   3  -4   4   36.27    1.44
  -3   5  -4    4.95    0.69
   3   5   4    3.56    0.60
  -3   5  -4    4.70    0.75
   3  -5  -4    4.01    0.71
   3   5   4    5.02    0.69
   3  -5  -4    4.13    0.46
  -3  -5   4    3.10    0.38
   3  -5  -4    4.31    0.42
   3   5   4    2.77    0.51
  -3  -5   4    4.74    0.41
  -3   5  -4    4.45    0.74
   3   5   4    3.02    0.53
  -3   5  -4    4.98    0.70
   3   5   4    5.74    0.86
   3   5   4    4.55    0.62
  -3   5  -4    4.34    0.68
   3  -5  -4    3.69    0.54
  -3  -5   4    3.38    0.51
   3   5   4    4.00    0.67
  -3  -5   4    4.58    0.74
  -3   5   4    4.03    0.59
   3   5  -4    4.02    0.65
   3   5  -4    4.76    0.66
   3   5  -4    3.32    0.58
  -3  -5  -4    4.43    0.49
  -3   5   4    4.65    0.70
  -3  -5  -4    4.10    0.41
   3  -5   4    3.96    0.48
  -3   5   4    2.90    0.62
   3   5  -4    4.51    0.66
   3   5  -4    5.02    0.72
   3  -5   4    3.76    0.48
   3  -5   4    5.38    0.64
  -3  -5  -4    3.89    0.43
  -3   5   4    4.08    0.73
   3  -5   4    6.34    0.79
   3   5  -4    4.87    0.68
  -3   5   4    4.10    0.74
  -3   5   4    5.99    0.81
   3  -6  -4    3.78    0.41
  -3   6  -4    4.14    0.57
  -3   6  -4    3.51    0.54
   3   6   4    4.58    0.52
  -3  -6   4    3.54    0.51
   3   6   4    3.10    0.43
  -3   6  -4    4.19    0.65
   3  -6  -4    4.21    0.48
   3   6   4    3.84    0.54
  -3  -6   4    4.26    0.53
   3   6   4    3.10    0.54
   3   6   4    4.36    0.66
   3   6   4    4.54    0.54
  -3   6  -4    4.03    0.55
   3   6  -4    4.25    0.54
  -3  -6  -4    4.07    0.47
   3   6  -4    4.44    0.49
  -3   6   4    3.92    0.70
  -3   6   4    3.77    0.59
   3   6  -4    4.13    0.54
  -3  -6  -4    4.63    0.40
  -3   6   4    4.39    0.75
   3  -6   4    4.05    0.42
   3  -6   4    4.36    0.54
  -3   6   4    4.62    0.69
   3   6  -4    3.69    0.53
  -3   6   4    3.17    0.53
   3   6  -4    3.85    0.57
  -3  -6  -4    5.18    0.50
   3  -6   4    3.62    0.57
   3   7   4    0.41    0.23
  -3   7  -4    0.48    0.26
   3   7   4    0.68    0.25
   3   7   4    0.32    0.23
  -3  -7   4    0.45    0.25
  -3   7  -4    0.45    0.24
   3  -7  -4    0.26    0.20
  -3  -7   4    0.11    0.31
   3   7   4    0.77    0.35
   3   7   4    0.45    0.23
  -3   7   4    0.53    0.24
  -3  -7  -4    0.56    0.25
   3   7  -4    0.34    0.22
   3   7  -4    0.02    0.28
   3   7  -4    0.57    0.24
  -3  -7  -4    0.68    0.28
   3   7  -4    0.32    0.23
  -3   7   4   -0.07    0.35
   3  -7   4    0.18    0.21
   3   7  -4    0.29    0.24
   3  -7   4    0.32    0.27
   4   0  -4   60.37    2.16
  -4   0   4   61.04    2.11
   4   0   4   60.79    2.15
   4   0  -4   59.53    2.18
  -4   0  -4   59.74    2.20
   4   0   4   58.51    2.20
  -4   0  -4   64.81    2.16
  -4   0  -4   59.23    2.20
  -4   0   4   62.87    2.11
  -4   0   4   58.32    2.17
  -4   0   4   58.39    2.13
   4   0   4   59.78    2.19
  -4   0  -4   60.39    2.13
   4   0  -4   57.24    2.20
  -4   0   4   58.04    2.15
  -4   0  -4   59.13    2.18
   4   0   4   57.25    2.15
  -4   0   4   60.43    2.10
   4   0  -4   60.91    2.17
   4   0  -4   57.68    2.17
  -4   0  -4   60.13    2.21
   4   0   4   58.86    2.16
  -4   0   4   61.56    2.11
   4   1   4   37.54    1.40
  -4   1  -4   37.10    1.33
  -4   1  -4   36.55    1.35
  -4   1  -4   37.78    1.38
  -4   1  -4   36.02    1.38
  -4  -1   4   36.65    1.33
   4  -1  -4   35.64    1.35
   4  -1  -4   34.61    1.38
  -4   1  -4   36.43    1.36
   4   1   4   35.71    1.37
  -4   1  -4   36.73    1.39
   4  -1  -4   35.14    1.35
   4   1   4   35.59    1.33
  -4  -1   4   36.68    1.27
   4  -1  -4   35.77    1.37
   4   1   4   35.38    1.38
  -4  -1   4   36.03    1.35
   4   1   4   36.23    1.33
   4  -1  -4   35.10    1.35
   4   1   4   36.74    1.34
  -4  -1   4   34.03    1.26
  -4  -1   4   36.20    1.34
   4  -1  -4   32.72    1.46
  -4  -1  -4   35.86    1.39
  -4   1   4   34.96    1.37
   4  -1   4   34.67    1.32
  -4   1   4   36.77    1.32
  -4   1   4   36.49    1.30
  -4   1   4   34.79    1.29
  -4   1   4   35.24    1.33
   4   1  -4   40.44    1.36
   4   1  -4   36.83    1.37
  -4  -1  -4   35.24    1.38
  -4  -1  -4   36.12    1.37
   4  -1   4   34.87    1.37
   4   1  -4   35.75    1.36
  -4  -1  -4   34.86    1.26
   4   1  -4   35.77    1.36
  -4   1   4   34.25    1.33
   4  -1   4   34.72    1.35
  -4   1   4   35.31    1.35
  -4   1   4   36.97    1.38
   4   1  -4   33.78    1.38
   4  -1   4   35.65    1.38
   4   1  -4   36.98    1.33
   4  -1   4   35.49    1.35
  -4  -1  -4   35.96    1.30
  -4  -1  -4   35.71    1.40
   4   1  -4   35.69    1.34
  -4   2  -4   29.55    1.24
  -4   2  -4   31.69    1.28
  -4   2  -4   32.64    1.20
   4  -2  -4   31.44    1.27
  -4   2  -4   32.44    1.29
  -4   2  -4   31.81    1.30
   4   2   4   32.82    1.23
   4   2   4   31.16    1.20
   4  -2  -4   31.51    1.23
  -4   2  -4   32.88    1.23
  -4  -2   4   31.01    1.27
  -4  -2   4   31.37    1.22
  -4  -2   4   31.89    1.26
   4   2   4   31.73    1.28
   4  -2  -4   30.73    1.22
   4   2   4   31.42    1.25
   4   2   4   31.75    1.26
   4  -2  -4   31.75    1.26
   4   2   4   32.50    1.29
   4  -2  -4   31.60    1.24
  -4   2  -4   32.81    1.28
  -4   2  -4   31.27    1.28
  -4   2  -4   30.78    1.21
  -4  -2  -4   30.42    1.29
  -4   2   4   30.39    1.22
   4  -2   4   31.46    1.25
   4   2  -4   33.01    1.28
  -4  -2  -4   31.32    1.21
   4   2  -4   32.77    1.25
  -4   2   4   32.95    1.22
  -4  -2  -4   31.12    1.21
  -4   2   4   31.27    1.24
   4   2  -4   29.70    1.22
   4  -2   4   30.40    1.22
   4  -2   4   31.86    1.24
   4   2  -4   33.28    1.28
  -4   2   4   32.70    1.27
  -4  -2  -4   30.55    1.29
  -4   2   4   31.74    1.21
   4   2  -4   31.94    1.24
   4   2  -4   34.28    1.25
   4  -2   4   31.73    1.27
  -4  -2  -4   31.33    1.14
  -4   2   4   31.09    1.27
  -4   2   4   31.45    1.21
   4   2  -4   32.31    1.27
   4   2  -4   31.48    1.19
  -4   2   4   32.16    1.27
  -4   3  -4    8.53    0.60
   4   3   4    8.16    0.53
   4   3   4    8.26    0.47
  -4   3  -4    8.70    0.73
   4  -3  -4    8.49    0.56
  -4   3  -4    8.99    0.65
  -4  -3   4    8.64    0.58
  -4   3  -4    7.41    0.63
  -4  -3   4    8.47    0.58
  -4   3  -4    8.04    0.52
  -4  -3   4    9.76    0.71
   4   3   4    8.20    0.54
  -4  -3   4    8.17    0.61
   4  -3  -4    7.69    0.52
   4   3  -4    8.73    0.63
   4   3  -4    7.52    0.66
  -4  -3  -4    7.74    0.38
  -4  -3  -4    8.21    0.34
   4   3  -4    8.08    0.53
  -4  -3  -4    8.28    0.61
   4   3  -4    9.29    0.69
  -4   3   4    8.03    0.51
  -4   3   4    8.30    0.64
  -4   3   4    7.73    0.58
  -4   3   4    7.80    0.56
  -4  -3  -4    7.97    0.70
   4   3  -4    8.05    0.60
   4  -3   4    8.05    0.63
   4  -3   4    7.97    0.48
  -4  -3  -4    7.80    0.52
   4  -3   4    8.16    0.53
   4   4   4    7.78    0.86
  -4   4  -4    9.35    0.74
   4   4   4    8.92    0.85
   4   4   4    9.81    0.94
   4  -4  -4    7.48    0.79
   4  -4  -4    7.17    0.82
   4   4   4    8.84    0.83
  -4   4  -4    8.82    0.80
   4  -4  -4    9.50    0.76
   4  -4  -4    7.97    0.58
   4   4   4    9.28    0.70
  -4   4  -4    8.84    0.98
  -4   4  -4    9.19    0.90
  -4  -4   4    8.42    0.47
   4  -4  -4    8.69    0.67
   4   4   4    8.48    0.83
  -4   4  -4    5.96    0.89
  -4   4  -4    8.76    0.73
   4   4   4   10.61    0.91
   4   4  -4    9.31    1.05
  -4  -4  -4    8.55    0.84
  -4   4   4    7.03    0.86
  -4  -4  -4    7.93    0.48
  -4  -4  -4    8.93    0.46
   4   4  -4   10.27    0.98
   4   4  -4    8.91    0.89
   4   4  -4    9.09    0.88
  -4   4   4    9.36    0.76
  -4   4   4    8.63    0.68
   4   4  -4    9.12    0.68
   4  -4   4    8.42    0.62
   4  -4   4    7.36    0.77
   4   4  -4    9.26    0.89
  -4   4   4    8.68    0.80
  -4   4   4    9.99    0.83
   4   4  -4    8.25    0.74
  -4   4   4    6.46    0.86
  -4  -4  -4    8.95    0.70
  -4   4   4    9.02    0.86
   4  -4   4    9.30    0.60
   4   4  -4    9.67    0.72
   4  -4   4    8.87    0.78
  -4   5  -4    8.65    0.75
   4  -5  -4    6.85    0.69
   4  -5  -4    6.90    0.52
   4   5   4    7.58    0.76
  -4   5  -4    6.92    0.72
  -4  -5   4    7.49    0.51
   4   5   4    7.36    0.74
  -4   5  -4    5.98    0.90
  -4  -5   4    7.76    0.60
  -4  -5   4    6.52    0.49
  -4   5  -4    7.33    0.70
   4   5   4    6.28    0.72
   4  -5  -4    7.61    0.70
   4  -5  -4    6.69    0.88
  -4  -5   4    7.38    0.90
   4   5   4    8.04    0.74
   4   5   4    7.29    0.75
   4   5   4    6.14    0.85
  -4  -5  -4    7.63    0.57
  -4   5   4    7.76    0.76
  -4  -5  -4    9.10    0.93
   4   5  -4    8.36    0.74
   4   5  -4    7.23    0.74
   4   5  -4    7.13    0.67
  -4   5   4    7.29    0.79
  -4  -5  -4    8.57    0.51
  -4   5   4    7.83    0.81
   4   5  -4    6.69    0.68
   4   5  -4    6.76    0.97
   4  -5   4    7.41    0.69
  -4  -5  -4    7.88    0.50
   4   5  -4    7.39    0.73
   4  -5   4    7.25    0.53
   4   6   4    3.03    0.51
   4  -6  -4    4.75    0.79
   4   6   4    2.99    0.47
   4   6   4    3.01    0.45
   4   6   4    2.76    0.47
  -4  -6   4    4.55    0.51
   4  -6  -4    2.92    0.44
   4   6   4    3.46    0.50
  -4   6  -4    2.88    0.48
  -4   6  -4    2.96    0.51
  -4   6  -4    3.10    0.54
  -4  -6  -4    3.32    0.50
   4   6  -4    3.01    0.46
   4  -6   4    3.78    0.53
  -4   6   4    2.58    0.40
  -4  -6  -4    4.35    0.51
  -4   6   4    4.13    0.64
   4   6  -4    3.78    0.45
   4   6  -4    2.95    0.40
  -4  -6  -4    3.30    0.52
   4   6  -4    3.80    0.49
   4   6  -4    2.93    0.43
   4  -6   4    2.86    0.44
   4   7   4   -0.05    0.19
   4   7   4   -0.20    0.24
  -4   7  -4    0.42    0.25
   4   7   4    0.37    0.21
   4   7   4    0.32    0.27
   4  -7  -4    0.23    0.19
  -4   7  -4    0.16    0.24
   4   7  -4    0.65    0.23
   4   7  -4    0.13    0.19
   4   7  -4    0.37    0.22
  -4  -7  -4    0.55    0.26
   4   7  -4    0.99    0.33
   4   7  -4    0.39    0.25
   4  -7   4    0.74    0.31
  -4  -7  -4    0.10    0.35
  -4   7   4    0.67    0.23
   4  -7   4    0.53    0.25
   5   0   4   -0.10    0.15
  -5   0  -4    0.00    0.20
  -5   0  -4    0.37    0.23
   5   0  -4   -0.13    0.13
  -5   0   4   -0.03    0.10
   5   0   4   -0.01    0.16
  -5   0  -4    0.07    0.19
   5   0   4    0.02    0.18
   5   0  -4   -0.09    0.16
   5   0  -4   -0.23    0.18
  -5   0  -4    0.04    0.11
   5   0  -4    0.02    0.21
   5   0   4   -0.06    0.17
  -5   0   4    0.01    0.19
  -5   0   4    0.12    0.10
   5   0  -4    0.21    0.15
   5   0   4    0.11    0.23
  -5   0   4    0.02    0.13
   5   0  -4   -0.15    0.18
   5   0   4    0.10    0.13
  -5   0  -4    0.21    0.17
  -5   0  -4   -0.09    0.10
  -5   0  -4    0.32    0.19
  -5  -1   4    2.69    0.34
   5   1   4    2.85    0.35
  -5   1  -4    2.97    0.39
   5   1   4    3.28    0.34
   5  -1  -4    2.74    0.29
   5  -1  -4    2.33    0.33
   5  -1  -4    3.07    0.32
   5  -1  -4    2.75    0.28
   5  -1  -4    2.43    0.32
   5  -1  -4    3.00    0.34
   5   1   4    2.66    0.30
   5   1   4    2.93    0.30
  -5   1  -4    2.73    0.25
  -5   1  -4    2.20    0.40
  -5   1  -4    2.25    0.26
  -5   1  -4    3.42    0.35
   5   1   4    3.19    0.41
  -5   1  -4    2.68    0.29
  -5   1  -4    2.51    0.33
   5   1   4    3.00    0.25
  -5  -1   4    2.40    0.18
  -5  -1  -4    2.78    0.41
  -5  -1  -4    2.46    0.37
   5  -1   4    2.89    0.34
  -5   1   4    2.29    0.30
  -5  -1  -4    3.21    0.36
   5   1  -4    2.54    0.28
   5  -1   4    2.32    0.27
  -5  -1  -4    2.56    0.21
   5  -1   4    2.88    0.25
  -5   1   4    2.16    0.24
  -5   1   4    2.36    0.26
   5   1  -4    3.34    0.35
   5   1  -4    3.04    0.31
   5  -1   4    2.80    0.29
   5   1  -4    3.09    0.31
  -5   1   4    2.99    0.27
   5   1  -4    2.79    0.31
  -5   1   4    2.66    0.23
  -5  -1  -4    3.08    0.20
  -5  -1  -4    3.55    0.34
   5   1  -4    2.78    0.36
   5   1  -4    2.48    0.25
   5  -1   4    3.24    0.33
  -5   1   4    2.65    0.34
   5  -1   4    2.85    0.34
  -5   2  -4   51.31    1.97
  -5   2  -4   51.85    1.94
   5   2   4   48.71    1.85
  -5   2  -4   49.59    1.94
   5  -2  -4   50.95    1.92
   5  -2  -4   51.05    1.92
  -5  -2   4   50.34    1.94
  -5   2  -4   49.61    1.86
   5   2   4   50.95    1.96
  -5   2  -4   47.17    1.89
   5  -2  -4   46.41    1.88
  -5   2  -4   48.72    1.90
   5   2   4   49.15    1.90
  -5   2  -4   50.29    1.97
  -5  -2   4   49.32    1.90
   5   2   4   51.14    1.89
  -5   2  -4   51.60    1.97
  -5   2  -4   53.31    1.88
   5  -2  -4   50.93    1.95
  -5   2  -4   50.88    1.86
  -5  -2   4   50.48    1.96
  -5   2   4   52.45    1.87
  -5   2   4   48.58    1.92
  -5   2   4   50.66    1.95
   5  -2   4   50.35    1.95
  -5  -2  -4   47.08    1.98
   5   2  -4   50.07    1.92
   5   2  -4   51.82    1.90
   5  -2   4   48.94    1.91
  -5   2   4   46.85    1.90
  -5   2   4   46.16    1.86
   5  -2   4   48.64    1.91
  -5   2   4   48.93    1.86
  -5   2   4   50.24    1.93
  -5  -2  -4   49.09    1.97
   5   2  -4   50.44    1.84
  -5  -2  -4   48.64    1.95
   5   2  -4   49.89    1.89
   5  -2   4   48.32    1.88
   5   2  -4   51.81    1.95
  -5  -3   4    1.77    0.44
   5   3   4    3.39    0.52
  -5   3  -4    3.15    0.49
   5  -3  -4    4.36    0.52
   5   3   4    3.04    0.39
   5   3   4    2.30    0.48
  -5  -3   4    2.83    0.18
  -5   3  -4    2.72    0.49
   5   3   4    3.10    0.43
  -5   3  -4    2.21    0.42
  -5   3  -4    3.01    0.49
   5  -3  -4    2.71    0.46
   5  -3  -4    3.20    0.52
  -5   3  -4    2.53    0.37
   5   3  -4    3.63    0.45
  -5   3   4    3.84    0.48
  -5  -3  -4    3.49    0.63
  -5   3   4    3.02    0.43
   5  -3   4    3.85    0.49
  -5   3   4    3.67    0.54
   5  -3   4    2.82    0.41
  -5   3   4    3.25    0.58
   5   3  -4    3.21    0.47
   5   3  -4    3.01    0.45
   5   3  -4    3.48    0.59
   5   3  -4    2.65    0.43
  -5   3   4    3.57    0.44
  -5  -3  -4    2.97    0.25
   5   4   4    0.24    0.49
   5   4   4    1.19    0.53
   5  -4  -4    1.23    0.46
   5   4   4    0.81    0.46
   5   4   4    0.46    0.64
  -5   4  -4    0.34    0.45
  -5   4  -4    0.82    0.43
   5  -4  -4    0.00    0.42
   5   4   4    0.74    0.49
   5   4   4    1.68    0.59
  -5  -4   4    0.75    0.21
  -5   4  -4    0.11    0.65
  -5   4  -4    0.09    0.43
   5   4  -4    1.77    0.56
  -5   4   4    0.97    0.45
  -5  -4  -4    0.58    0.21
  -5   4   4    0.43    0.47
   5   4  -4    0.45    0.44
  -5   4   4    0.38    0.98
  -5   4   4    0.59    0.56
   5  -4   4    0.95    0.60
   5   4  -4    0.91    0.57
   5   4  -4    1.54    0.50
   5  -4   4    1.06    0.36
   5   4  -4    1.00    0.48
   5  -4   4    1.45    0.43
  -5   4   4    1.01    0.51
  -5  -4  -4    0.90    0.20
   5   4  -4    0.90    0.37
   5  -5  -4    1.53    0.39
   5   5   4    1.09    0.43
   5   5   4    1.03    0.68
  -5   5  -4    1.51    0.38
   5   5   4    0.91    0.43
   5   5   4    0.98    0.45
  -5  -5   4    1.46    0.27
   5  -5  -4    1.04    0.38
  -5  -5   4    1.68    0.37
   5   5   4    1.07    0.44
  -5  -5   4    1.95    0.71
  -5   5  -4    1.68    0.50
   5  -5   4    1.40    0.50
   5   5  -4    1.50    0.44
  -5   5   4    1.88    0.44
  -5  -5  -4    1.40    0.30
   5   5  -4    1.16    0.41
   5   5  -4    0.77    0.44
   5   5  -4    0.75    0.49
  -5  -5  -4    2.07    0.37
  -5   5   4    1.56    0.63
   5  -5   4    0.80    0.38
  -5  -5  -4    1.64    0.33
  -5   5   4    1.16    0.43
   5   5  -4    1.61    0.42
   5   6   4    0.43    0.26
   5  -6  -4    0.64    0.32
  -5  -6   4   -0.02    0.30
   5  -6  -4    0.79    0.26
  -5   6  -4    0.40    0.29
   5   6   4    0.13    0.30
   5   6   4    0.61    0.30
   5   6   4    0.03    0.25
  -5   6  -4    0.44    0.34
  -5   6   4   -0.08    0.32
   5   6  -4    0.53    0.29
   5   6  -4    0.55    0.27
  -5  -6  -4    0.11    0.27
   5  -6   4    0.44    0.39
   5   6  -4    0.86    0.34
   5   6  -4    0.50    0.33
   5   6  -4   -0.02    0.29
   5  -6   4    0.15    0.24
  -5   6   4    0.59    0.28
   5  -7  -4   -0.09    0.18
   5   7   4   -0.13    0.21
   5   7   4   -0.30    0.19
  -5   7  -4   -0.28    0.21
  -5   7   4    0.11    0.21
   5   7  -4    0.53    0.22
   5  -7   4   -0.04    0.19
   5   7  -4    0.34    0.21
  -6   0   4    1.09    0.30
  -6   0  -4    0.34    0.41
   6   0   4    1.05    0.21
  -6   0   4    1.24    0.22
   6   0   4    0.99    0.34
  -6   0  -4    1.15    0.46
  -6   0   4    0.83    0.15
   6   0   4    0.96    0.26
   6   0  -4    1.13    0.27
  -6   0   4    1.06    0.24
   6   0  -4    0.99    0.32
  -6   0  -4    1.41    0.25
   6   0   4    0.55    0.20
  -6   0  -4    0.62    0.27
   6   0  -4    1.27    0.38
   6   0   4    0.92    0.23
  -6   0  -4    0.93    0.16
  -6   0   4    1.01    0.20
  -6   0  -4    1.18    0.20
   6   0  -4    1.05    0.22
   6   0  -4    0.72    0.19
   6   0   4    1.35    0.33
  -6   0  -4    0.96    0.35
  -6   1  -4   36.09    1.39
   6   1   4   36.62    1.45
  -6  -1   4   35.54    1.32
  -6   1  -4   38.62    1.58
  -6   1  -4   36.67    1.46
   6   1   4   37.52    1.49
   6   1   4   36.75    1.46
  -6  -1   4   36.95    1.49
  -6   1  -4   34.95    1.45
   6   1   4   36.68    1.47
  -6  -1   4   34.40    1.41
   6  -1  -4   37.03    1.46
   6  -1  -4   37.08    1.47
   6  -1  -4   37.52    1.55
   6  -1  -4   36.15    1.47
   6  -1  -4   35.83    1.47
  -6   1  -4   36.51    1.47
  -6   1  -4   38.45    1.54
  -6   1  -4   36.71    1.54
  -6  -1   4   35.13    1.35
   6   1   4   37.87    1.56
   6   1   4   35.07    1.41
  -6   1  -4   35.78    1.40
   6  -1   4   37.51    1.48
  -6   1   4   35.44    1.39
   6  -1   4   35.28    1.45
   6   1  -4   36.87    1.56
  -6  -1  -4   35.62    1.52
   6  -1   4   35.83    1.44
   6  -1   4   37.65    1.55
  -6  -1  -4   36.04    1.38
   6   1  -4   37.84    1.42
   6  -1   4   37.11    1.55
  -6  -1  -4   35.80    1.63
   6   1  -4   36.83    1.52
   6   1  -4   37.17    1.46
   6  -1   4   36.01    1.41
   6   1  -4   35.43    1.46
  -6   1   4   38.08    1.49
  -6   1   4   34.75    1.38
   6   1  -4   36.42    1.47
  -6  -1  -4   37.19    1.58
  -6   1   4   35.07    1.74
  -6   1   4   35.10    1.49
  -6   1   4   34.78    1.44
  -6  -1  -4   36.64    1.35
  -6   1   4   37.41    1.43
  -6   2  -4   12.15    0.72
   6  -2  -4   11.34    0.66
  -6   2  -4   11.46    0.80
   6  -2  -4   12.35    0.73
  -6  -2   4   11.01    0.62
  -6  -2   4   11.17    0.47
  -6   2  -4   11.53    0.59
   6   2   4   12.15    0.87
  -6  -2   4   11.38    0.81
  -6   2  -4   11.80    0.63
   6   2   4   12.08    0.62
  -6   2  -4   11.95    0.61
   6  -2  -4   11.63    0.65
  -6   2  -4   12.01    0.90
  -6   2  -4   11.17    0.64
   6  -2  -4   13.44    0.82
  -6   2  -4   11.43    0.69
  -6   2  -4   11.25    0.71
   6   2   4   11.21    0.74
   6   2   4   11.66    0.66
   6  -2   4   11.56    0.66
  -6   2   4   12.01    0.73
  -6   2   4   11.82    0.80
   6   2  -4   11.47    0.83
  -6   2   4   10.60    0.61
   6  -2   4   10.49    0.66
  -6  -2  -4   10.95    0.79
  -6  -2  -4   12.42    0.86
  -6  -2  -4   10.88    0.53
  -6  -2  -4   12.00    0.72
   6   2  -4   12.92    0.82
   6   2  -4   10.89    0.69
   6   2  -4   12.54    0.68
   6  -2   4   10.97    0.73
  -6  -2  -4   11.60    0.49
   6   2  -4   12.03    0.68
   6  -2   4   12.20    0.79
  -6   2   4   11.04    0.67
  -6   2   4   10.05    0.57
   6   2  -4   12.43    0.63
  -6   2   4   12.06    0.62
   6   3   4    0.42    0.46
   6   3   4   -0.21    0.52
   6   3   4    0.78    0.31
   6   3   4   -0.86    0.64
  -6   3  -4    0.74    0.49
   6  -3  -4    0.51    0.34
   6  -3  -4   -0.20    0.42
  -6   3  -4    0.35    0.29
  -6   3  -4    0.58    0.43
  -6  -3   4    0.62    0.13
   6   3   4    0.54    0.32
  -6   3  -4    0.52    0.57
   6  -3  -4    0.69    0.41
  -6   3  -4    0.12    0.28
   6   3   4   -0.11    0.60
   6  -3  -4    0.41    0.48
   6  -3  -4    0.06    0.52
   6   3   4    0.32    0.56
   6  -3  -4    1.12    0.55
  -6   3  -4    0.36    0.33
  -6   3   4    0.39    0.51
  -6  -3  -4    0.27    0.40
  -6  -3  -4    0.87    0.23
   6  -3   4    0.69    0.46
  -6   3   4    0.78    0.29
   6   3  -4    0.64    0.41
   6   3  -4    0.36    0.48
   6   3  -4    0.16    0.40
   6  -3   4    0.71    0.62
  -6   3   4   -0.46    0.65
  -6  -3  -4    0.37    0.53
  -6  -3  -4    0.55    0.20
   6  -3   4   -0.43    0.44
  -6  -3  -4    0.60    0.66
  -6   3   4    0.25    0.33
   6  -3   4    0.08    0.54
   6  -3   4    0.89    0.32
  -6   3   4    0.35    0.32
  -6   3   4    0.16    0.33
  -6   3   4    0.94    0.41
   6  -4  -4    4.74    0.75
   6   4   4    8.86    1.23
  -6   4  -4    5.28    0.89
   6   4   4    6.21    0.95
  -6   4  -4    7.09    0.77
   6  -4  -4    5.80    0.83
   6   4   4    6.15    1.11
  -6   4  -4    6.42    1.10
   6   4   4    6.50    0.89
   6   4   4    8.17    1.20
  -6  -4  -4    7.14    0.43
   6  -4   4    7.73    0.77
  -6   4   4    7.15    0.86
   6  -4   4    5.69    1.06
  -6   4   4    6.66    0.88
   6  -4   4    7.04    0.81
   6   4  -4    5.49    0.76
   6   4  -4    6.07    1.09
   6   5   4    3.49    0.55
   6  -5  -4    2.98    0.50
  -6   5  -4    2.76    0.46
   6   5   4    3.41    0.56
   6   5   4    3.34    0.56
   6  -5  -4    2.92    0.42
  -6  -5  -4    3.08    0.46
   6  -5   4    2.86    0.49
   6   5  -4    3.83    0.53
   6   5  -4    3.50    0.58
   6   5  -4    4.06    0.61
  -6   5   4    2.96    0.47
   6   5  -4    4.80    0.64
  -6   5   4    3.70    0.56
   6  -6  -4    1.95    0.33
   6   6   4    2.79    0.37
   6   6   4    2.19    0.35
   6   6   4    2.05    0.31
   6  -6  -4    1.80    0.37
  -6   6  -4    2.40    0.35
   6   6  -4    2.66    0.39
  -6   6   4    1.31    0.31
  -6   6   4    1.77    0.30
   6  -6   4    1.52    0.26
   6   6  -4    2.46    0.39
  -7   0   4    0.02    0.25
  -7   0   4    0.01    0.19
  -7   0  -4    0.35    0.42
   7   0  -4   -0.03    0.27
   7   0  -4    0.62    0.33
   7   0   4    0.01    0.38
  -7   0   4   -0.10    0.46
   7   0  -4    0.04    0.37
   7   0  -4   -0.12    0.28
   7   0   4   -0.26    0.35
   7   0   4   -0.17    0.24
   7   0   4   -0.09    0.27
  -7   0   4   -0.26    0.19
   7   0   4    0.04    0.26
  -7   0  -4    0.09    0.20
  -7   0  -4    0.09    0.18
  -7   0  -4    0.03    0.36
   7  -1  -4    2.50    0.49
   7   1   4    2.74    0.45
   7   1   4    2.05    0.40
  -7   1  -4    1.47    0.28
   7  -1  -4    1.79    0.50
   7   1   4    2.35    0.45
  -7  -1   4    2.39    0.75
  -7  -1   4    1.73    0.40
   7  -1  -4    2.48    0.39
  -7  -1   4    1.32    0.23
   7  -1  -4    1.98    0.34
  -7  -1   4    1.90    0.31
   7   1   4    1.56    0.49
  -7   1  -4    1.88    0.31
  -7   1  -4    1.20    0.28
  -7   1  -4    2.32    0.49
   7  -1  -4    2.04    0.49
   7   1   4    0.91    0.48
   7   1   4    1.23    0.47
   7  -1  -4    1.71    0.38
   7  -1  -4    1.15    0.49
   7   1   4    2.38    0.34
  -7   1  -4    2.00    0.33
  -7  -1   4    1.42    0.22
   7  -1  -4    3.21    0.64
   7   1   4    1.89    0.35
  -7   1  -4    2.46    0.39
  -7   1   4    1.92    0.32
  -7  -1  -4    2.41    0.32
   7   1  -4    1.86    0.49
  -7  -1  -4    1.45    0.27
   7   1  -4    1.95    0.33
   7  -1   4    1.77    0.48
   7  -1   4    1.96    0.33
   7  -1   4    2.39    0.65
   7  -1   4    1.66    0.30
  -7   1   4    2.15    0.46
  -7   1   4    1.30    0.33
   7   1  -4    1.39    0.57
   7  -1   4    1.48    0.46
   7   1  -4    2.18    0.43
   7   1  -4    1.78    0.65
  -7   1   4    1.89    0.30
   7  -1   4    1.23    0.31
  -7   1   4    2.19    0.29
  -7  -1  -4    2.26    0.44
  -7   1   4    1.92    0.37
   7  -1   4    2.51    0.49
   7  -1   4    2.73    0.62
  -7  -1  -4    1.71    0.49
   7   1  -4    2.02    0.40
   7   1  -4    1.77    0.31
   7  -1   4    2.01    0.43
  -7   1   4    1.67    0.31
   7  -2  -4    3.51    0.70
   7  -2  -4    2.11    0.67
  -7  -2   4    4.64    0.84
   7   2   4    4.82    0.65
   7  -2  -4    3.98    0.55
   7   2   4    6.28    0.76
  -7   2  -4    4.54    0.69
   7   2   4    4.07    0.50
  -7   2  -4    3.34    0.52
   7   2   4    3.34    0.77
   7   2   4    4.30    0.50
   7  -2  -4    3.80    0.61
   7  -2  -4    3.11    0.54
  -7   2  -4    4.28    0.55
   7   2   4    3.91    0.68
  -7   2  -4    4.17    0.43
  -7   2  -4    4.04    0.59
   7   2   4    4.28    0.74
   7  -2  -4    3.79    0.55
  -7   2  -4    4.98    0.50
  -7   2  -4    4.25    0.51
   7  -2  -4    4.33    0.54
  -7  -2   4    3.68    0.28
  -7  -2   4    4.19    0.52
   7  -2  -4    4.40    0.60
   7  -2  -4    3.85    0.50
  -7  -2   4    4.20    0.32
  -7   2  -4    3.74    0.40
   7  -2   4    3.38    0.55
  -7   2   4    4.72    0.47
   7   2  -4    5.16    0.71
   7  -2   4    3.88    0.52
  -7   2   4    3.91    0.44
   7   2  -4    5.88    0.83
   7   2  -4    5.33    0.54
  -7  -2  -4    4.00    0.34
   7   2  -4    3.88    0.78
  -7  -2  -4    4.24    0.33
   7   2  -4    4.11    0.56
   7  -2   4    3.97    0.63
   7  -2   4    4.69    0.68
   7   2  -4    4.21    0.55
  -7  -2  -4    3.32    0.54
   7  -2   4    4.50    0.53
  -7   2   4    4.41    0.89
  -7   2   4    3.76    0.39
   7  -2   4    3.01    0.53
  -7   2   4    5.73    0.66
   7  -2   4    3.78    0.66
   7  -2   4    3.24    0.59
  -7   2   4    3.89    0.68
  -7   2   4    4.31    0.56
   7   2  -4    3.59    0.61
  -7   2   4    4.36    0.50
   7  -2   4    4.69    0.89
   7   2  -4    4.43    0.58
   7   3   4    0.25    0.47
   7  -3  -4    0.28    0.40
  -7   3  -4    0.72    0.28
   7   3   4    2.15    0.58
   7   3   4    0.98    0.41
  -7   3  -4    0.88    0.31
   7   3   4    1.01    0.47
   7  -3  -4    0.85    0.35
   7  -3  -4    0.69    0.45
   7   3   4    0.88    0.55
  -7   3  -4    0.87    0.36
   7  -3  -4    0.82    0.49
  -7   3  -4    0.07    0.42
   7   3   4    1.22    0.39
   7  -3  -4    0.93    0.42
  -7  -3  -4    0.87    0.58
  -7  -3  -4    0.71    0.23
   7  -3   4    1.05    0.45
  -7   3   4    1.19    0.30
  -7   3   4    0.95    0.30
  -7   3   4    0.89    0.64
   7  -3   4    0.56    0.41
   7  -3   4    1.21    0.40
  -7   3   4    0.55    0.43
   7  -3   4    0.70    0.41
  -7   3   4    0.52    0.45
  -7   3   4    0.91    0.91
   7  -4  -4    2.89    0.44
   7  -4  -4    2.56    0.48
  -7   4  -4    4.27    0.71
   7   4   4    2.53    0.46
  -7   4  -4    3.22    0.51
   7   4   4    3.12    0.52
  -7   4  -4    2.43    0.44
   7   4   4    2.50    0.52
   7  -4   4    1.88    0.49
  -7  -4  -4    2.45    0.32
   7  -4   4    2.49    0.39
  -7   4   4    2.37    0.39
  -7   4   4    2.45    0.55
  -7   4   4    2.19    0.44
   7  -5  -4    3.71    0.44
   7   5   4    2.75    0.41
   7  -5  -4    3.24    0.39
   7   5   4    2.88    0.46
   7   5   4    3.36    0.46
  -7   5   4    3.08    0.50
  -7   5   4    3.10    0.47
   7   6   4    0.24    0.29
  -7   6  -4    0.36    0.21
   7  -6  -4    0.39    0.21
   7  -6   4    0.25    0.19
  -7   6   4    0.20    0.23
  -8   0  -4   51.97    1.97
   8   0   4   50.69    2.14
   8   0   4   43.44    2.34
   8   0  -4   53.80    2.11
  -8   0   4   44.42    2.22
   8   0   4   51.78    2.09
   8   0  -4   52.59    2.23
  -8   0  -4   45.25    2.19
  -8   0  -4   55.54    2.03
  -8   0   4   55.21    1.96
   8   0   4   56.83    2.15
   8   0   4   56.07    2.09
   8   0  -4   56.20    2.12
  -8   0   4   53.61    2.27
  -8   0   4   47.08    2.08
   8   0   4   54.78    2.19
   8   0   4   49.85    2.20
   8   0   4   51.62    2.11
   8   0   4   57.05    2.13
  -8   0  -4   55.10    1.96
   8   0  -4   56.57    2.15
  -8   0   4   48.80    1.95
   8   0  -4   50.14    2.07
   8   0  -4   51.42    2.09
   8   0  -4   51.27    2.11
   8   0  -4   54.84    2.11
   8   1   4   28.34    1.28
   8   1   4   29.18    1.26
   8  -1  -4   28.10    1.35
   8   1   4   29.05    1.36
  -8   1  -4   28.68    1.31
   8   1   4   26.57    1.31
  -8  -1   4   30.11    1.15
   8   1   4   28.78    1.37
   8  -1  -4   29.59    1.32
   8   1   4   29.42    1.39
  -8  -1   4   27.11    1.17
  -8   1  -4   28.23    1.19
  -8  -1   4   26.27    1.25
   8  -1  -4   29.99    1.32
   8   1   4   27.00    1.32
   8  -1  -4   28.46    1.32
  -8   1  -4   28.64    1.17
  -8   1  -4   26.56    1.26
   8  -1  -4   28.79    1.31
  -8   1  -4   28.49    1.22
   8  -1  -4   27.03    1.32
   8   1   4   28.47    1.27
  -8  -1   4   28.32    1.12
  -8   1  -4   28.99    1.26
   8   1   4   29.68    1.46
   8  -1  -4   29.05    1.28
   8  -1   4   25.52    1.27
   8  -1   4   29.03    1.31
  -8   1   4   28.56    1.31
   8  -1   4   29.76    1.34
  -8   1   4   29.03    1.17
   8  -1   4   28.52    1.38
   8  -1   4   25.54    1.33
   8   1  -4   30.20    1.30
   8  -1   4   26.51    1.33
  -8   1   4   30.48    1.25
   8   1  -4   29.63    1.32
  -8   1   4   27.90    1.30
   8   1  -4   29.00    1.27
   8   1  -4   29.23    1.36
  -8  -1  -4   29.28    1.13
   8   1  -4   30.12    1.32
   8   1  -4   28.56    1.34
   8  -1   4   27.22    1.33
  -8  -1  -4   26.37    1.12
  -8   1   4   29.22    1.25
   8   1  -4   30.03    1.38
  -8  -1  -4   27.17    1.19
   8   1  -4   28.26    1.32
  -8   1   4   28.38    1.19
   8   2   4    0.89    0.51
   8   2   4    1.58    0.65
  -8   2  -4    2.17    0.46
  -8  -2   4    2.31    0.36
   8   2   4    2.77    0.63
   8  -2  -4    1.42    0.49
  -8   2  -4    1.92    0.38
   8  -2  -4    0.99    0.48
  -8   2  -4    1.25    0.61
  -8  -2   4    1.36    0.22
   8  -2  -4    1.24    0.65
  -8   2  -4    1.25    0.28
   8  -2  -4    1.94    0.57
   8  -2  -4    2.45    0.51
   8   2   4    1.56    0.59
   8   2   4    1.90    0.41
  -8   2  -4    1.57    0.51
  -8   2  -4    1.34    0.29
  -8   2  -4    1.57    0.37
   8  -2  -4    1.61    0.37
  -8  -2   4    1.24    0.51
  -8   2  -4    2.07    0.44
   8  -2  -4    1.61    0.43
   8  -2  -4    2.64    0.49
   8   2   4    1.58    0.41
  -8   2  -4    1.19    0.35
  -8   2   4    1.28    0.37
   8  -2   4    1.28    0.40
   8   2  -4    0.76    0.55
  -8  -2  -4    1.28    0.27
   8   2  -4    1.22    0.37
   8  -2   4    1.79    0.51
   8   2  -4    1.64    0.44
   8   2  -4    2.07    0.56
   8  -2   4    2.30    0.51
  -8   2   4    1.40    0.42
   8   2  -4    1.40    0.59
   8  -2   4    1.68    0.44
  -8   2   4    1.41    0.28
   8   2  -4    0.86    0.50
  -8  -2  -4    1.52    0.24
  -8   2   4    1.59    0.40
  -8   2   4    1.13    0.59
  -8   2   4    1.24    0.39
  -8   2   4    2.05    0.37
   8  -2   4    2.16    0.49
   8  -2   4    2.27    0.56
   8  -3  -4    0.34    0.41
   8  -3  -4    0.09    0.37
  -8   3  -4   -0.12    0.36
   8   3   4   -0.63    0.59
  -8   3  -4    0.05    0.22
   8  -3  -4    0.32    0.31
   8   3   4   -0.32    0.41
  -8   3  -4    0.14    0.39
   8   3   4    0.31    0.43
  -8   3  -4    0.12    0.30
   8  -3  -4    0.35    0.40
   8   3   4    0.04    0.39
   8   3   4   -0.07    0.39
   8  -3  -4   -1.15    0.68
   8  -3  -4    0.25    0.35
  -8   3   4    0.00    0.23
   8  -3   4   -0.22    0.47
  -8   3   4   -0.04    0.27
  -8   3   4   -0.54    0.58
  -8   3   4   -0.22    0.46
   8  -3   4    0.60    0.34
   8  -3   4    0.40    0.38
  -8  -3  -4    0.02    0.30
  -8  -3  -4   -0.14    0.24
   8   3  -4    0.20    0.44
   8  -3   4   -0.01    0.37
  -8   3   4   -0.16    0.39
   8   4   4    1.08    0.37
  -8   4  -4    0.93    0.30
   8  -4  -4    0.49    0.34
  -8   4  -4    0.57    0.38
   8  -4  -4    0.31    0.28
   8   4   4   -0.01    0.37
  -8   4  -4    0.38    0.46
  -8   4   4   -0.02    0.29
   8  -4   4    0.55    0.30
   8  -5  -4    0.13    0.22
   8  -5  -4   -0.08    0.24
  -8   5  -4    0.02    0.22
   8  -5   4    0.32    0.22
  -8   5   4    0.32    0.24
  -9   0   4    0.19    0.23
   9   0   4   -0.45    0.34
   9   0   4    0.25    0.34
   9   0   4   -0.53    0.34
  -9   0   4    0.33    0.36
   9   0  -4    0.40    0.36
  -9   0  -4    0.11    0.32
  -9   0   4    0.48    0.38
   9   0   4    0.21    0.46
   9   0  -4   -0.18    0.32
  -9   0  -4    0.26    0.29
  -9   0  -4    0.16    0.21
   9   0  -4   -0.24    0.33
   9   0  -4   -0.19    0.29
  -9   0   4   -0.01    0.33
  -9   0  -4    0.39    0.40
   9   0  -4    0.43    0.42
  -9   0   4   -0.10    0.20
   9   0  -4    0.23    0.37
   9   0   4    0.39    0.43
   9   0   4    0.52    0.36
  -9   0  -4    0.06    0.22
  -9   0   4    0.78    0.35
   9   0   4   -0.20    0.32
   9   0  -4   -0.23    0.32
  -9   0  -4   -0.06    0.35
   9   1   4    4.52    0.69
  -9  -1   4    5.28    0.53
   9  -1  -4    4.10    0.52
  -9   1  -4    5.33    0.42
   9  -1  -4    5.04    0.71
  -9   1  -4    5.02    0.79
   9   1   4    4.89    0.54
   9   1   4    4.12    0.63
  -9   1  -4    4.61    0.68
  -9   1  -4    5.94    0.63
  -9  -1   4    5.14    0.42
  -9  -1   4    3.81    0.60
   9   1   4    5.34    0.61
  -9   1  -4    5.28    0.71
   9   1   4    4.15    0.60
   9   1   4    4.78    0.69
  -9  -1   4    3.93    0.70
  -9  -1   4    4.41    0.49
   9  -1  -4    4.84    0.54
   9   1   4    3.74    0.72
   9  -1  -4    4.76    0.58
  -9   1  -4    5.10    0.76
   9  -1  -4    5.70    0.57
   9   1   4    3.75    0.59
  -9   1  -4    4.90    0.56
   9  -1  -4    4.70    0.56
  -9   1  -4    5.01    0.45
   9  -1  -4    4.85    0.52
  -9   1   4    4.77    0.46
  -9  -1  -4    5.06    0.53
  -9  -1  -4    5.07    0.39
  -9   1   4    4.10    0.69
   9  -1   4    4.98    0.53
  -9  -1  -4    3.39    0.53
  -9   1   4    4.56    0.59
   9  -1   4    4.76    0.64
   9   1  -4    5.30    0.55
   9   1  -4    4.11    0.59
  -9  -1  -4    4.62    0.57
   9  -1   4    4.15    0.57
   9   1  -4    4.84    0.62
   9   1  -4    4.97    0.51
   9   1  -4    4.78    0.63
   9  -1   4    4.69    0.59
   9  -1   4    4.12    0.74
   9   1  -4    3.73    0.54
   9  -1   4    5.15    0.57
  -9  -1  -4    4.22    0.48
  -9   1   4    4.95    0.42
   9  -1   4    5.86    0.69
   9   1  -4    4.49    0.67
  -9   1   4    3.76    0.59
  -9   1   4    4.20    0.55
  -9   2  -4    3.55    0.40
   9  -2  -4    2.64    0.46
   9   2   4    3.01    0.46
   9  -2  -4    3.37    0.50
   9  -2  -4    3.53    0.51
  -9   2  -4    3.55    0.41
  -9  -2   4    3.07    0.38
  -9   2  -4    2.63    0.48
   9   2   4    3.51    0.53
   9  -2  -4    3.24    0.52
  -9   2  -4    3.17    0.53
  -9   2  -4    2.84    0.56
  -9  -2   4    2.66    0.57
   9  -2  -4    4.46    0.55
   9   2   4    3.59    0.51
  -9   2  -4    3.64    0.57
   9   2   4    3.20    0.46
   9   2   4    3.49    0.56
  -9   2  -4    2.84    0.46
  -9   2   4    3.96    0.45
   9  -2   4    3.78    0.56
  -9   2   4    3.40    0.46
   9  -2   4    3.25    0.54
   9  -2   4    3.43    0.47
   9  -2   4    3.81    0.50
   9   2  -4    4.26    0.57
  -9   2   4    2.70    0.37
  -9   2   4    4.19    0.63
  -9  -2  -4    2.64    0.37
   9   2  -4    3.64    0.49
   9   2  -4    3.39    0.53
  -9   2   4    2.56    0.41
   9  -2   4    4.15    0.50
   9   2  -4    2.77    0.44
  -9   2   4    2.32    0.50
  -9  -2  -4    2.88    0.41
   9  -3  -4    2.77    0.46
   9   3   4    3.24    0.79
  -9   3  -4    2.51    0.60
   9   3   4    3.26    0.52
   9   3   4    3.30    0.54
   9  -3  -4    2.88    0.47
   9  -3  -4    2.59    0.46
  -9   3  -4    2.90    0.51
   9  -3  -4    3.73    0.49
  -9   3  -4    3.55    0.58
  -9   3  -4    3.14    0.33
   9   3   4    2.83    0.46
   9  -3   4    3.16    0.46
   9  -3   4    2.95    0.47
  -9   3   4    2.67    0.33
   9  -3   4    3.13    0.45
   9   3  -4    2.49    0.38
  -9   3   4    3.10    0.43
  -9   3   4    2.81    0.50
  -9   3   4    2.77    0.45
  -9   3   4    4.71    0.78
   9  -4  -4    4.86    0.47
   9  -4  -4    4.95    0.38
  -9   4  -4    5.06    0.42
  -9   4  -4    4.16    0.46
  -9   4   4    4.29    0.42
   9  -4   4    4.98    0.42
   9  -4   4    4.61    0.43
  -9   5  -4    0.78    0.21
   9  -5  -4    0.77    0.20
  -9   5   4    0.95    0.21
   9  -5   4    0.79    0.19
  10   0   4   14.69    0.78
  10   0   4   14.12    0.86
  10   0   4   14.37    0.80
 -10   0   4   12.87    0.92
  10   0  -4   14.26    0.77
 -10   0   4   14.09    0.73
 -10   0  -4   13.51    0.75
 -10   0   4   14.75    0.69
  10   0  -4   14.47    0.78
  10   0   4   13.44    0.80
 -10   0  -4   15.07    0.69
 -10   0  -4   14.90    0.72
  10   0  -4   13.64    0.77
 -10   0   4   15.24    0.74
  10   0   4   13.78    0.77
  10   0  -4   14.69    0.78
  10   0  -4   15.02    0.81
  10   0  -4   14.00    0.77
 -10   0  -4   13.96    0.82
 -10   0  -4   14.12    0.87
  10   0   4   15.02    0.85
 -10   1  -4   14.57    0.82
 -10   1  -4   14.06    0.95
 -10  -1   4   15.24    0.71
  10   1   4   14.69    0.93
  10  -1  -4   15.34    0.77
  10   1   4   17.10    1.20
  10  -1  -4   14.25    0.78
  10   1   4   15.05    0.79
 -10   1  -4   15.17    0.72
  10  -1  -4   14.20    0.76
 -10   1  -4   15.72    0.74
 -10   1  -4   15.55    0.74
  10  -1  -4   13.84    0.78
  10   1   4   13.61    0.78
 -10  -1   4   13.77    0.74
 -10   1  -4   13.43    0.82
  10   1   4   14.24    0.76
 -10  -1   4   14.21    0.97
  10  -1  -4   15.12    0.80
  10  -1  -4   15.42    0.82
  10  -1   4   15.22    0.86
 -10   1   4   14.77    0.81
  10   1  -4   15.02    0.77
 -10   1   4   16.52    0.82
  10  -1   4   13.58    0.77
 -10   1   4   13.21    0.94
  10  -1   4   13.47    0.79
  10   1  -4   13.98    0.97
  10   1  -4   15.31    0.94
 -10   1   4   14.06    0.80
  10  -1   4   15.51    0.78
  10   1  -4   14.61    0.83
 -10  -1  -4   13.97    0.87
 -10   1   4   16.53    0.73
 -10  -1  -4   15.53    0.77
 -10  -1  -4   13.13    0.73
  10   1  -4   14.73    0.80
  10  -1   4   14.05    0.77
 -10   1   4   15.03    0.71
  10   1  -4   14.15    0.78
 -10   2  -4    2.80    0.35
 -10   2  -4    2.11    0.41
  10  -2  -4    2.26    0.38
  10  -2  -4    2.51    0.34
  10   2   4    2.97    0.39
  10   2   4    2.89    0.44
 -10   2  -4    2.24    0.38
 -10   2  -4    3.14    0.51
  10   2   4    2.80    0.48
  10  -2  -4    2.86    0.39
 -10  -2   4    2.69    0.43
 -10   2  -4    2.59    0.31
  10  -2  -4    3.13    0.49
  10   2   4    2.56    0.37
  10   2  -4    2.71    0.42
 -10   2   4    2.78    0.35
  10  -2   4    2.90    0.50
  10  -2   4    3.34    0.42
  10  -2   4    2.41    0.35
  10   2  -4    2.39    0.46
  10   2  -4    2.74    0.42
 -10   2   4    2.18    0.32
 -10  -2  -4    3.41    0.40
  10  -2   4    2.14    0.36
  10   2  -4    2.48    0.35
 -10   2   4    3.57    0.44
  10  -2   4    3.58    0.45
 -10   2   4    2.70    0.38
 -10   3  -4    3.32    0.36
 -10   3  -4    5.55    0.58
 -10   3  -4    4.57    0.30
  10  -3  -4    3.73    0.39
  10   3   4    3.51    0.40
  10   3   4    3.49    0.39
 -10   3  -4    4.00    0.39
  10  -3  -4    4.59    0.37
 -10   3   4    4.58    0.39
  10  -3   4    3.77    0.35
  10  -3   4    4.31    0.42
 -10   3   4    4.05    0.29
  10  -3   4    3.68    0.37
 -10   4  -4    0.14    0.25
 -10   4  -4    0.74    0.22
  10  -4  -4    0.56    0.17
 -10   4   4    0.40    0.20
  10  -4   4    0.40    0.20
  11   0  -4    0.37    0.23
  11   0  -4   -0.11    0.19
  11   0   4    0.23    0.21
  11   0  -4    0.29    0.22
  11   0   4    0.36    0.24
 -11   0   4    0.28    0.35
  11   0   4   -0.12    0.20
  11   0  -4   -0.06    0.25
 -11   0  -4   -0.01    0.26
  11   0   4   -0.11    0.18
 -11   0  -4    0.47    0.24
  11   0   4    0.20    0.29
 -11   0   4    0.48    0.28
  11   0  -4    0.08    0.30
 -11   0  -4   -1.05    0.53
 -11   0   4    0.54    0.24
 -11   1  -4    9.52    0.67
  11   1   4   10.27    0.56
  11   1   4    9.05    0.53
  11   1   4    9.94    0.56
  11  -1  -4    9.87    0.53
  11  -1  -4   10.23    0.57
  11  -1  -4   10.57    0.54
 -11   1  -4   10.95    0.51
 -11  -1   4    9.93    0.56
  11  -1  -4    9.94    0.54
 -11   1  -4   10.24    0.52
  11   1   4   10.24    0.54
  11   1  -4    9.83    0.54
 -11  -1  -4   10.79    0.59
  11   1  -4   10.79    0.55
  11   1  -4    9.51    0.53
  11  -1   4    9.39    0.55
 -11   1   4   10.44    0.52
  11  -1   4   10.69    0.55
 -11   1   4   10.66    0.53
  11   1  -4   10.26    0.58
 -11   1   4   10.93    0.56
  11  -1   4    9.58    0.57
  11  -1   4    9.75    0.54
 -11  -1  -4   10.69    0.55
  11  -1   4    9.89    0.54
 -11   2  -4    4.83    0.30
  11   2   4    3.74    0.42
  11  -2  -4    4.58    0.39
  11  -2  -4    4.78    0.35
  11   2   4    4.75    0.40
  11   2   4    4.71    0.36
  11  -2  -4    5.75    0.38
  11  -2  -4    4.82    0.41
  11  -2   4    5.35    0.44
 -11   2   4    5.03    0.31
  11   2  -4    4.76    0.35
  11  -2   4    4.77    0.41
  11  -2   4    4.82    0.36
  11  -2   4    4.78    0.40
 -11   2   4    5.63    0.40
  11   2  -4    5.44    0.46
 -11   2   4    5.59    0.38
  11  -2   4    4.56    0.35
  11   2  -4    4.28    0.39
 -11   3  -4    0.72    0.20
  11  -3  -4    0.56    0.16
 -11   3   4    0.43    0.20
  11  -3   4    0.66    0.20
  12   0  -4    4.22    0.27
  12   0   4    3.97    0.29
  12   0   4    3.95    0.29
 -12   0  -4    3.65    0.28
  12   0   4    3.94    0.31
  12   0  -4    4.16    0.30
 -12   0   4    3.38    0.28
  12   0  -4    3.38    0.26
  12   1   4    3.30    0.26
  12  -1  -4    3.44    0.26
  12   1   4    3.43    0.28
  12  -1  -4    3.72    0.25
 -12   1  -4    3.99    0.29
  12   1  -4    3.85    0.27
  12   1  -4    2.76    0.27
  12  -1   4    3.07    0.38
 -12   1   4    4.06    0.25
  12  -1   4    3.47    0.28
   0   0   5    0.00    0.04
   0   0   5   -0.04    0.04
   0   0  -5    0.00    0.04
   0   0   5    0.07    0.04
   0   0   5    0.01    0.05
   0   0   5   -0.03    0.04
   0   0  -5    0.01    0.06
   0   0   5    0.01    0.04
   0   0   5   -0.03    0.07
   0   0   5    0.03    0.06
   0   0  -5   -0.05    0.04
   0   0   5   -0.09    0.07
   0   0  -5    0.07    0.06
   0   1  -5  567.95   19.96
   0  -1  -5  561.80   19.98
   0  -1  -5  602.75   19.96
   0  -1   5  574.61   19.95
   0  -1  -5  543.14   19.95
   0  -1   5  596.70   19.93
   0  -1   5  561.83   20.04
   0   1   5  553.25   20.04
   0  -1   5  565.55   19.96
   0  -1  -5  596.06   19.93
   0   1   5  573.92   20.00
   0   1   5  586.44   19.97
   0   1  -5  561.90   19.96
   0   1  -5  574.66   19.95
   0   1   5  584.88   19.92
   0   1   5  608.32   19.96
   0  -1   5  568.25   20.00
   0   1   5  565.87   20.02
   0  -1  -5  583.01   19.95
   0   1  -5  588.96   19.95
   0  -1  -5  608.63   19.96
   0   1  -5  542.63   19.96
   0  -2   5   -0.03    0.08
   0  -2   5    0.07    0.09
   0  -2   5    0.01    0.07
   0  -2  -5    0.03    0.10
   0   2   5    0.06    0.09
   0  -2  -5    0.13    0.06
   0   2   5    0.14    0.10
   0   2  -5    0.11    0.10
   0   2   5    0.00    0.11
   0   2   5    0.07    0.10
   0   2  -5   -0.01    0.07
   0  -2   5   -0.02    0.07
   0  -2  -5    0.07    0.11
   0   2  -5   -0.01    0.09
   0  -2  -5    0.11    0.10
   0   2   5   -0.18    0.14
   0   2   5    0.02    0.10
   0   2  -5    0.01    0.10
   0   3  -5    0.21    0.16
   0   3  -5    0.26    0.19
   0   3  -5    0.01    0.19
   0  -3  -5    0.31    0.17
   0   3   5    0.09    0.19
   0   3   5   -0.09    0.16
   0  -3  -5    0.08    0.12
   0   3   5    0.21    0.20
   0  -3   5    0.13    0.13
   0  -3  -5    0.13    0.13
   0   3   5    0.18    0.16
   0   3   5    0.27    0.17
   0  -3   5    0.32    0.14
   0  -3  -5    0.02    0.13
   0  -3  -5    0.07    0.14
   0  -3   5    0.09    0.15
   0  -3   5    0.35    0.15
   0  -3   5    0.05    0.12
   0  -3   5    0.11    0.10
   0   3   5    0.02    0.13
   0   3  -5    0.08    0.15
   0   4  -5    0.19    0.36
   0   4  -5    0.13    0.22
   0   4   5    0.13    0.24
   0  -4   5    0.29    0.26
   0  -4   5    0.21    0.24
   0  -4   5   -0.09    0.24
   0   4   5    0.13    0.33
   0  -4  -5    0.24    0.25
   0  -4   5   -0.23    0.31
   0  -4  -5   -0.10    0.22
   0   4   5   -0.15    0.36
   0   4   5    0.45    0.29
   0  -4   5    0.10    0.14
   0  -4  -5    0.40    0.24
   0  -4   5   -0.08    0.21
   0   4  -5    0.19    0.32
   0  -4   5    0.05    0.16
   0   4   5   -0.13    0.24
   0   4  -5    0.24    0.28
   0   4   5   -0.29    0.43
   0  -4  -5   -0.06    0.15
   0   4  -5    0.42    0.25
   0  -4  -5    0.22    0.16
   0   4   5    0.24    0.19
   0   5   5    3.68    0.62
   0  -5  -5    4.57    0.62
   0   5   5    4.87    0.70
   0  -5   5    3.84    0.63
   0  -5  -5    3.97    0.59
   0   5  -5    3.88    0.60
   0   5  -5    4.13    0.66
   0   5  -5    3.49    0.58
   0   5   5    3.37    0.58
   0  -5  -5    4.01    0.37
   0   5   5    4.06    0.59
   0  -5   5    4.50    0.44
   0   5  -5    2.85    0.54
   0   5   5    3.37    0.51
   0  -5  -5    4.01    0.43
   0   5   5    4.93    0.62
   0  -5   5    4.51    0.61
   0   5   5    5.79    0.77
   0   5  -5    4.17    0.64
   0   5  -5    4.28    0.65
   0  -5  -5    4.28    0.41
   0   5   5    3.65    0.62
   0  -5   5    4.06    0.47
   0   6   5   -0.03    0.43
   0   6  -5    0.31    0.36
   0   6  -5    0.08    0.37
   0   6  -5   -0.19    0.39
   0   6   5   -0.21    0.32
   0   6  -5   -0.08    0.81
   0   6   5    0.29    0.35
   0   6   5   -0.26    0.36
   0  -6  -5    0.38    0.27
   0   6   5    0.17    0.39
   0  -6  -5    1.08    0.98
   0  -6   5   -0.02    0.34
   0  -6  -5   -0.12    0.41
   0  -6  -5    0.55    0.25
   0   6  -5   -0.17    0.40
   0  -6  -5    0.27    0.24
   0   6   5    0.43    0.40
   0   6  -5    0.35    0.39
   0  -6   5    0.09    0.38
   0  -6   5    0.32    0.27
   0   6  -5    0.18    0.38
   0  -6   5   -0.05    0.24
   0   6  -5    0.30    0.38
   0   7   5   -0.26    0.22
   0   7  -5    0.03    0.23
   0   7  -5    0.40    0.28
   0   7  -5    0.03    0.25
   0   7  -5    0.63    0.32
   0  -7   5    0.17    0.23
   0  -7  -5    0.06    0.20
   0   7   5   -0.44    0.28
   0   7   5    0.26    0.28
   0   7   5    0.11    0.30
   0   7  -5    0.38    0.25
   0  -7   5   -0.14    0.33
   0   7   5   -0.36    0.25
   0  -7   5   -0.01    0.39
   0   7   5    0.32    0.29
   0  -7   5   -0.02    0.21
   0  -7  -5    0.25    0.17
   0   7  -5    0.13    0.31
  -1   0   5   -0.01    0.05
  -1   0  -5   -0.10    0.06
  -1   0  -5   -0.05    0.08
   1   0   5    0.00    0.07
   1   0   5   -0.05    0.03
  -1   0   5    0.01    0.04
   1   0   5    0.05    0.05
  -1   0   5   -0.01    0.05
  -1   0   5   -0.04    0.03
   1   0   5    0.00    0.05
   1   0  -5    0.13    0.07
   1   0   5   -0.03    0.05
  -1   0   5   -0.04    0.05
   1   0  -5    0.06    0.05
  -1   0  -5   -0.02    0.06
   1   0  -5    0.01    0.04
  -1   0   5    0.01    0.03
  -1   0  -5    0.06    0.07
  -1   0  -5   -0.01    0.05
  -1  -1   5  136.98    4.87
  -1   1  -5  134.76    4.89
  -1  -1   5  140.62    4.83
   1  -1  -5  140.00    4.85
   1   1   5  140.56    4.86
  -1   1  -5  139.34    4.87
  -1   1  -5  140.68    4.86
  -1   1  -5  135.89    4.88
  -1  -1   5  142.24    4.88
  -1  -1   5  144.83    4.85
   1  -1  -5  142.42    4.88
   1  -1  -5  134.90    4.85
  -1  -1   5  138.87    4.88
  -1   1  -5  134.52    4.88
   1   1   5  127.96    4.89
   1   1   5  142.39    4.88
   1   1   5  139.86    4.88
   1   1   5  139.41    4.86
   1  -1  -5  136.25    4.87
   1  -1  -5  133.20    4.84
  -1   1  -5  140.01    4.86
  -1   1   5  134.61    4.86
   1  -1   5  148.31    4.88
   1  -1   5  136.81    4.89
  -1   1   5  142.21    4.86
  -1   1   5  137.60    4.85
   1   1  -5  142.43    4.83
   1  -1   5  141.92    4.87
   1   1  -5  146.24    4.87
  -1  -1  -5  139.55    4.89
  -1   1   5  139.30    4.87
  -1  -1  -5  139.19    4.86
   1  -1   5  140.70    4.86
   1   1  -5  140.15    4.87
   1   1  -5  143.90    4.88
   1   1  -5  140.85    4.86
   1  -1   5  142.28    4.88
  -1  -1  -5  139.82    4.86
  -1   1   5  143.69    4.88
  -1  -1  -5  126.85    4.87
  -1   1   5  142.92    4.86
  -1   1   5  134.52    4.85
   1   2   5   57.07    1.96
  -1  -2   5   53.66    1.99
  -1  -2   5   54.80    1.99
   1  -2  -5   56.28    2.00
  -1   2  -5   52.38    1.99
   1   2   5   55.41    2.01
   1   2   5   53.38    2.00
  -1  -2   5   54.22    1.93
  -1   2  -5   53.07    2.01
  -1   2  -5   55.12    1.97
   1  -2  -5   57.18    1.95
   1   2   5   58.09    1.93
   1   2   5   54.52    2.02
   1  -2  -5   56.84    1.97
  -1   2  -5   54.26    2.00
  -1  -2   5   52.14    1.98
   1   2   5   55.00    2.00
  -1  -2   5   54.88    1.95
   1   2   5   51.84    1.99
  -1   2  -5   53.04    1.97
   1  -2  -5   54.66    1.99
   1  -2  -5   52.75    1.93
   1   2  -5   55.00    1.99
   1  -2   5   55.27    1.99
   1  -2   5   55.44    1.98
   1   2  -5   56.52    1.96
  -1  -2  -5   55.42    1.92
  -1   2   5   54.73    1.97
   1  -2   5   55.68    1.97
  -1  -2  -5   57.12    1.94
  -1   2   5   56.27    1.93
   1   2  -5   55.01    1.99
  -1   2   5   56.42    2.02
  -1  -2  -5   53.23    1.99
   1  -2   5   56.96    1.96
  -1   2   5   52.87    1.99
  -1  -2  -5   54.12    1.96
   1   2  -5   54.40    2.00
  -1  -2  -5   53.32    1.98
  -1   2   5   53.95    1.98
  -1  -2  -5   53.61    1.92
   1   2  -5   56.62    1.99
  -1   2   5   53.83    1.93
  -1  -2  -5   52.18    1.94
   1  -2   5   53.98    1.97
  -1   2   5   55.67    2.00
   1  -3  -5    6.15    0.36
  -1   3  -5    6.81    0.39
   1   3   5    6.51    0.43
  -1   3  -5    7.21    0.53
   1   3   5    6.45    0.34
  -1  -3   5    6.59    0.37
  -1  -3   5    5.91    0.37
  -1  -3   5    6.21    0.40
   1  -3  -5    6.28    0.37
  -1  -3   5    6.43    0.31
   1  -3  -5    6.52    0.40
   1   3   5    5.94    0.40
   1   3   5    5.61    0.38
  -1   3  -5    6.30    0.41
   1   3   5    5.98    0.45
   1   3   5    6.44    0.45
  -1   3  -5    6.53    0.44
   1  -3  -5    6.44    0.38
  -1  -3   5    5.93    0.33
  -1   3  -5    6.21    0.38
   1  -3  -5    6.76    0.37
  -1   3  -5    6.37    0.45
  -1   3   5    7.15    0.44
   1   3  -5    6.67    0.46
  -1  -3  -5    6.25    0.33
   1  -3   5    6.05    0.36
  -1  -3  -5    6.01    0.37
   1  -3   5    6.33    0.37
   1   3  -5    6.30    0.38
  -1  -3  -5    7.22    0.44
   1   3  -5    6.02    0.38
  -1  -3  -5    6.81    0.36
  -1   3   5    5.99    0.43
  -1   3   5    5.71    0.38
   1   3  -5    6.41    0.47
   1   3  -5    6.64    0.39
  -1  -3  -5    6.09    0.35
   1  -3   5    6.07    0.35
   1  -3   5    6.36    0.35
  -1   3   5    6.29    0.35
  -1   3   5    6.18    0.41
   1  -3   5    6.11    0.37
   1  -3   5    5.90    0.39
  -1  -4   5   13.91    0.74
   1  -4  -5   15.11    0.70
   1   4   5   15.26    0.92
   1   4   5   15.11    0.76
   1  -4  -5   16.11    0.79
  -1  -4   5   16.10    0.68
   1  -4  -5   16.03    0.73
  -1   4  -5   16.24    0.79
   1   4   5   15.25    0.70
  -1   4  -5   14.78    0.97
  -1  -4   5   15.20    0.85
   1  -4  -5   15.58    0.74
  -1   4  -5   16.10    0.84
   1   4   5   17.03    0.93
   1  -4  -5   16.43    0.82
  -1  -4   5   14.15    0.66
   1   4   5   15.61    0.80
   1   4   5   16.44    0.89
  -1  -4   5   14.57    0.73
  -1   4  -5   17.14    0.93
  -1   4   5   15.33    0.78
   1   4  -5   16.17    0.91
  -1  -4  -5   16.09    0.69
  -1   4   5   15.73    0.80
  -1  -4  -5   15.34    0.75
  -1  -4  -5   15.34    0.79
   1   4  -5   15.85    0.79
   1  -4   5   16.47    0.81
   1  -4   5   15.43    0.71
   1  -4   5   15.26    0.77
   1   4  -5   15.42    0.78
  -1  -4  -5   15.01    0.69
   1  -4   5   16.36    0.76
  -1   4   5   14.36    0.74
  -1   4   5   16.28    0.86
   1   4  -5   15.80    0.87
   1  -4   5   15.96    0.77
  -1   4   5   17.00    1.00
   1  -4   5   16.51    0.79
  -1   4   5   16.00    0.90
  -1   4   5   16.21    0.94
  -1   5  -5   11.17    0.73
   1   5   5    9.57    0.75
   1  -5  -5   10.94    0.91
  -1   5  -5    8.80    0.80
   1   5   5    8.81    0.87
   1   5   5   10.62    0.81
   1  -5  -5    9.47    0.56
   1  -5  -5   10.25    0.70
  -1  -5   5    9.31    0.56
  -1  -5   5    9.85    0.76
   1   5   5    9.83    0.77
  -1  -5   5    9.16    0.55
  -1   5  -5   11.37    0.84
  -1   5  -5    9.30    0.78
  -1   5  -5   10.38    0.77
  -1  -5   5    9.15    0.70
   1  -5  -5   10.80    0.85
   1  -5  -5    9.56    0.69
  -1   5  -5   10.49    0.81
   1  -5  -5    9.15    0.59
   1   5   5    9.76    0.80
   1  -5  -5   10.20    0.76
  -1   5  -5    9.71    0.82
  -1   5  -5    9.08    0.95
   1   5   5    8.99    0.74
   1   5   5    9.78    0.80
  -1  -5   5   10.32    0.66
   1   5  -5    9.05    0.83
   1  -5   5    8.77    0.86
  -1   5   5   10.37    0.74
   1  -5   5    8.61    0.58
   1  -5   5    9.21    0.60
  -1   5   5    9.84    0.84
   1   5  -5    9.33    0.78
  -1   5   5    9.01    0.90
   1  -5   5    9.93    0.64
   1   5  -5   11.48    0.86
  -1   5   5   10.09    1.06
   1   5  -5    8.31    0.89
   1  -5   5    9.94    0.75
  -1  -5  -5   10.40    0.63
  -1   5   5   10.09    0.82
   1   5  -5    9.56    0.73
   1  -5   5   10.28    0.77
  -1  -5  -5    9.57    0.70
   1   5  -5   10.75    0.81
  -1  -5  -5    9.81    0.53
  -1   5   5    9.03    0.84
  -1  -5  -5    9.40    0.58
  -1   5   5    9.68    0.80
  -1  -5  -5    9.25    0.76
   1   5  -5    9.32    0.74
  -1   6  -5    0.92    0.37
   1   6   5    0.62    0.31
  -1   6  -5    0.72    0.40
   1   6   5    0.50    0.36
   1   6   5    0.80    0.42
  -1  -6   5    0.73    0.37
   1   6   5    1.00    0.40
   1   6   5    1.02    0.41
   1  -6  -5    0.98    0.25
  -1  -6   5    0.94    0.28
  -1   6  -5    0.63    0.34
  -1   6  -5    0.31    0.41
   1  -6  -5    1.86    0.49
  -1   6  -5    0.86    0.34
  -1   6   5    0.92    0.36
  -1  -6  -5    0.66    0.36
  -1   6   5    1.02    0.35
   1  -6   5    0.72    0.39
  -1   6   5    0.70    0.42
  -1   6   5    0.93    0.49
   1   6  -5    1.13    0.37
  -1  -6  -5    0.54    0.37
   1  -6   5    1.36    0.49
   1  -6   5    0.49    0.39
   1  -6   5    0.54    0.32
   1   6  -5    1.06    0.38
   1   6  -5    0.39    0.36
   1   6  -5   -0.02    0.42
   1  -6   5    0.84    0.33
  -1  -6  -5    0.71    0.25
  -1   6   5    0.60    0.43
   1   6  -5    0.34    0.41
   1   6  -5    0.52    0.37
  -1  -7   5    0.22    0.32
   1   7   5    0.02    0.25
  -1   7  -5    0.21    0.35
   1   7   5    0.18    0.28
  -1  -7   5    0.37    0.24
   1   7   5    0.05    0.22
   1   7   5    0.38    0.28
  -1   7  -5    0.35    0.29
   1   7   5    0.53    0.27
   1   7   5    0.35    0.26
   1  -7  -5    0.13    0.17
  -1   7  -5    0.40    0.30
   1  -7  -5    0.16    0.22
  -1  -7   5    0.52    0.25
  -1   7  -5    0.29    0.32
  -1   7  -5    0.05    0.24
  -1   7  -5   -0.02    0.23
   1  -7   5    0.34    0.20
  -1   7   5    0.31    0.26
   1   7  -5    0.61    0.30
   1   7  -5    0.13    0.21
   1   7  -5    0.25    0.25
   1  -7   5    0.30    0.31
  -1  -7  -5   -0.51    0.33
   1   7  -5    0.63    0.27
   1   7  -5    0.06    0.24
  -1   7   5    0.07    0.30
  -1  -7  -5    0.06    0.20
   1  -7   5   -0.21    0.27
  -1  -7  -5    0.21    0.19
  -1   7   5    0.40    0.28
  -1   7   5    0.27    0.32
   2   0   5  902.41   31.62
  -2   0  -5  929.03   31.60
   2   0   5  917.20   31.58
  -2   0   5  888.80   31.68
  -2   0  -5  861.21   31.61
  -2   0  -5  913.40   31.73
   2   0   5  894.34   31.64
   2   0  -5  877.93   31.67
  -2   0   5  895.02   31.67
  -2   0  -5  925.08   31.60
   2   0   5  905.98   31.58
  -2   0   5 1000.00   31.58
   2   0  -5  893.40   31.59
  -2   0  -5  904.61   31.62
   2   0   5  924.10   31.71
   2   0  -5  936.81   31.59
  -2   0   5  950.42   31.66
  -2  -1   5  613.47   20.35
  -2   1  -5  585.82   20.38
   2  -1  -5  599.58   20.34
   2   1   5  606.61   20.35
  -2   1  -5  559.19   20.39
  -2  -1   5  578.52   20.36
   2   1   5  570.27   20.38
   2  -1  -5  587.25   20.38
  -2   1  -5  572.92   20.40
  -2  -1   5  591.96   20.32
  -2  -1   5  616.19   20.35
   2  -1  -5  574.91   20.36
   2  -1  -5  602.54   20.36
  -2   1  -5  567.20   20.34
   2   1   5  592.67   20.38
   2   1   5  562.03   20.40
  -2  -1   5  582.73   20.39
  -2   1  -5  566.28   20.39
   2   1   5  600.23   20.33
   2  -1  -5  565.66   20.35
  -2  -1   5  606.84   20.32
   2   1   5  534.24   20.39
  -2   1  -5  625.12   20.39
  -2   1   5  601.19   20.40
  -2   1   5  633.86   20.37
   2  -1   5  498.44   20.40
   2  -1   5  597.40   20.39
   2   1  -5  583.72   20.38
  -2   1   5  615.29   20.41
  -2  -1  -5  598.47   20.35
   2   1  -5  598.62   20.38
   2   1  -5  617.97   20.37
  -2  -1  -5  584.63   20.41
  -2   1   5  592.58   20.38
  -2   1   5  582.93   20.34
   2   1  -5  576.22   20.39
   2   1  -5  592.07   20.34
   2   1  -5  606.18   20.36
   2  -1   5  588.39   20.37
  -2   1   5  588.41   20.38
  -2  -1  -5  573.99   20.39
   2  -1   5  601.15   20.35
  -2  -1  -5  606.88   20.36
   2   1  -5  509.51   20.39
  -2   1   5  596.63   20.35
  -2  -1  -5  565.55   20.33
  -2   1   5  626.80   20.39
  -2   1   5  576.24   20.34
   2  -1   5  630.42   20.40
   2  -2  -5    7.34    0.41
   2   2   5    6.50    0.41
   2   2   5    7.34    0.35
  -2   2  -5    6.48    0.36
   2  -2  -5    7.13    0.35
  -2   2  -5    7.33    0.37
  -2  -2   5    6.82    0.36
  -2   2  -5    7.30    0.39
   2   2   5    6.81    0.38
   2   2   5    7.02    0.33
   2   2   5    6.95    0.39
   2  -2  -5    6.96    0.34
   2  -2  -5    7.46    0.42
  -2  -2   5    7.30    0.31
  -2  -2   5    7.56    0.30
  -2   2  -5    7.38    0.40
   2   2   5    6.78    0.40
   2  -2  -5    7.11    0.36
  -2   2  -5    7.54    0.33
  -2   2  -5    7.30    0.38
  -2  -2   5    7.26    0.37
  -2   2  -5    7.43    0.46
  -2  -2  -5    7.03    0.32
  -2  -2  -5    7.12    0.39
   2   2  -5    7.51    0.39
  -2   2   5    6.83    0.37
   2  -2   5    7.90    0.42
  -2   2   5    7.49    0.34
  -2   2   5    6.97    0.37
  -2   2   5    6.88    0.38
   2   2  -5    7.43    0.37
   2  -2   5    7.16    0.35
  -2   2   5    7.17    0.43
  -2  -2  -5    7.22    0.36
  -2  -2  -5    7.06    0.29
  -2   2   5    7.48    0.35
   2  -2   5    7.36    0.36
   2   2  -5    7.46    0.39
   2  -2   5    7.64    0.38
   2  -2   5    6.68    0.35
  -2   2   5    7.17    0.41
  -2   2   5    6.99    0.36
  -2  -2  -5    6.88    0.30
   2   2  -5    7.14    0.37
   2   2  -5    7.05    0.32
  -2  -3   5   27.46    1.09
   2   3   5   28.06    1.10
  -2   3  -5   28.17    1.17
  -2   3  -5   27.98    1.12
   2  -3  -5   29.34    1.17
  -2  -3   5   26.16    1.00
  -2   3  -5   28.07    1.17
   2   3   5   28.18    1.17
  -2   3  -5   28.43    1.16
   2   3   5   24.90    1.11
  -2  -3   5   26.80    1.10
   2  -3  -5   29.03    1.08
   2  -3  -5   25.02    1.16
   2   3   5   27.02    1.04
   2   3   5   27.27    1.18
  -2  -3   5   25.19    1.03
  -2   3  -5   27.64    1.12
   2  -3  -5   27.06    1.10
   2  -3  -5   26.92    1.07
   2   3  -5   27.39    1.11
  -2   3   5   27.06    1.10
  -2   3   5   26.97    1.08
  -2  -3  -5   27.67    1.02
   2   3  -5   28.88    1.15
   2  -3   5   28.00    1.08
  -2   3   5   25.29    1.25
  -2   3   5   27.84    1.14
   2  -3   5   28.87    1.15
  -2  -3  -5   25.51    1.05
   2   3  -5   27.58    1.15
  -2  -3  -5   26.79    1.10
  -2   3   5   27.73    1.16
   2   3  -5   29.04    1.09
   2  -3   5   28.01    1.09
  -2   3   5   26.44    1.14
  -2  -3  -5   26.48    1.13
   2  -3   5   28.01    1.08
   2  -3   5   26.72    1.09
   2   3  -5   27.12    1.11
   2   3  -5   27.81    1.15
   2  -3   5   27.62    1.10
   2   4   5    1.85    0.33
  -2  -4   5    2.16    0.36
  -2   4  -5    1.80    0.55
   2   4   5    2.14    0.44
  -2   4  -5    2.46    0.39
  -2   4  -5    2.54    0.69
   2  -4  -5    2.72    0.54
   2  -4  -5    2.26    0.31
  -2  -4   5    2.02    0.23
   2   4   5    2.58    0.48
   2  -4  -5    1.98    0.30
   2   4   5    2.88    0.44
  -2  -4   5    2.19    0.39
   2   4   5    2.86    0.44
  -2  -4   5    2.10    0.29
  -2   4  -5    2.98    0.53
   2  -4  -5    1.74    0.31
   2   4   5    2.65    0.36
   2  -4  -5    2.78    0.42
  -2   4  -5    2.84    0.46
  -2  -4  -5    1.58    0.25
  -2   4   5    2.68    0.46
   2   4  -5    2.23    0.40
  -2   4   5    2.46    0.37
  -2   4   5    2.98    0.50
  -2  -4  -5    2.80    0.30
   2  -4   5    2.27    0.39
  -2   4   5    2.16    0.30
  -2   4   5    1.59    0.34
  -2  -4  -5    2.00    0.35
   2  -4   5    2.66    0.44
   2  -4   5    2.39    0.37
   2   4  -5    2.29    0.33
   2  -4   5    2.38    0.33
  -2  -4  -5    2.32    0.32
  -2   4   5    2.87    0.64
   2   4  -5    2.71    0.47
   2   4  -5    2.07    0.32
  -2   4   5    2.21    0.47
   2  -4   5    2.45    0.35
   2  -4   5    1.85    0.37
   2  -4   5    2.20    0.41
  -2   5  -5   16.25    1.04
   2   5   5   17.20    1.01
   2  -5  -5   16.97    0.83
   2   5   5   16.34    1.07
  -2  -5   5   14.62    0.78
   2   5   5   18.51    1.07
  -2   5  -5   17.89    1.02
  -2   5  -5   17.67    1.01
   2  -5  -5   19.35    1.06
   2   5   5   17.56    1.04
  -2   5  -5   16.71    1.12
  -2   5  -5   17.57    0.99
   2   5   5   18.06    0.98
   2  -5  -5   16.79    0.99
  -2  -5   5   16.87    1.01
  -2   5  -5   17.86    0.98
   2  -5  -5   18.11    0.98
  -2  -5   5   16.73    0.89
   2   5   5   16.18    0.97
   2   5   5   15.98    1.02
   2  -5  -5   15.37    0.86
  -2  -5   5   17.34    0.78
   2  -5  -5   16.69    0.82
  -2   5   5   17.50    1.04
   2  -5   5   18.72    1.40
   2   5  -5   17.35    1.00
  -2   5   5   15.35    1.16
   2   5  -5   16.30    1.02
   2   5  -5   16.81    1.12
   2   5  -5   18.97    1.02
  -2  -5  -5   17.43    0.89
  -2  -5  -5   17.90    0.78
  -2  -5  -5   15.83    0.80
   2   5  -5   15.97    0.98
   2  -5   5   15.56    0.84
  -2   5   5   16.60    1.01
  -2   5   5   19.15    1.14
  -2  -5  -5   15.92    1.05
   2   5  -5   16.56    1.03
   2  -5   5   18.49    0.95
  -2  -5  -5   17.87    0.90
  -2   5   5   15.68    1.12
   2  -5   5   17.05    1.00
   2  -5   5   17.60    0.86
   2  -5   5   17.41    0.90
  -2   5   5   17.88    0.96
   2   5  -5   16.93    1.01
   2   6   5   17.38    0.98
   2   6   5   15.88    0.94
   2   6   5   16.63    0.91
  -2   6  -5   16.20    0.96
  -2  -6   5   15.75    0.86
   2   6   5   15.31    0.92
  -2   6  -5   16.64    0.97
  -2  -6   5   18.38    0.86
  -2   6  -5   15.41    1.01
  -2   6  -5   15.31    0.91
  -2  -6   5   16.62    0.78
   2  -6  -5   15.90    0.79
  -2   6  -5   15.72    0.93
   2  -6  -5   15.57    0.75
   2   6   5   15.05    0.94
  -2   6  -5   16.79    0.96
   2   6   5   14.62    0.89
   2   6  -5   15.58    0.91
  -2   6   5   17.05    1.01
  -2  -6  -5   16.80    0.87
   2   6  -5   15.55    0.91
   2   6  -5   15.99    0.91
   2   6  -5   16.95    0.91
   2  -6   5   17.49    0.84
  -2  -6  -5   17.72    0.82
  -2   6   5   15.50    0.95
   2   6  -5   17.42    0.92
  -2   6   5   15.13    0.97
   2  -6   5   17.50    0.84
  -2   6   5   16.08    0.89
  -2   6   5   16.89    0.94
  -2  -6  -5   16.74    0.77
   2  -6   5   17.52    0.91
   2   6  -5   16.68    0.95
   2  -6   5   19.16    0.99
  -2  -7   5    4.36    0.47
   2   7   5    4.08    0.39
   2   7   5    4.11    0.40
  -2   7  -5    3.30    0.37
  -2   7  -5    3.69    0.37
   2  -7  -5    3.46    0.35
   2  -7  -5    4.24    0.30
   2   7   5    4.13    0.39
  -2   7  -5    3.57    0.55
   2   7   5    3.91    0.44
   2   7   5    4.32    0.47
  -2  -7   5    4.63    0.41
   2   7   5    3.78    0.39
  -2   7  -5    3.79    0.43
   2   7  -5    3.91    0.49
   2   7  -5    4.00    0.37
   2   7  -5    3.54    0.37
   2   7  -5    4.28    0.40
   2   7  -5    3.83    0.39
  -2  -7  -5    4.40    0.47
  -2   7   5    4.16    0.48
  -2   7   5    4.01    0.38
  -2  -7  -5    4.49    0.36
  -2   7   5    3.22    0.45
  -2   7   5    3.80    0.44
  -2  -7  -5    4.78    0.40
   2  -7   5    4.27    0.38
  -3   0   5    0.05    0.07
   3   0   5    0.04    0.07
   3   0   5    0.19    0.09
   3   0   5    0.34    0.13
  -3   0   5    0.01    0.07
  -3   0  -5    0.03    0.11
   3   0   5    0.13    0.09
  -3   0   5    0.08    0.09
  -3   0   5    0.04    0.09
  -3   0  -5    0.08    0.10
   3   0  -5    0.01    0.10
   3   0  -5   -0.06    0.10
  -3   0  -5    0.10    0.08
  -3   0  -5    0.00    0.11
   3   0  -5   -0.02    0.10
   3   0  -5    0.03    0.10
   3   0  -5    0.18    0.14
   3   0   5   -0.02    0.13
  -3   0  -5    0.02    0.07
  -3   0  -5   -0.09    0.11
  -3   1  -5  279.79    9.40
   3   1   5  263.18    9.37
   3   1   5  257.79    9.40
   3  -1  -5  259.65    9.40
   3   1   5  260.49    9.40
  -3  -1   5  276.40    9.36
   3   1   5  274.43    9.35
  -3  -1   5  287.32    9.36
  -3   1  -5  283.64    9.37
   3  -1  -5  261.09    9.34
   3   1   5  265.40    9.42
   3   1   5  277.86    9.42
   3  -1  -5  268.14    9.38
   3  -1  -5  270.56    9.39
  -3   1  -5  271.29    9.40
  -3  -1   5  273.32    9.32
  -3   1  -5  266.31    9.41
  -3  -1   5  275.90    9.42
   3  -1  -5  261.97    9.39
  -3   1  -5  260.55    9.42
  -3   1  -5  269.96    9.41
  -3  -1   5  250.23    9.33
  -3  -1   5  273.34    9.37
   3   1   5  268.09    9.36
   3   1  -5  247.22    9.39
   3  -1   5  270.74    9.38
  -3  -1  -5  264.48    9.41
   3   1  -5  262.39    9.40
   3  -1   5  266.65    9.39
   3   1  -5  264.98    9.38
  -3   1   5  273.93    9.33
   3  -1   5  268.56    9.36
  -3   1   5  266.65    9.33
   3   1  -5  289.06    9.37
   3   1  -5  279.66    9.36
   3   1  -5  268.81    9.39
   3  -1   5  267.03    9.38
   3  -1   5  267.67    9.41
  -3  -1  -5  273.31    9.35
  -3   1   5  257.53    9.37
  -3   1   5  269.74    9.41
   3   1  -5  268.18    9.39
  -3  -1  -5  274.87    9.35
  -3   1   5  278.71    9.39
  -3  -1  -5  271.03    9.43
  -3   1   5  252.82    9.44
  -3   1   5  288.74    9.37
   3  -2  -5   77.96    2.82
   3   2   5   76.51    2.82
   3   2   5   77.98    2.87
  -3   2  -5   78.52    2.85
   3   2   5   77.29    2.81
  -3  -2   5   76.64    2.84
  -3   2  -5   81.27    2.77
  -3   2  -5   76.08    2.82
   3   2   5   77.53    2.78
   3   2   5   71.11    2.83
  -3   2  -5   83.12    2.81
   3  -2  -5   78.87    2.79
  -3   2  -5   77.72    2.84
  -3  -2   5   77.15    2.83
   3  -2  -5   78.32    2.81
  -3   2  -5   73.97    2.85
  -3   2  -5   74.46    2.93
  -3   2  -5   77.72    2.86
  -3   2   5   79.11    2.81
   3   2  -5   78.51    2.81
  -3  -2  -5   79.63    2.75
  -3   2   5   78.48    2.79
  -3   2   5   80.42    2.85
  -3  -2  -5   79.15    2.80
  -3   2   5   81.46    2.81
  -3   2   5   77.26    2.79
   3   2  -5   78.78    2.81
   3   2  -5   79.82    2.82
   3   2  -5   78.61    2.83
  -3   2   5   78.96    2.85
  -3  -2  -5   77.51    2.86
  -3  -2  -5   76.05    2.86
   3   2  -5   74.78    2.78
   3   2  -5   76.37    2.82
   3  -2   5   77.75    2.83
  -3   2   5   82.15    2.84
   3  -2   5   77.16    2.81
  -3   2   5   78.13    2.80
   3   2  -5   83.93    2.80
   3  -2   5   76.58    2.81
   3  -2   5   78.00    2.81
   3  -2   5   81.56    2.78
  -3   2   5   75.37    2.80
  -3  -2  -5   77.44    2.76
   3   2  -5   81.12    2.84
   3  -3  -5    5.65    0.49
  -3   3  -5    6.13    0.47
  -3  -3   5    5.61    0.43
  -3  -3   5    4.80    0.27
   3  -3  -5    5.79    0.40
  -3   3  -5    5.46    0.45
   3  -3  -5    5.84    0.41
  -3  -3   5    4.66    0.44
   3   3   5    5.30    0.34
   3   3   5    4.64    0.38
  -3   3  -5    4.56    0.40
  -3   3  -5    5.44    0.48
   3   3   5    5.52    0.48
  -3  -3   5    5.73    0.47
   3   3   5    4.12    0.51
  -3   3  -5    4.94    0.52
   3   3   5    5.32    0.50
   3   3  -5    5.40    0.53
   3  -3   5    4.98    0.39
   3  -3   5    5.98    0.49
  -3  -3  -5    4.54    0.49
  -3   3   5    5.95    0.55
   3   3  -5    4.82    0.50
  -3   3   5    5.80    0.49
   3  -3   5    5.13    0.43
   3   3  -5    4.55    0.48
   3   3  -5    5.02    0.49
   3   3  -5    4.78    0.40
  -3   3   5    4.95    0.39
  -3  -3  -5    4.61    0.34
  -3   3   5    5.07    0.48
  -3  -3  -5    5.16    0.27
   3  -3   5    5.49    0.40
  -3  -3  -5    5.20    0.40
  -3   3   5    4.89    0.42
   3  -3   5    4.53    0.34
  -3   3   5    5.70    0.43
  -3   4  -5    6.21    0.79
   3   4   5    4.97    0.54
   3   4   5    6.80    0.74
  -3  -4   5    5.31    0.32
  -3   4  -5    5.28    0.70
   3  -4  -5    5.68    0.51
  -3  -4   5    6.06    0.66
   3   4   5    6.96    0.67
   3  -4  -5    5.00    0.47
   3   4   5    4.57    0.47
  -3  -4   5    4.64    0.38
   3   4   5    5.12    0.54
   3   4   5    6.61    0.78
   3  -4  -5    5.79    0.62
  -3   4  -5    5.16    0.70
  -3   4  -5    6.27    0.54
   3  -4   5    6.63    0.56
   3   4  -5    5.54    0.65
  -3  -4  -5    5.37    0.41
   3   4  -5    6.21    0.51
  -3  -4  -5    5.53    0.57
  -3   4   5    5.49    0.69
   3   4  -5    6.29    0.53
  -3   4   5    5.02    0.68
   3  -4   5    5.85    0.50
  -3   4   5    7.64    0.89
  -3   4   5    5.95    0.62
  -3   4   5    4.64    0.53
  -3   4   5    5.03    0.57
   3  -4   5    5.76    0.57
  -3  -4  -5    5.80    0.44
  -3  -4  -5    5.27    0.35
   3  -4   5    5.17    0.53
   3   4  -5    6.10    0.78
   3   5   5   23.72    1.22
   3  -5  -5   23.50    1.18
  -3  -5   5   22.65    1.06
   3   5   5   24.60    1.20
  -3   5  -5   24.66    1.23
   3  -5  -5   22.26    1.03
  -3   5  -5   22.29    1.18
   3   5   5   23.16    1.19
  -3   5  -5   23.75    1.20
  -3   5  -5   23.70    1.26
   3   5   5   23.70    1.25
  -3   5  -5   22.06    1.21
   3  -5  -5   22.33    1.00
  -3  -5   5   20.55    1.25
  -3  -5   5   21.63    0.97
   3   5   5   27.04    1.40
   3   5   5   23.73    1.24
   3  -5  -5   23.25    1.16
   3  -5   5   23.01    1.15
   3   5  -5   23.42    1.22
  -3   5   5   23.29    1.31
  -3   5   5   22.44    1.23
   3   5  -5   22.27    1.19
   3  -5   5   23.22    1.06
   3   5  -5   23.65    1.21
   3   5  -5   23.95    1.26
  -3  -5  -5   21.56    0.98
  -3   5   5   23.31    1.16
  -3  -5  -5   22.10    1.07
   3   5  -5   21.71    1.16
  -3   5   5   22.52    1.23
   3   5  -5   23.95    1.22
   3  -5   5   22.71    1.06
  -3  -5  -5   23.03    1.24
  -3   5   5   23.45    1.32
   3   5  -5   24.71    1.25
  -3   6  -5    4.14    0.51
   3   6   5    4.33    0.54
  -3   6  -5    3.65    0.58
   3  -6  -5    4.38    0.48
  -3  -6   5    4.33    0.53
  -3   6  -5    5.88    0.72
  -3   6  -5    3.97    0.52
  -3  -6   5    5.51    0.55
   3  -6  -5    3.86    0.50
   3   6   5    4.25    0.56
   3   6   5    4.99    0.56
   3   6   5    4.03    0.53
   3   6   5    4.96    0.67
   3  -6  -5    4.15    0.41
  -3  -6   5    4.38    0.42
   3   6   5    4.30    0.51
  -3   6   5    3.64    0.56
  -3   6   5    3.94    0.56
   3  -6   5    4.13    0.50
   3   6  -5    4.55    0.54
  -3  -6  -5    4.26    0.47
  -3   6   5    4.20    0.55
  -3   6   5    4.21    0.75
  -3  -6  -5    4.07    0.53
   3   6  -5    4.18    0.54
   3   6  -5    4.13    0.53
   3  -6   5    4.21    0.41
   3   6  -5    4.20    0.53
  -3   6   5    4.54    0.59
   3  -6   5    3.35    0.58
  -3  -6  -5    4.92    0.41
   3   6  -5    4.58    0.56
   3   7   5    2.95    0.33
  -3  -7   5    3.77    0.42
   3   7   5    3.30    0.35
  -3   7  -5    2.45    0.34
   3   7   5    2.59    0.34
   3  -7  -5    2.40    0.30
   3   7   5    2.86    0.50
   3   7   5    2.72    0.35
  -3   7  -5    2.70    0.34
   3   7  -5    2.18    0.38
  -3  -7  -5    3.00    0.33
   3   7  -5    3.11    0.35
  -3   7   5    2.22    0.40
   3   7  -5    3.24    0.35
   3   7  -5    2.35    0.31
   3  -7   5    2.32    0.31
  -3   7   5    2.65    0.34
   3  -7   5    3.13    0.34
   3   7  -5    2.59    0.35
  -3  -7  -5    2.96    0.34
  -4   0  -5   29.27    1.17
  -4   0  -5   29.88    1.16
  -4   0  -5   29.87    1.08
   4   0  -5   29.35    1.14
   4   0   5   30.52    1.10
   4   0  -5   28.53    1.12
  -4   0   5   30.32    1.07
  -4   0  -5   28.64    1.10
   4   0  -5   29.20    1.12
   4   0  -5   29.78    1.12
   4   0   5   30.20    1.14
  -4   0   5   28.59    1.15
  -4   0   5   27.90    1.09
   4   0   5   29.94    1.11
   4   0   5   30.73    1.12
   4   0   5   29.77    1.16
   4   0  -5   28.13    1.16
  -4   0   5   26.59    1.08
  -4   0  -5   29.11    1.14
  -4   0  -5   28.69    1.15
  -4   1  -5   24.06    0.95
  -4  -1   5   24.82    0.94
  -4   1  -5   23.82    0.98
   4   1   5   23.86    0.92
  -4  -1   5   24.41    0.93
   4   1   5   23.68    0.93
   4  -1  -5   23.87    0.95
   4  -1  -5   22.85    0.97
  -4  -1   5   24.09    0.91
  -4  -1   5   23.88    0.98
   4   1   5   24.32    0.92
  -4   1  -5   23.55    0.99
   4  -1  -5   23.02    0.98
   4  -1  -5   23.37    0.94
   4   1   5   23.80    0.98
  -4  -1   5   23.24    0.86
  -4   1  -5   23.22    0.91
  -4  -1   5   24.65    0.92
  -4   1  -5   22.96    0.97
  -4  -1   5   24.40    0.89
  -4   1  -5   24.26    0.96
   4  -1  -5   23.56    0.94
   4   1  -5   24.57    0.94
  -4  -1  -5   23.49    0.98
   4  -1   5   23.79    0.94
   4   1  -5   24.01    0.91
  -4   1   5   25.30    1.15
  -4  -1  -5   23.23    0.96
  -4   1   5   24.85    0.93
   4   1  -5   23.01    0.98
   4   1  -5   24.03    0.96
  -4   1   5   24.66    0.86
  -4   1   5   24.44    0.96
  -4  -1  -5   22.92    0.89
   4   1  -5   23.41    0.95
  -4  -1  -5   23.32    0.86
   4  -1   5   23.76    0.91
  -4   1   5   24.61    0.95
   4  -1   5   23.82    0.94
   4   1  -5   22.98    0.94
  -4   1   5   24.64    0.94
  -4  -1  -5   22.98    0.99
   4   1  -5   23.87    0.99
  -4  -1  -5   22.32    0.99
   4  -1   5   23.74    0.98
   4  -1   5   23.42    0.96
  -4   1   5   23.30    0.95
  -4   2  -5   28.91    1.13
   4  -2  -5   28.18    1.13
  -4   2  -5   30.70    1.19
   4   2   5   27.75    1.11
  -4   2  -5   28.40    1.16
  -4   2  -5   28.80    1.19
  -4  -2   5   27.32    1.18
   4  -2  -5   26.91    1.17
  -4   2  -5   31.01    1.14
  -4   2  -5   30.09    1.22
   4  -2  -5   28.60    1.15
   4  -2  -5   28.48    1.14
  -4  -2   5   29.27    1.17
  -4   2  -5   30.34    1.22
   4   2   5   28.52    1.19
   4   2   5   29.49    1.18
   4   2   5   28.54    1.20
  -4  -2   5   29.13    1.14
   4   2   5   28.55    1.16
  -4   2  -5   30.10    1.11
   4   2   5   29.54    1.13
   4  -2  -5   27.71    1.16
  -4   2  -5   29.17    1.19
  -4   2   5   27.99    1.12
   4  -2   5   28.56    1.15
  -4  -2  -5   28.15    1.06
   4   2  -5   28.06    1.14
   4   2  -5   27.94    1.14
  -4  -2  -5   30.36    1.13
  -4   2   5   29.34    1.18
  -4   2   5   28.07    1.18
   4   2  -5   29.66    1.19
   4   2  -5   29.82    1.16
   4   2  -5   29.15    1.09
   4  -2   5   30.36    1.18
   4  -2   5   28.43    1.16
  -4   2   5   29.95    1.13
   4  -2   5   27.60    1.13
  -4   2   5   28.10    1.13
   4   2  -5   28.72    1.18
  -4  -2  -5   28.28    1.20
   4   2  -5   29.93    1.17
  -4   2   5   28.13    1.17
   4   2  -5   28.41    1.18
  -4  -2  -5   29.18    1.21
  -4   3  -5    3.02    0.37
   4  -3  -5    2.44    0.38
  -4  -3   5    4.04    0.64
   4   3   5    2.64    0.31
  -4  -3   5    2.46    0.20
  -4   3  -5    2.19    0.37
   4   3   5    1.89    0.33
   4  -3  -5    2.58    0.42
   4   3   5    3.10    0.48
   4   3   5    2.38    0.36
  -4   3  -5    1.76    0.46
  -4   3  -5    2.26    0.37
   4  -3  -5    2.46    0.44
  -4  -3   5    2.73    0.49
  -4  -3   5    2.97    0.47
  -4   3   5    1.68    0.33
   4  -3   5    3.06    0.48
  -4   3   5    1.75    0.32
   4   3  -5    1.99    0.32
  -4  -3  -5    2.26    0.40
  -4   3   5    2.83    0.35
   4   3  -5    2.57    0.46
   4   3  -5    2.79    0.54
  -4  -3  -5    2.23    0.21
  -4   3   5    2.99    0.50
  -4  -3  -5    2.24    0.32
   4   3  -5    2.11    0.46
  -4  -3  -5    1.94    0.22
   4   3  -5    2.26    0.47
   4  -3   5    2.37    0.30
  -4  -3  -5    2.16    0.37
   4  -3   5    2.65    0.40
  -4   3   5    2.49    0.55
  -4   4  -5   32.90    1.47
   4   4   5   31.13    1.41
  -4   4  -5   31.57    1.60
   4   4   5   31.07    1.57
   4   4   5   29.31    1.28
   4   4   5   33.11    1.47
   4  -4  -5   29.67    1.27
  -4   4  -5   32.53    1.79
  -4  -4   5   27.72    1.19
  -4   4  -5   32.74    1.39
   4   4   5   29.34    1.56
   4   4   5   31.16    1.48
   4  -4  -5   29.23    1.44
   4   4   5   30.36    1.50
  -4   4  -5   27.91    1.45
  -4  -4   5   29.95    1.17
   4   4   5   31.16    1.54
  -4   4  -5   32.26    1.91
   4   4   5   32.45    1.56
   4  -4  -5   32.71    1.44
   4  -4  -5   30.80    1.36
  -4   4  -5   29.85    1.51
  -4   4  -5   31.48    1.41
   4  -4   5   31.34    1.32
  -4   4   5   31.57    1.52
   4   4  -5   32.86    1.54
  -4  -4  -5   29.85    1.51
  -4  -4  -5   31.33    1.18
   4  -4   5   29.09    1.29
   4   4  -5   29.80    1.57
  -4   4   5   31.67    1.50
   4   4  -5   27.10    1.60
  -4  -4  -5   29.73    1.23
  -4   4   5   30.18    1.52
   4   4  -5   32.33    1.36
  -4   4   5   30.01    1.32
  -4   4   5   31.20    1.48
   4  -4   5   29.46    1.42
  -4  -4  -5   30.57    1.37
   4   4  -5   31.75    1.41
   4   4  -5   30.94    1.50
  -4   4   5   29.72    1.52
   4  -4   5   30.47    1.41
   4   4  -5   31.30    1.48
  -4   4   5   30.84    1.43
   4   4  -5   31.13    1.66
   4   4  -5   32.37    1.51
   4   5   5   17.52    1.19
  -4   5  -5   17.56    1.02
   4  -5  -5   18.36    0.84
   4   5   5   17.23    1.05
  -4   5  -5   18.58    1.07
  -4  -5   5   17.16    1.18
   4  -5  -5   19.00    1.13
  -4   5  -5   18.89    1.17
   4  -5  -5   16.32    0.99
   4  -5  -5   18.46    0.97
  -4  -5   5   16.37    0.90
  -4  -5   5   17.17    0.80
  -4   5  -5   18.16    0.99
   4   5   5   19.16    1.07
   4   5   5   17.87    1.02
   4   5   5   16.54    1.02
   4   5   5   18.83    1.06
  -4  -5   5   18.62    0.82
   4  -5   5   17.68    0.98
  -4   5   5   18.87    1.08
   4  -5   5   18.07    0.85
  -4  -5  -5   18.17    0.83
   4   5  -5   18.01    1.03
  -4  -5  -5   17.54    0.89
  -4  -5  -5   16.95    1.22
   4   5  -5   17.86    1.07
   4   5  -5   19.94    1.01
   4   5  -5   17.74    1.23
  -4   5   5   16.85    1.09
  -4   5   5   18.43    1.05
  -4  -5  -5   19.77    0.83
   4   5  -5   18.03    1.07
   4   5  -5   18.34    1.03
  -4   6  -5    1.24    0.59
  -4  -6   5    0.56    0.26
  -4   6  -5    0.88    0.33
   4   6   5    0.63    0.40
   4  -6  -5    1.67    0.34
   4   6   5    0.87    0.32
   4   6   5    0.46    0.33
  -4  -6   5    0.86    0.36
   4   6   5    1.11    0.30
   4  -6  -5    1.25    0.30
   4   6   5    0.69    0.32
  -4   6   5    0.66    0.40
  -4  -6  -5    1.28    0.34
  -4   6   5    0.31    0.40
  -4   6   5    1.14    0.33
   4  -6   5    1.68    0.33
   4   6  -5    1.02    0.30
   4   6  -5    0.95    0.34
   4  -6   5    0.76    0.31
  -4  -6  -5    0.81    0.35
  -4  -6  -5    1.22    0.26
   4   6  -5    1.04    0.33
   4   6  -5    0.90    0.29
   4   6  -5    0.66    0.44
   4  -6   5    1.05    0.38
  -4   7  -5    1.68    0.30
   4   7   5    1.14    0.22
  -4   7  -5    1.31    0.28
   4   7   5    2.46    0.31
   4   7   5    1.32    0.26
   4   7   5    2.02    0.33
   4  -7  -5    2.16    0.26
  -4  -7  -5    2.15    0.35
  -4   7   5    1.68    0.29
   4   7  -5    1.58    0.27
   4   7  -5    2.18    0.28
   4   7  -5    1.52    0.26
   4  -7   5    1.49    0.22
   4   7  -5    2.30    0.39
   4  -7   5    1.84    0.30
   4   7  -5    1.42    0.24
  -4  -7  -5    2.08    0.36
  -5   0   5   -0.09    0.11
  -5   0  -5    0.23    0.12
   5   0   5   -0.32    0.24
  -5   0  -5    0.03    0.18
   5   0  -5    0.07    0.17
   5   0  -5   -0.25    0.18
  -5   0   5   -0.25    0.12
  -5   0  -5    0.08    0.19
   5   0   5    0.26    0.18
  -5   0  -5    0.34    0.25
  -5   0  -5   -0.12    0.10
   5   0  -5    0.14    0.21
  -5   0  -5   -0.05    0.21
  -5   0   5    0.20    0.18
  -5   0   5    0.01    0.24
   5   0  -5    0.01    0.17
   5   0  -5    0.06    0.16
   5   0   5    0.21    0.16
  -5   0  -5    0.01    0.17
   5   0   5    0.01    0.16
   5   0   5    0.37    0.14
   5   0  -5   -0.08    0.18
   5   0   5    0.06    0.18
  -5   0   5   -0.07    0.09
   5  -1  -5   23.77    0.96
  -5   1  -5   22.11    0.98
  -5   1  -5   22.92    0.90
   5   1   5   22.73    0.94
   5   1   5   22.47    0.95
  -5   1  -5   23.48    1.02
   5   1   5   23.70    0.94
  -5  -1   5   22.98    0.91
   5  -1  -5   23.64    0.95
   5  -1  -5   22.30    0.94
   5   1   5   22.72    1.01
  -5   1  -5   22.79    1.01
  -5  -1   5   22.62    0.85
   5  -1  -5   23.82    1.01
  -5  -1   5   22.45    0.82
   5   1   5   23.28    1.00
   5  -1  -5   23.60    0.97
   5   1   5   22.09    0.91
  -5   1  -5   22.90    0.97
  -5   1  -5   21.95    0.94
  -5  -1   5   22.86    0.95
  -5   1  -5   22.18    0.90
   5  -1   5   22.88    0.96
  -5   1   5   22.97    0.99
   5  -1   5   22.93    1.01
   5   1  -5   23.55    0.91
  -5  -1  -5   21.42    0.99
   5   1  -5   23.01    0.97
   5   1  -5   22.65    0.92
   5   1  -5   24.31    0.97
  -5   1   5   22.45    0.91
  -5   1   5   22.26    0.97
  -5  -1  -5   22.78    1.04
   5  -1   5   21.65    0.90
   5  -1   5   21.74    0.93
  -5   1   5   21.42    0.91
   5  -1   5   22.65    0.94
  -5  -1  -5   22.33    0.86
   5  -1   5   23.24    0.98
   5   1  -5   22.52    0.95
  -5   1   5   22.54    0.94
  -5   1   5   23.02    0.89
  -5  -1  -5   21.88    0.88
   5   1  -5   22.46    0.98
  -5  -1  -5   22.42    1.03
  -5  -1  -5   22.50    0.97
   5   1  -5   23.23    1.02
  -5  -2   5   10.17    0.61
   5  -2  -5    8.84    0.58
  -5   2  -5   11.20    0.64
   5   2   5   10.67    0.58
  -5   2  -5   10.63    0.72
  -5   2  -5   11.31    0.75
  -5   2  -5   10.31    0.58
  -5  -2   5   10.85    0.65
  -5  -2   5    9.49    0.39
   5   2   5   10.22    0.52
   5  -2  -5   10.85    0.61
  -5   2  -5   10.80    0.53
   5   2   5   10.59    0.66
  -5   2  -5    9.16    0.62
   5  -2  -5   10.03    0.61
   5   2   5    9.60    0.60
  -5   2  -5   10.07    0.54
  -5   2  -5   11.33    0.57
  -5   2  -5   10.46    0.77
   5   2   5   10.52    0.65
  -5   2  -5   11.58    0.70
   5  -2  -5   10.52    0.66
   5   2  -5   11.16    0.59
  -5   2   5    8.60    0.60
   5  -2   5   10.38    0.55
   5   2  -5   10.28    0.56
  -5  -2  -5   10.57    0.70
   5  -2   5   10.33    0.63
  -5   2   5   10.51    0.54
   5  -2   5   10.38    0.60
  -5  -2  -5   11.13    0.67
  -5   2   5   10.94    0.64
   5   2  -5   10.48    0.63
   5   2  -5   10.19    0.51
  -5  -2  -5   10.18    0.46
   5   2  -5   11.07    0.69
  -5  -2  -5    9.92    0.42
   5  -2   5   10.86    0.65
  -5   2   5   10.04    0.53
  -5   2   5   10.80    0.54
  -5  -2  -5   11.00    0.65
  -5   2   5    9.88    0.60
  -5   2   5    9.86    0.61
   5   2  -5   11.08    0.60
  -5   3  -5   12.16    0.85
   5   3   5   12.00    0.77
   5  -3  -5   12.71    0.75
  -5   3  -5   13.47    0.73
  -5   3  -5   12.04    0.92
   5  -3  -5   13.19    0.70
   5   3   5   12.71    0.63
   5   3   5   11.72    0.92
  -5  -3   5   11.71    0.50
  -5  -3   5   10.02    0.87
  -5   3  -5   11.67    0.69
  -5   3  -5   12.70    0.72
   5  -3  -5   11.81    0.78
   5   3   5   12.50    0.68
   5   3  -5   12.64    0.80
  -5  -3  -5   12.24    0.55
   5  -3   5   11.84    0.67
   5   3  -5   12.31    0.76
  -5   3   5   11.87    0.69
   5   3  -5   12.54    0.72
  -5   3   5   12.14    0.66
  -5  -3  -5   12.36    0.51
  -5  -3  -5   12.32    0.88
  -5   3   5   12.57    0.74
  -5   3   5   12.29    0.83
   5   3  -5   11.65    0.86
  -5   3   5   13.05    0.81
   5  -3   5   12.72    0.74
   5  -4  -5    0.43    0.42
   5   4   5    0.47    0.38
  -5   4  -5    1.22    0.42
   5  -4  -5   -0.10    0.41
   5   4   5    0.97    0.68
   5   4   5    0.03    0.58
  -5  -4   5    0.31    0.19
   5   4   5    0.95    0.49
  -5   4  -5   -0.53    0.61
  -5   4  -5    0.50    0.43
  -5   4  -5   -0.09    0.41
   5  -4  -5   -0.23    0.52
   5   4   5    0.10    0.49
  -5  -4   5    0.14    0.21
   5   4   5   -0.11    0.46
   5   4  -5    0.55    0.36
   5  -4   5    0.94    0.37
  -5   4   5   -0.14    0.47
   5   4  -5    0.03    0.47
   5   4  -5    1.36    0.57
   5   4  -5    0.54    0.46
  -5   4   5    1.09    0.46
  -5   4   5   -0.33    0.50
  -5  -4  -5    0.54    0.20
   5  -4   5   -0.61    0.57
  -5   4   5    0.41    0.45
   5   4  -5    0.28    0.47
  -5   4   5    0.76    0.54
   5  -4   5   -0.26    0.38
   5  -5  -5   -0.37    0.34
  -5   5  -5    0.48    0.34
   5   5   5    0.04    0.45
  -5  -5   5   -0.36    0.38
  -5  -5   5    1.04    0.78
   5   5   5   -0.15    0.68
   5   5   5    0.34    0.40
  -5  -5   5   -0.29    0.26
   5   5   5   -0.02    0.36
  -5   5  -5    0.30    0.52
   5   5   5    0.15    0.37
   5  -5   5   -0.16    0.44
   5   5  -5    0.11    0.48
   5  -5   5    0.17    0.34
   5   5  -5   -0.49    0.40
   5   5  -5    0.24    0.34
  -5   5   5    0.23    0.40
   5   5  -5    0.06    0.37
  -5  -5  -5   -0.32    0.34
  -5  -5  -5    0.09    0.26
   5   5  -5   -0.49    0.37
  -5   5   5    0.13    0.38
  -5  -5  -5    0.14    0.28
   5  -6  -5   -0.10    0.24
  -5   6  -5   -0.26    0.34
  -5  -6   5   -0.22    0.30
   5   6   5    0.10    0.31
   5  -6  -5    0.65    0.30
   5   6   5   -0.04    0.26
  -5   6  -5    0.28    0.27
   5   6   5    0.11    0.26
   5   6   5    0.32    0.29
  -5   6   5    0.11    0.34
   5   6  -5    0.03    0.32
  -5   6   5    0.22    0.27
   5   6  -5   -0.35    0.35
   5   6  -5    0.14    0.27
   5   6  -5   -0.24    0.28
   5   6  -5   -0.14    0.27
   5  -6   5   -0.02    0.25
   5  -6   5    0.53    0.37
  -5  -6  -5    0.05    0.27
  -5   7  -5   -0.27    0.19
   5  -7  -5    0.13    0.17
   5   7   5    0.12    0.21
   5   7   5    0.11    0.20
  -5   7   5   -0.27    0.19
   5   7  -5    0.63    0.21
   5   7  -5   -0.38    0.21
   5  -7   5    0.02    0.19
   6   0   5    0.48    0.20
  -6   0   5    0.16    0.19
   6   0   5    0.73    0.22
   6   0   5    0.35    0.21
  -6   0  -5    0.29    0.25
  -6   0   5    0.61    0.22
   6   0   5    0.06    0.27
   6   0  -5    0.15    0.21
   6   0   5    0.70    0.42
  -6   0  -5    0.50    0.29
   6   0  -5    0.23    0.20
  -6   0  -5    0.03    0.35
  -6   0   5    0.29    0.13
  -6   0   5    0.27    0.15
  -6   0   5    0.16    0.30
   6   0   5   -0.01    0.24
  -6   0  -5    0.37    0.14
  -6   0  -5    0.61    0.17
   6   0  -5    0.30    0.23
   6   0  -5    0.35    0.24
   6   0  -5    0.58    0.27
  -6  -1   5   10.51    0.44
  -6   1  -5    9.76    0.51
  -6   1  -5   10.52    0.63
  -6   1  -5    9.79    0.51
  -6  -1   5    9.58    0.47
   6   1   5   10.84    0.71
  -6   1  -5   10.30    0.58
  -6   1  -5   10.88    0.61
  -6   1  -5   10.97    0.83
   6   1   5   10.48    0.58
   6  -1  -5   10.65    0.58
   6  -1  -5   11.73    0.62
  -6  -1   5   10.78    0.55
   6   1   5   10.56    0.54
   6   1   5   10.65    0.66
   6  -1  -5   10.70    0.63
  -6   1  -5   10.66    0.75
   6   1   5    9.87    0.58
  -6  -1   5   11.05    0.66
  -6   1  -5    9.17    0.78
  -6  -1   5   10.70    0.68
  -6   1  -5    9.72    0.68
   6  -1  -5   12.18    0.71
  -6  -1  -5    9.99    0.88
   6   1  -5   11.10    0.60
  -6   1   5    9.24    0.51
  -6  -1  -5   10.12    0.51
   6  -1   5   10.70    0.61
   6  -1   5    9.75    0.57
  -6  -1  -5   10.23    0.64
  -6  -1  -5   10.19    0.47
   6  -1   5    9.98    0.60
  -6  -1  -5    9.70    0.75
   6  -1   5    9.98    0.54
   6   1  -5   10.95    0.62
   6   1  -5   10.60    0.60
  -6   1   5   10.47    0.66
   6   1  -5   10.72    0.59
  -6   1   5   10.65    0.57
   6  -1   5   10.51    0.70
   6  -1   5   10.35    0.58
  -6   1   5   10.01    0.62
  -6   1   5   10.15    0.51
  -6   1   5    9.16    0.55
  -6  -1  -5    9.09    0.67
  -6   1   5   10.82    0.97
   6   1  -5    9.62    0.68
  -6   2  -5    0.73    0.32
  -6   2  -5    1.37    0.49
  -6  -2   5    0.64    0.14
   6  -2  -5    0.73    0.42
   6  -2  -5    0.59    0.27
   6   2   5    0.93    0.26
  -6   2  -5    0.89    0.25
  -6   2  -5    0.21    0.39
  -6   2  -5    0.04    0.33
  -6   2  -5    0.81    0.25
   6   2   5    0.67    0.23
  -6   2  -5    0.58    0.30
   6  -2  -5    0.85    0.36
  -6   2  -5    0.50    0.27
  -6  -2   5    0.56    0.29
  -6  -2   5    0.95    0.38
   6  -2  -5    0.84    0.28
  -6   2  -5    0.46    0.23
  -6   2   5    0.45    0.27
  -6   2   5    0.38    0.23
  -6   2   5    0.69    0.23
   6   2  -5    0.64    0.41
  -6  -2  -5    0.90    0.34
  -6   2   5    0.90    0.39
   6   2  -5    0.40    0.29
  -6  -2  -5    0.50    0.41
  -6  -2  -5    0.65    0.15
  -6  -2  -5    0.65    0.17
   6   2  -5    0.81    0.32
   6  -2   5    0.29    0.31
   6  -2   5    0.74    0.24
   6  -2   5    0.40    0.40
  -6   2   5    0.49    0.23
   6   2  -5    0.90    0.30
   6  -2   5    0.66    0.33
  -6   2   5    0.77    0.33
   6   2  -5    0.79    0.35
  -6  -2  -5    0.83    0.43
  -6   2   5    1.06    0.27
   6   3   5   -0.19    0.52
   6   3   5    0.52    0.29
  -6  -3   5   -0.15    0.62
   6   3   5   -0.78    0.60
   6  -3  -5   -0.67    0.55
  -6   3  -5   -0.45    0.47
   6  -3  -5    0.36    0.36
   6  -3  -5    0.41    0.41
   6  -3  -5    0.46    0.40
  -6   3  -5    0.12    0.29
   6   3   5   -0.04    0.60
  -6   3  -5   -0.16    0.43
  -6   3  -5    0.62    0.34
   6   3   5   -0.85    0.55
  -6   3  -5    0.29    0.31
   6   3   5    0.75    0.48
   6   3   5    0.50    0.32
  -6  -3   5    0.44    0.17
   6   3  -5    0.45    0.40
  -6  -3  -5   -0.68    0.67
  -6  -3  -5    0.19    0.39
  -6  -3  -5    0.30    0.20
   6   3  -5    0.23    0.65
  -6   3   5    0.59    0.36
   6  -3   5    0.65    0.57
   6  -3   5    0.00    0.42
  -6   3   5    0.19    0.33
  -6   3   5    0.40    0.37
   6   3  -5   -1.09    0.80
   6   3  -5    0.40    0.41
  -6  -3  -5    0.44    0.18
  -6   3   5    0.92    0.42
  -6   3   5    0.87    0.61
   6  -3   5    0.57    0.31
   6   3  -5    0.83    0.48
  -6  -3  -5    0.75    0.57
  -6   3   5    0.85    0.29
   6  -4  -5    3.64    0.55
   6  -4  -5    2.76    0.45
  -6  -4   5    3.13    0.37
   6   4   5    3.36    0.53
   6   4   5    3.69    0.71
   6   4   5    3.62    0.60
  -6   4  -5    4.69    0.70
  -6   4  -5    2.82    0.58
   6   4   5    3.50    0.60
  -6   4  -5    3.79    0.63
   6   4   5    3.52    0.54
   6   4  -5    4.14    0.60
  -6   4   5    4.02    0.63
   6   4  -5    3.57    0.55
  -6   4   5    4.46    0.64
  -6  -4  -5    3.28    0.38
   6  -4   5    3.41    0.59
   6  -4   5    2.97    0.52
  -6  -4  -5    3.99    0.42
  -6  -4  -5    2.74    0.54
  -6   4   5    3.95    0.67
   6  -4   5    3.80    0.74
  -6   4   5    4.05    0.69
   6   4  -5    3.53    0.57
   6   4  -5    4.40    0.96
  -6   5  -5    3.97    0.52
   6   5   5    3.18    0.47
   6   5   5    4.00    0.60
   6  -5  -5    4.24    0.48
   6   5   5    3.43    0.54
   6  -5  -5    3.38    0.51
  -6   5   5    3.99    0.57
  -6   5   5    3.75    0.57
   6   5  -5    5.16    0.62
   6   5  -5    3.97    0.62
   6   5  -5    3.95    0.55
   6   5  -5    3.98    0.61
  -6  -5  -5    4.66    0.47
   6  -5   5    3.90    0.58
   6  -5   5    3.09    0.50
   6   6   5    0.78    0.27
   6  -6  -5    0.90    0.25
   6  -6  -5    1.03    0.27
   6   6   5    1.74    0.29
  -6   6  -5    1.04    0.25
   6   6   5    1.05    0.27
   6   6  -5    0.84    0.27
  -6   6   5    0.53    0.25
   6  -6   5    0.78    0.24
   6   6  -5    1.04    0.31
   6   6  -5    0.68    0.43
  -6   6   5    0.16    0.29
  -7   0  -5    0.13    0.19
   7   0  -5    0.18    0.26
   7   0   5   -0.04    0.30
  -7   0  -5    0.06    0.18
   7   0   5    0.00    0.24
   7   0  -5    0.21    0.27
   7   0  -5    0.17    0.32
   7   0  -5   -0.16    0.32
   7   0   5    0.11    0.24
  -7   0   5   -0.20    0.24
   7   0   5   -0.17    0.41
  -7   0  -5   -0.01    0.16
  -7   0   5    0.18    0.19
  -7   0   5   -0.04    0.23
  -7   0   5   -0.22    0.20
  -7   0   5    0.66    0.46
  -7   0  -5    0.31    0.37
   7   0  -5   -0.09    0.41
   7   0   5   -0.71    0.39
   7   0   5    0.14    0.27
   7  -1  -5    8.32    0.72
   7  -1  -5    8.68    0.58
  -7   1  -5    8.64    0.57
  -7   1  -5    8.76    0.72
   7   1   5    7.73    0.85
  -7  -1   5    7.55    0.56
   7   1   5    9.76    0.91
   7  -1  -5    8.72    0.74
   7   1   5    7.98    0.54
  -7   1  -5    7.84    0.46
   7   1   5    8.61    0.63
  -7   1  -5    7.67    0.58
  -7  -1   5    7.20    0.84
   7  -1  -5    6.85    0.73
  -7   1  -5    8.06    0.55
   7  -1  -5    8.86    0.61
   7  -1  -5    8.69    0.77
   7  -1  -5    9.46    0.89
   7   1   5    7.94    0.61
  -7   1  -5    8.53    0.50
  -7  -1   5    7.93    0.47
   7   1   5    7.44    0.73
   7   1   5    8.92    0.72
   7   1   5    7.95    0.55
   7  -1  -5    8.70    0.69
   7  -1  -5    9.20    0.73
   7   1   5    9.20    0.81
  -7   1  -5    8.44    0.58
  -7   1  -5    9.08    0.79
  -7   1   5    7.60    0.48
  -7   1   5    8.06    0.59
  -7  -1  -5    7.53    0.48
  -7  -1  -5    7.48    0.79
  -7   1   5    8.40    0.57
  -7  -1  -5    8.94    0.46
   7  -1   5    6.51    0.92
   7  -1   5    9.13    0.84
   7   1  -5    9.13    0.82
  -7  -1  -5    9.39    0.73
   7  -1   5    8.16    0.59
   7   1  -5    7.83    0.57
   7  -1   5    8.80    0.76
   7  -1   5    9.06    0.82
   7  -1   5    8.49    0.78
   7   1  -5    8.64    0.59
   7   1  -5    6.75    0.78
   7   1  -5    8.06    0.59
  -7   1   5    8.49    0.84
   7  -1   5    8.61    0.76
   7  -1   5    7.32    0.56
   7   1  -5    6.79    0.76
  -7   1   5    7.76    0.59
   7   1  -5    7.29    0.74
  -7   1   5    7.90    0.49
   7  -1   5    8.37    0.58
   7  -1   5    8.62    0.56
  -7  -1  -5    8.15    0.45
   7  -1   5    6.94    0.77
  -7   1   5    9.33    0.61
  -7   2  -5    6.35    0.74
  -7  -2   5    5.16    0.37
  -7   2  -5    6.13    0.46
   7   2   5    6.35    0.54
  -7   2  -5    5.92    0.53
   7   2   5    5.91    0.73
   7  -2  -5    6.13    0.68
   7  -2  -5    5.57    0.73
   7  -2  -5    5.97    0.55
  -7   2  -5    5.47    0.46
  -7  -2   5    6.51    0.59
   7  -2  -5    5.03    0.65
   7   2   5    5.75    0.81
  -7   2  -5    5.39    0.84
  -7  -2   5    5.64    0.32
   7  -2  -5    5.47    0.54
  -7   2  -5    6.04    0.53
   7   2   5    6.49    0.53
  -7   2  -5    5.42    0.57
  -7   2  -5    5.96    0.59
   7   2   5    7.78    1.10
   7   2   5    5.29    0.66
   7   2   5    5.88    0.80
  -7   2  -5    6.19    0.57
   7  -2  -5    6.12    0.78
   7  -2  -5    4.39    0.68
   7  -2   5    4.83    0.54
  -7  -2  -5    5.49    0.38
  -7   2   5    5.95    0.55
   7   2  -5    5.51    0.68
   7  -2   5    5.22    0.53
  -7   2   5    4.75    0.42
  -7  -2  -5    4.64    0.74
  -7  -2  -5    5.17    0.40
   7  -2   5    5.03    0.65
  -7   2   5    4.83    0.71
  -7   2   5    6.08    0.53
   7   2  -5    4.47    0.83
   7   2  -5    6.05    0.64
   7   2  -5    4.77    0.56
   7  -2   5    6.85    0.73
   7  -2   5    5.77    1.06
   7   2  -5    5.74    0.60
  -7   2   5    5.45    0.50
   7  -2   5    5.07    0.76
  -7   2   5    4.49    0.70
   7   2  -5    6.29    0.76
  -7   2   5    4.65    0.47
   7   2  -5    7.19    0.77
  -7   2   5    4.32    0.79
   7   2  -5    7.39    0.78
   7  -3  -5    2.35    0.50
   7   3   5    2.05    0.39
   7  -3  -5    1.30    0.41
  -7   3  -5    2.61    0.40
  -7   3  -5    0.88    0.45
   7   3   5    1.69    0.47
   7  -3  -5    1.36    0.39
   7  -3  -5    2.17    0.51
   7   3   5    1.79    0.40
  -7   3  -5    1.62    0.33
   7   3   5    1.53    0.52
   7  -3  -5    2.18    0.49
   7   3   5    1.57    0.49
   7   3   5    2.02    0.57
  -7   3  -5    1.22    0.39
  -7  -3   5    1.76    0.25
   7  -3  -5    1.51    0.52
  -7   3   5    1.47    0.63
  -7   3   5    1.61    0.48
  -7   3   5    0.97    0.41
  -7   3   5    2.26    0.49
   7  -3   5    2.00    0.43
   7   3  -5    1.38    0.45
  -7  -3  -5    1.10    0.27
  -7   3   5    1.73    0.34
   7  -3   5    1.33    0.51
   7  -3   5    1.14    0.44
   7  -3   5    1.81    0.42
  -7   3   5    1.50    0.33
   7   3  -5    1.45    0.57
  -7  -3  -5    1.49    0.56
   7  -4  -5    3.14    0.45
  -7   4  -5    2.46    0.40
   7   4   5    2.36    0.51
  -7   4  -5    4.34    0.71
   7   4   5    2.70    0.50
   7   4   5    2.54    0.45
   7  -4  -5    2.79    0.49
  -7   4  -5    2.98    0.50
   7  -4   5    3.66    0.64
  -7   4   5    2.45    0.66
  -7   4   5    2.69    0.46
  -7  -4  -5    2.73    0.34
   7  -4   5    2.64    0.41
  -7   4   5    3.70    0.55
  -7   4   5    2.69    0.51
   7   5   5    6.75    0.56
   7   5   5    6.06    0.52
   7  -5  -5    7.61    0.53
  -7   5  -5    6.08    0.51
   7   5   5    7.57    0.54
   7  -5  -5    5.90    0.46
  -7   5   5    7.47    0.56
   7  -5   5    7.90    0.55
  -7   5   5    6.10    0.55
   7  -6  -5    0.30    0.20
  -7   6   5    0.26    0.31
   7  -6   5    0.41    0.23
  -7   6   5    0.29    0.25
   8   0  -5   62.56    2.39
   8   0   5   55.85    2.38
   8   0  -5   60.29    2.37
   8   0   5   58.23    2.41
  -8   0  -5   60.84    2.33
   8   0   5   62.67    2.44
   8   0  -5   63.46    2.36
  -8   0  -5   64.45    2.36
  -8   0   5   53.62    2.36
  -8   0  -5   59.21    2.24
   8   0  -5   60.01    2.39
   8   0   5   54.09    2.36
   8   0  -5   60.87    2.39
   8   0   5   57.87    2.34
  -8   0   5   58.66    2.32
  -8   0  -5   64.67    2.31
  -8   0   5   60.32    2.23
   8   0   5   57.39    2.46
   8   0   5   59.67    2.32
  -8   0   5   57.80    2.35
   8   0  -5   62.95    2.41
   8   0  -5   66.15    2.41
   8   0   5   56.67    2.39
  -8   0  -5   58.08    2.32
  -8   0  -5   62.59    2.23
   8   0   5   58.73    2.35
  -8   0   5   62.51    2.23
   8   1   5   16.17    0.90
  -8  -1   5   15.26    0.73
  -8   1  -5   16.14    0.80
  -8   1  -5   16.02    0.79
   8  -1  -5   18.61    0.98
  -8  -1   5   16.97    0.92
  -8   1  -5   16.67    0.97
  -8  -1   5   16.00    0.81
  -8   1  -5   17.54    0.89
   8  -1  -5   17.14    0.88
   8   1   5   17.35    0.89
   8   1   5   15.72    0.95
  -8   1  -5   16.34    0.90
   8   1   5   18.19    0.98
   8   1   5   14.91    0.98
   8  -1  -5   17.80    0.98
   8   1   5   17.06    1.10
   8  -1  -5   17.89    0.94
   8   1   5   16.86    0.94
   8  -1  -5   18.04    0.96
  -8   1  -5   17.39    0.86
   8   1   5   17.49    1.01
  -8  -1   5   19.16    0.79
   8  -1  -5   17.51    0.93
  -8  -1   5   17.10    0.89
   8   1   5   16.73    1.00
   8  -1  -5   16.84    0.95
   8  -1   5   17.09    0.93
   8   1  -5   18.73    0.93
   8  -1   5   17.03    0.97
   8   1  -5   16.70    1.01
  -8   1   5   16.13    0.90
   8   1  -5   16.32    0.90
  -8   1   5   17.00    0.83
  -8   1   5   17.40    0.95
   8   1  -5   16.71    0.97
   8   1  -5   15.61    0.94
   8  -1   5   15.97    0.91
   8   1  -5   17.57    0.94
  -8   1   5   17.17    0.87
   8  -1   5   17.37    0.96
   8  -1   5   17.01    1.01
  -8  -1  -5   15.31    0.74
   8  -1   5   16.30    0.97
   8   1  -5   17.39    0.96
   8   1  -5   17.47    1.05
   8  -1   5   18.12    0.96
  -8  -1  -5   17.22    0.82
  -8   1   5   17.01    0.79
  -8  -1  -5   17.06    0.75
  -8   2  -5   22.67    1.17
  -8  -2   5   22.74    1.14
   8   2   5   20.21    1.19
   8   2   5   25.11    1.24
   8  -2  -5   21.56    1.13
  -8   2  -5   22.86    1.06
  -8  -2   5   22.21    0.93
  -8   2  -5   20.76    1.09
  -8   2  -5   22.36    1.14
   8  -2  -5   22.80    1.05
  -8   2  -5   20.38    1.22
  -8  -2   5   22.53    1.13
   8  -2  -5   21.47    1.18
  -8   2  -5   21.75    0.97
   8  -2  -5   19.15    1.24
   8   2   5   22.28    1.23
  -8   2  -5   21.03    0.97
   8  -2  -5   21.89    1.38
   8  -2  -5   17.95    1.25
   8   2   5   22.72    1.10
   8   2   5   24.06    1.27
  -8  -2   5   22.64    0.88
   8   2   5   23.04    1.08
   8   2  -5   25.33    1.30
  -8   2   5   21.14    0.97
   8   2  -5   24.28    1.14
  -8   2   5   19.68    1.12
  -8   2   5   21.84    1.04
   8   2  -5   22.70    1.50
   8   2  -5   20.41    1.25
   8  -2   5   26.28    1.32
   8  -2   5   22.44    1.62
   8   2  -5   21.76    1.29
   8  -2   5   20.57    1.42
  -8   2   5   23.83    1.28
   8   2  -5   20.24    1.06
   8  -2   5   21.84    1.12
  -8  -2  -5   20.62    0.93
  -8   2   5   20.00    0.98
  -8   2   5   20.10    1.10
  -8  -2  -5   21.33    0.91
   8  -2   5   20.03    1.18
  -8   2   5   21.61    1.29
   8   2  -5   22.58    1.30
   8  -2   5   20.24    1.26
   8  -3  -5    2.97    0.49
   8  -3  -5    2.91    0.50
   8  -3  -5    2.92    0.46
   8  -3  -5    3.03    0.49
  -8   3  -5    2.86    0.45
  -8   3  -5    2.56    0.38
   8   3   5    2.58    0.48
   8   3   5    3.01    0.48
   8   3   5    2.79    0.45
   8   3   5    3.87    0.48
   8  -3  -5    2.84    0.49
  -8   3  -5    3.09    0.47
   8  -3   5    3.70    0.56
  -8   3   5    1.84    0.45
  -8   3   5    3.31    0.56
  -8   3   5    3.75    1.04
  -8  -3  -5    2.20    0.41
   8  -3   5    2.74    0.46
   8   3  -5    3.95    0.61
  -8   3   5    2.21    0.39
   8  -3   5    2.42    0.42
   8  -3   5    2.05    0.53
   8   3  -5    2.98    0.48
   8   3  -5    2.92    0.51
  -8   3   5    2.72    0.55
   8   4   5    0.63    0.35
  -8   4  -5    0.10    0.30
  -8   4  -5   -0.09    0.38
   8   4   5   -0.44    0.36
  -8   4  -5   -0.34    0.45
   8   4   5    0.10    0.41
   8  -4  -5    0.04    0.26
  -8   4   5   -0.17    0.30
   8  -4   5    0.17    0.29
   8  -4   5    0.16    0.36
   8  -5  -5    0.31    0.26
  -8   5  -5    0.46    0.23
   8  -5  -5    0.08    0.20
   8  -5   5    0.56    0.22
  -8   5   5    0.51    0.26
  -9   0  -5    0.19    0.25
   9   0   5    0.20    0.40
   9   0   5    0.40    0.32
  -9   0  -5    0.20    0.31
   9   0  -5    0.85    0.44
  -9   0   5   -0.22    0.31
  -9   0   5   -0.08    0.24
  -9   0   5    0.20    0.42
   9   0  -5    0.22    0.36
   9   0  -5   -0.13    0.29
   9   0  -5   -0.14    0.29
  -9   0   5   -0.02    0.21
  -9   0  -5   -0.02    0.34
  -9   0  -5   -0.43    0.36
   9   0  -5   -0.06    0.31
   9   0   5    0.07    0.35
   9   0  -5    0.37    0.37
   9   0   5   -0.25    0.34
  -9   0   5    0.69    0.39
   9   0   5    0.22    0.47
  -9   0  -5   -0.23    0.20
   9   0   5    0.63    0.33
   9   0  -5    0.28    0.35
   9   0   5   -0.26    0.34
  -9   0  -5    1.05    0.41
   9   1   5    5.70    0.59
   9   1   5    7.15    0.59
   9   1   5    6.47    0.69
  -9   1  -5    5.63    0.45
   9   1   5    6.24    0.70
  -9  -1   5    5.86    0.64
  -9  -1   5    5.33    0.59
  -9  -1   5    6.25    0.74
   9  -1  -5    5.59    0.61
   9  -1  -5    6.46    0.56
  -9   1  -5    6.47    0.69
  -9  -1   5    6.69    0.76
   9   1   5    5.22    0.61
  -9   1  -5    6.20    0.48
  -9   1  -5    6.87    0.63
   9   1   5    6.28    0.98
  -9   1  -5    5.86    0.59
   9  -1  -5    5.92    0.57
  -9   1  -5    7.03    0.83
  -9   1  -5    6.42    0.74
   9  -1  -5    6.11    0.57
   9   1   5    5.80    0.64
  -9   1  -5    5.15    0.85
   9  -1  -5    5.08    0.78
   9  -1  -5    6.35    0.62
   9  -1  -5    6.78    0.58
  -9  -1   5    7.31    0.46
   9   1   5    5.03    0.83
   9  -1   5    6.06    0.60
   9   1  -5    6.46    0.61
   9  -1   5    5.79    0.62
  -9   1   5    5.82    0.87
  -9   1   5    5.70    0.66
  -9  -1  -5    6.34    0.44
   9   1  -5    5.57    0.70
   9   1  -5    6.30    0.56
  -9   1   5    7.57    0.71
  -9  -1  -5    4.86    0.69
  -9   1   5    6.31    0.45
   9  -1   5    7.02    0.60
  -9   1   5    5.31    0.80
   9   1  -5    5.05    0.58
  -9   1   5    7.67    0.70
   9   1  -5    7.34    0.84
  -9  -1  -5    6.20    0.65
   9   1  -5    5.82    0.63
   9  -1   5    4.72    0.79
   9  -1   5    6.45    0.66
  -9   1   5    6.49    0.50
  -9  -1  -5    6.29    0.58
   9  -1   5    5.99    0.77
   9   1  -5    6.53    0.59
   9  -1   5    5.16    0.62
  -9  -1  -5    5.26    0.67
  -9   2  -5    3.09    0.44
  -9   2  -5    2.25    0.39
   9   2   5    2.50    0.46
  -9   2  -5    2.11    0.48
   9   2   5    2.34    0.37
  -9   2  -5    2.48    0.42
  -9   2  -5    3.55    0.84
  -9  -2   5    2.69    0.61
   9   2   5    2.35    0.42
   9  -2  -5    2.75    0.41
  -9   2  -5    2.65    0.37
   9  -2  -5    1.76    0.37
   9   2   5    2.76    0.44
   9  -2  -5    2.64    0.38
   9  -2  -5    2.44    0.40
   9  -2  -5    2.21    0.36
  -9  -2   5    2.19    0.29
   9  -2  -5    1.94    0.37
   9   2   5    1.82    0.41
  -9   2  -5    2.14    0.54
  -9   2   5    2.75    0.50
   9  -2   5    3.11    0.52
  -9   2   5    1.23    0.47
  -9   2   5    2.08    0.37
  -9   2   5    2.64    0.42
   9   2  -5    2.64    0.42
  -9  -2  -5    2.16    0.29
   9   2  -5    1.70    0.71
   9  -2   5    3.57    0.45
   9  -2   5    2.08    0.37
  -9   2   5    2.29    0.43
   9  -2   5    2.23    0.40
   9   2  -5    3.17    0.53
  -9  -2  -5    2.89    0.38
   9  -2   5    2.16    0.40
   9   2  -5    2.60    0.42
  -9   2   5    2.34    0.36
   9   2  -5    2.68    0.47
   9   3   5    4.66    0.52
   9   3   5    3.93    0.62
  -9   3  -5    3.48    0.63
  -9   3  -5    3.93    0.35
   9  -3  -5    4.04    0.47
   9  -3  -5    3.82    0.46
   9  -3  -5    4.33    0.66
  -9   3  -5    3.89    0.59
   9  -3   5    3.74    0.51
   9  -3   5    4.00    0.49
  -9   3   5    3.90    0.37
  -9   3   5    5.25    0.84
  -9   3   5    4.52    0.46
   9   3  -5    3.79    0.48
   9  -3   5    3.54    0.52
  -9   3   5    4.66    0.70
   9   3  -5    4.86    0.60
  -9   3   5    3.42    0.45
   9   4   5    7.11    0.52
  -9   4  -5    6.38    0.47
   9  -4  -5    8.06    0.56
   9  -4  -5    7.25    0.46
  -9   4  -5    7.06    0.52
  -9   4   5    5.85    0.49
   9  -4   5    6.74    0.48
   9  -4   5    7.37    0.49
  -9   5  -5    4.56    0.32
   9  -5  -5    3.90    0.29
  -9   5   5    3.97    0.31
   9  -5   5    3.94    0.29
  10   0   5   48.96    2.04
 -10   0  -5   50.43    1.97
 -10   0   5   50.65    1.97
 -10   0  -5   52.92    2.08
  10   0   5   48.85    2.04
 -10   0   5   57.27    1.99
 -10   0   5   55.25    1.95
 -10   0  -5   54.75    1.95
 -10   0  -5   46.24    2.09
  10   0  -5   52.27    2.04
 -10   0   5   48.03    2.12
 -10   0  -5   53.67    1.96
  10   0  -5   52.46    2.03
  10   0  -5   50.88    2.02
  10   0  -5   50.14    2.03
  10   0  -5   50.68    2.03
  10   0   5   52.62    2.03
  10   0   5   54.33    2.08
  10   0   5   51.87    2.03
  10   0   5   52.20    2.10
  10   0  -5   46.92    2.00
  10   1   5    7.98    0.57
 -10   1  -5    8.78    0.56
  10  -1  -5    9.31    0.68
  10   1   5    7.80    0.56
 -10   1  -5    8.92    0.82
  10  -1  -5    8.48    0.58
  10  -1  -5    8.49    0.55
  10   1   5    7.75    0.59
 -10  -1   5    6.13    0.86
 -10  -1   5    7.89    0.54
  10   1   5    8.63    0.76
 -10  -1   5    9.04    0.50
 -10  -1   5    9.55    0.81
  10  -1  -5    8.16    0.60
  10   1   5    7.09    0.74
 -10   1  -5    8.62    0.52
  10  -1  -5    8.15    0.58
  10  -1  -5    8.13    0.57
 -10   1  -5   10.25    0.82
 -10   1  -5    7.89    0.68
 -10   1  -5    7.54    0.69
 -10  -1  -5    8.00    0.74
  10   1  -5    8.35    0.56
  10   1  -5    8.06    0.63
 -10   1   5    6.19    0.80
  10  -1   5    7.98    0.64
 -10   1   5    9.45    0.52
  10   1  -5    7.94    0.58
 -10   1   5    8.45    0.70
  10   1  -5    8.24    0.56
  10   1  -5    8.64    0.72
  10  -1   5    8.19    0.59
  10  -1   5    7.93    0.58
 -10  -1  -5    9.01    0.56
  10   1  -5    9.10    0.70
 -10   1   5    8.03    0.61
 -10   1   5    8.49    0.67
  10  -1   5    8.16    0.59
 -10  -1  -5    7.72    0.54
 -10  -1  -5    8.12    0.57
  10  -1   5    8.53    0.57
  10  -2  -5    1.62    0.28
  10   2   5    2.13    0.32
  10  -2  -5    2.17    0.34
  10   2   5    2.62    0.45
  10  -2  -5    2.38    0.37
  10   2   5    2.04    0.33
  10  -2  -5    2.78    0.37
 -10   2  -5    2.41    0.44
  10   2   5    1.94    0.30
  10  -2  -5    2.14    0.36
 -10   2  -5    2.36    0.29
 -10   2  -5    2.09    0.37
 -10   2  -5    2.14    0.33
 -10  -2   5    2.13    0.31
  10   2  -5    1.82    0.33
 -10   2   5    1.35    0.41
  10   2  -5    1.34    0.30
 -10  -2  -5    2.87    0.39
  10  -2   5    1.46    0.27
  10   2  -5    1.56    0.27
 -10   2   5    2.01    0.33
  10  -2   5    1.69    0.34
  10   2  -5    2.32    0.45
  10  -2   5    2.26    0.32
  10  -2   5    1.37    0.31
 -10   2   5    2.12    0.30
 -10   2   5    2.41    0.38
  10   3   5    5.81    0.47
  10   3   5    6.13    0.47
 -10   3  -5    6.87    0.64
  10  -3  -5    6.82    0.53
  10  -3  -5    6.15    0.43
 -10   3  -5    6.12    0.35
 -10   3  -5    6.01    0.44
  10  -3  -5    5.55    0.44
 -10   3  -5    6.86    0.47
  10  -3   5    5.79    0.46
  10  -3   5    6.87    0.43
 -10   3   5    5.70    0.34
 -10   3   5    6.61    0.46
  10  -4  -5    0.06    0.15
 -10   4  -5    0.43    0.25
 -10   4  -5   -0.09    0.21
  10  -4   5    0.05    0.18
 -10   4   5    0.07    0.19
 -11   0   5    0.19    0.24
  11   0  -5    0.46    0.22
  11   0  -5   -0.08    0.21
[truncated: 2,083,090 more chars]
