# Supplementary material for: Two forms of (naphthalen-1-yl)boronic acid
Source: Acta Crystallogr E Crystallogr Commun. 2016 Aug 12;72(Pt 9):1285–9. doi: 10.1107/S2056989016012494 (PMC5120708; doi:10.1107/S2056989016012494)
Supplement: Supplementary file 2 [file e-72-01285-1sup2.hkl]

data_1                                                                          
_shelx_title ' t1_a.res in Pna2(1)'                                             
_shelx_refln_list_code          4                                               
_shelx_F_calc_maximum      127.20                                               
_exptl_crystal_F_000       720.00                                               
_reflns_d_resolution_high  0.7862                                               
                                                                                
loop_                                                                           
 _space_group_symop_operation_xyz                                               
 'x, y, z'                                                                      
 '-x, -y, z+1/2'                                                                
 'x+1/2, -y+1/2, z'                                                             
 '-x+1/2, y+1/2, z+1/2'                                                         
                                                                                
_cell_length_a     9.6655                                                       
_cell_length_b     6.2286                                                       
_cell_length_c    29.1778                                                       
_cell_angle_alpha  90.000                                                       
_cell_angle_beta   90.000                                                       
_cell_angle_gamma  90.000                                                       
                                                                                
_shelx_F_squared_multiplier     1.000                                           
                                                                                
loop_                                                                           
 _refln_index_h                                                                 
 _refln_index_k                                                                 
 _refln_index_l                                                                 
 _refln_F_squared_calc                                                          
 _refln_F_squared_meas                                                          
 _refln_F_squared_sigma                                                         
 _refln_observed_status                                                         
   0   0 -36          0.95         -1.37         2.57 o                         
   2   0 -36         26.19         23.46         2.49 o                         
   1   1 -36          1.68          2.55         1.88 o                         
   2   1 -36         11.64         11.51         2.40 o                         
   2   0 -35          6.86          6.17         2.17 o                         
   0   1 -35          2.78          4.46         2.91 o                         
   1   1 -35          1.46          1.70         1.30 o                         
   2   1 -35         14.05         15.06         1.50 o                         
   3   1 -35          9.08         13.24         1.94 o                         
   1   2 -35         11.14          7.29         1.41 o                         
   2   2 -35          5.65          3.00         1.82 o                         
   0   0 -34         65.34         80.50         5.84 o                         
   2   0 -34         72.67         78.62         3.94 o                         
   4   0 -34        114.62        108.23         4.25 o                         
   1   1 -34          2.31          2.06         1.40 o                         
   2   1 -34         30.80         33.44         2.22 o                         
   3   1 -34          7.97          9.27         1.64 o                         
   4   1 -34         14.56         15.79         1.94 o                         
   0   2 -34          4.61          3.78         3.35 o                         
   1   2 -34          6.63          5.97         1.57 o                         
   2   2 -34          0.09         -1.37         1.37 o                         
   3   2 -34          1.58         -0.79         1.33 o                         
   1   3 -34         14.54         11.50         3.00 o                         
   2   0 -33         52.70         58.72         3.81 o                         
   4   0 -33         73.99         73.59         3.64 o                         
   0   1 -33         39.66         37.19         3.29 o                         
   1   1 -33          3.25          2.05         1.47 o                         
   2   1 -33         17.18         18.88         1.59 o                         
   3   1 -33         24.84         27.35         1.76 o                         
   4   1 -33         34.33         38.99         1.80 o                         
   5   1 -33          6.57          9.79         1.97 o                         
   1   2 -33         19.52         17.07         1.73 o                         
   2   2 -33          5.26          8.60         1.46 o                         
   3   2 -33          6.01          5.23         1.42 o                         
   4   2 -33          3.15          2.47         1.46 o                         
   0   3 -33         37.56         48.05         5.24 o                         
   1   3 -33         14.41         12.78         1.58 o                         
   2   3 -33         39.57         48.01         4.38 o                         
   3   3 -33         24.01         20.55         2.66 o                         
   0   0 -32         33.22         33.12         4.81 o                         
   2   0 -32        279.32        309.96        16.55 o                         
   4   0 -32        114.84        112.35         4.18 o                         
   6   0 -32         87.39         83.06         3.34 o                         
   1   1 -32          8.33          7.90         1.65 o                         
   2   1 -32         15.82         19.07         1.71 o                         
   3   1 -32         13.90         11.69         1.52 o                         
   4   1 -32          8.73         10.14         1.32 o                         
   5   1 -32         11.66          8.76         1.22 o                         
   6   1 -32         46.59         40.17         3.17 o                         
   0   2 -32         41.57         41.36         3.05 o                         
   1   2 -32         22.00         20.03         1.72 o                         
   2   2 -32         21.36         23.08         2.05 o                         
   3   2 -32          0.36         -1.20         1.35 o                         
   4   2 -32         11.21         10.18         1.95 o                         
   5   2 -32         22.02         26.02         1.82 o                         
   1   3 -32          9.41         10.80         1.43 o                         
   2   3 -32         12.94         15.75         2.04 o                         
   3   3 -32          4.39          6.49         1.46 o                         
   4   3 -32         23.16         21.83         2.75 o                         
   2   0 -31          8.04         11.79         3.21 o                         
   4   0 -31        457.85        454.72         8.46 o                         
   6   0 -31         40.32         42.84         3.43 o                         
   0   1 -31          1.48          2.06         4.12 o                         
   1   1 -31          3.00          3.35         1.78 o                         
   2   1 -31          6.11          5.29         1.64 o                         
   3   1 -31         79.38         76.01         2.91 o                         
   4   1 -31         28.13         32.15         1.70 o                         
   5   1 -31         27.10         30.05         1.69 o                         
   6   1 -31         64.70         68.96         2.10 o                         
   1   2 -31         37.93         31.61         1.81 o                         
   2   2 -31         11.14         10.80         1.42 o                         
   3   2 -31          5.57          5.91         1.50 o                         
   4   2 -31          7.74          7.77         1.34 o                         
   5   2 -31          1.17          0.65         1.19 o                         
   0   3 -31         84.01         97.16         6.39 o                         
   1   3 -31          9.78         10.70         1.47 o                         
   2   3 -31          0.06          0.67         1.23 o                         
   3   3 -31         17.67         20.85         1.40 o                         
   4   3 -31         14.26         16.43         2.03 o                         
   1   4 -31         27.48         26.11         3.12 o                         
   2   4 -31          3.88          3.94         2.15 o                         
   0   0 -30          6.64          5.68         3.99 o                         
   2   0 -30         57.26         59.92         4.15 o                         
   4   0 -30        461.42        445.62        12.84 o                         
   6   0 -30          4.50          5.45         1.54 o                         
   1   1 -30         16.44         17.31         2.03 o                         
   2   1 -30        168.41        160.53         3.81 o                         
   3   1 -30         48.45         51.58         2.53 o                         
   4   1 -30         83.19         84.01         2.40 o                         
   5   1 -30          1.75          1.50         1.21 o                         
   6   1 -30         31.81         38.07         1.52 o                         
   7   1 -30          7.39          9.01         1.88 o                         
   0   2 -30         39.82         45.84         2.95 o                         
   1   2 -30         20.79         21.52         1.90 o                         
   2   2 -30         82.05         79.91         2.63 o                         
   3   2 -30          8.25          8.04         1.35 o                         
   4   2 -30         29.64         29.76         1.60 o                         
   5   2 -30          6.60          9.77         1.26 o                         
   6   2 -30          0.51          1.29         1.32 o                         
   1   3 -30         38.70         36.11         1.86 o                         
   2   3 -30          3.18          4.33         1.33 o                         
   3   3 -30         36.18         45.39         1.78 o                         
   4   3 -30         19.40         17.68         1.20 o                         
   5   3 -30          8.21          7.90         1.59 o                         
   0   4 -30         56.26         64.06         5.15 o                         
   1   4 -30         38.99         42.44         1.91 o                         
   2   4 -30         19.19         21.72         1.69 o                         
   3   4 -30          0.14         -0.02         1.13 o                         
   2   0 -29        759.13        793.43        18.16 o                         
   4   0 -29         59.51         57.01         3.24 o                         
   6   0 -29          8.58          9.99         1.62 o                         
   0   1 -29         12.48         16.77         2.81 o                         
   1   1 -29        151.26        146.11         3.47 o                         
   2   1 -29         93.48         88.38         2.93 o                         
   3   1 -29        213.26        213.94         4.17 o                         
   4   1 -29         88.76         96.37         3.23 o                         
   5   1 -29         12.96         16.69         1.34 o                         
   6   1 -29         34.78         34.24         1.50 o                         
   7   1 -29         10.86         10.72         2.23 o                         
   1   2 -29          4.24          5.59         1.69 o                         
   2   2 -29         29.85         27.90         1.65 o                         
   3   2 -29         17.50         19.58         1.60 o                         
   4   2 -29         26.40         25.51         1.33 o                         
   5   2 -29         39.22         42.87         1.68 o                         
   6   2 -29         11.44         13.55         1.27 o                         
   0   3 -29          9.29         11.84         2.04 o                         
   1   3 -29         23.06         23.44         1.59 o                         
   2   3 -29         12.79         10.86         1.36 o                         
   3   3 -29         29.48         34.88         1.71 o                         
   4   3 -29         18.11         19.46         1.20 o                         
   5   3 -29          7.65          8.50         1.21 o                         
   6   3 -29         31.21         24.42         2.19 o                         
   1   4 -29         24.05         23.62         1.65 o                         
   2   4 -29         21.49         27.59         1.95 o                         
   3   4 -29          2.86          5.75         1.20 o                         
   4   4 -29          5.65          8.99         1.41 o                         
   0   0 -28         18.60         14.99         6.95 o                         
   2   0 -28         90.99        105.45         5.10 o                         
   4   0 -28         60.02         51.84         3.37 o                         
   6   0 -28         14.36         17.26         1.83 o                         
   8   0 -28          1.78         -2.40         2.40 o                         
   1   1 -28        218.99        205.11         3.97 o                         
   2   1 -28         54.27         54.45         2.44 o                         
   3   1 -28         16.05         16.63         1.48 o                         
   4   1 -28         38.62         40.24         1.85 o                         
   5   1 -28          0.71          0.23         1.15 o                         
   6   1 -28         56.54         63.21         2.11 o                         
   7   1 -28         19.48         19.08         1.41 o                         
   0   2 -28        306.43        337.31         6.83 o                         
   1   2 -28          2.46         -0.23         1.50 o                         
   2   2 -28         13.80         15.26         1.43 o                         
   3   2 -28         49.05         54.80         1.91 o                         
   4   2 -28          5.61          5.23         1.13 o                         
   5   2 -28          9.98         11.51         1.08 o                         
   6   2 -28          7.67          7.97         1.06 o                         
   7   2 -28          7.53          4.28         1.07 o                         
   1   3 -28         11.41          9.43         1.59 o                         
   2   3 -28          1.74          5.79         1.25 o                         
   3   3 -28         27.09         31.02         1.46 o                         
   4   3 -28          6.16          5.05         1.04 o                         
   5   3 -28          1.21          0.97         0.94 o                         
   6   3 -28         29.58         32.93         1.41 o                         
   0   4 -28         28.88         23.73         1.96 o                         
   1   4 -28         24.44         23.30         1.59 o                         
   2   4 -28          6.03          5.91         1.32 o                         
   3   4 -28          0.34         -0.40         1.07 o                         
   4   4 -28          9.72         11.08         1.12 o                         
   5   4 -28         74.20         68.48         2.91 o                         
   1   5 -28         13.67         11.16         1.81 o                         
   2   5 -28         23.47         22.49         4.46 o                         
   2   0 -27         48.86         57.28         4.32 o                         
   4   0 -27        119.84        102.22         4.21 o                         
   6   0 -27          9.74          8.71         1.45 o                         
   8   0 -27          1.26          1.04         2.15 o                         
   0   1 -27        599.82        679.44        11.57 o                         
   1   1 -27         81.92         78.09         2.68 o                         
   2   1 -27        117.73        100.63         3.27 o                         
   3   1 -27         45.82         47.68         2.00 o                         
   4   1 -27         45.97         46.92         1.95 o                         
   5   1 -27          3.99          2.90         1.34 o                         
   6   1 -27        102.05        111.68         2.26 o                         
   7   1 -27         20.86         19.93         1.18 o                         
   8   1 -27          1.37          2.60         1.24 o                         
   1   2 -27         67.00         64.15         2.27 o                         
   2   2 -27          3.37          4.02         1.44 o                         
   3   2 -27          7.39          7.18         1.36 o                         
   4   2 -27         29.74         30.44         1.51 o                         
   5   2 -27          1.20         -0.06         1.13 o                         
   6   2 -27          0.33          0.23         1.34 o                         
   7   2 -27         23.40         33.67         1.52 o                         
   0   3 -27          9.11          9.73         2.20 o                         
   1   3 -27          5.06          3.95         1.38 o                         
   2   3 -27          6.31          3.91         1.29 o                         
   3   3 -27         35.96         35.61         1.98 o                         
   4   3 -27         29.96         31.17         1.37 o                         
   5   3 -27          1.68          1.69         0.98 o                         
   6   3 -27         16.00         20.08         1.16 o                         
   7   3 -27         20.68         18.10         1.74 o                         
   1   4 -27         24.41         26.09         1.56 o                         
   2   4 -27          2.81          4.19         1.10 o                         
   3   4 -27         81.28         90.44         2.26 o                         
   4   4 -27         22.24         22.14         1.43 o                         
   5   4 -27         20.47         22.30         1.57 o                         
   0   5 -27         11.26          9.20         1.87 o                         
   1   5 -27          5.73          7.48         1.32 o                         
   2   5 -27         18.73         20.20         1.49 o                         
   3   5 -27         74.93         81.44         4.23 o                         
   0   0 -26         17.97         34.06         9.27 o                         
   2   0 -26        557.90        542.27         9.16 o                         
   4   0 -26        215.14        178.77         4.43 o                         
   6   0 -26         33.78         33.56         3.22 o                         
   8   0 -26         43.40         45.98         3.89 o                         
   1   1 -26        122.62        119.68         3.00 o                         
   2   1 -26        344.57        347.92         4.60 o                         
   3   1 -26         39.00         41.21         1.86 o                         
   4   1 -26        147.22        134.07         2.65 o                         
   5   1 -26          0.91          2.35         1.23 o                         
   6   1 -26         54.03         53.03         1.86 o                         
   7   1 -26         31.38         32.33         1.55 o                         
   8   1 -26         11.98          8.19         0.93 o                         
   0   2 -26         43.54         41.52         3.08 o                         
   1   2 -26        120.41        118.02         2.72 o                         
   2   2 -26         25.33         25.58         1.56 o                         
   3   2 -26         24.50         25.66         1.52 o                         
   4   2 -26         45.69         46.60         1.81 o                         
   5   2 -26         28.89         32.93         1.65 o                         
   6   2 -26          2.90          3.61         1.04 o                         
   7   2 -26         62.59         77.74         1.80 o                         
   8   2 -26          1.26          1.49         1.19 o                         
   1   3 -26          4.01          3.11         1.39 o                         
   2   3 -26         52.12         51.99         2.16 o                         
   3   3 -26          6.62          7.67         1.28 o                         
   4   3 -26         23.23         19.72         1.20 o                         
   5   3 -26          9.15         11.26         1.26 o                         
   6   3 -26         13.96         11.65         1.01 o                         
   7   3 -26         20.76         21.28         1.36 o                         
   0   4 -26        179.53        179.82         4.27 o                         
   1   4 -26          7.36          4.77         1.22 o                         
   2   4 -26          4.22          6.35         1.18 o                         
   3   4 -26         61.22         65.98         2.73 o                         
   4   4 -26         45.62         46.74         1.51 o                         
   5   4 -26         34.03         42.45         1.74 o                         
   6   4 -26          0.68          2.12         1.24 o                         
   1   5 -26         29.59         31.30         1.70 o                         
   2   5 -26        148.42        145.53         2.86 o                         
   3   5 -26         11.37         10.50         1.56 o                         
   4   5 -26          7.15          3.78         2.57 o                         
   2   0 -25        380.50        380.74         6.86 o                         
   4   0 -25        132.71        104.59         3.80 o                         
   6   0 -25         14.21         13.64         1.88 o                         
   8   0 -25          0.44         -1.04         1.14 o                         
   0   1 -25        339.73        364.07         6.76 o                         
   1   1 -25        217.92        203.79         3.70 o                         
   2   1 -25         50.84         54.54         2.18 o                         
   3   1 -25          1.96          1.22         1.49 o                         
   4   1 -25        367.30        352.00         4.01 o                         
   5   1 -25         11.16          9.24         1.24 o                         
   6   1 -25         15.86         13.95         1.25 o                         
   7   1 -25         14.03         13.18         1.07 o                         
   8   1 -25         18.12         22.39         1.15 o                         
   1   2 -25        150.21        138.46         2.95 o                         
   2   2 -25         56.73         58.21         2.14 o                         
   3   2 -25         24.78         33.23         1.54 o                         
   4   2 -25          3.47          3.69         1.30 o                         
   5   2 -25        180.95        183.65         2.97 o                         
   6   2 -25          4.55          5.41         1.07 o                         
   7   2 -25          5.49          8.45         1.10 o                         
   8   2 -25          2.43          3.29         0.95 o                         
   0   3 -25          4.09          5.75         1.78 o                         
   1   3 -25          2.92          3.37         1.36 o                         
   2   3 -25          1.66          2.55         1.28 o                         
   3   3 -25         29.39         34.42         1.55 o                         
   4   3 -25          9.77          8.25         1.21 o                         
   5   3 -25         10.75         10.93         1.10 o                         
   6   3 -25        113.50        117.51         2.14 o                         
   7   3 -25          5.61          3.21         1.24 o                         
   1   4 -25          6.31          5.19         1.49 o                         
   2   4 -25         26.96         28.42         1.45 o                         
   3   4 -25         77.48         90.48         2.02 o                         
   4   4 -25         27.48         31.99         1.44 o                         
   5   4 -25         11.75         11.12         1.03 o                         
   6   4 -25          9.09          8.56         0.99 o                         
   0   5 -25        354.98        382.43         8.02 o                         
   1   5 -25         54.11         54.14         2.15 o                         
   2   5 -25         60.40         59.53         2.14 o                         
   3   5 -25         19.43         22.61         2.12 o                         
   4   5 -25         20.36         23.25         1.40 o                         
   0   0 -24        710.14        756.69        18.93 o                         
   2   0 -24          8.52         12.15         2.04 o                         
   4   0 -24         45.46         43.53         2.21 o                         
   6   0 -24         28.16         24.47         1.77 o                         
   8   0 -24         17.17         18.15         1.38 o                         
   1   1 -24        164.93        145.10         3.11 o                         
   2   1 -24          2.01          3.52         1.43 o                         
   3   1 -24         23.63         23.22         1.51 o                         
   4   1 -24        239.15        230.89         3.08 o                         
   5   1 -24          5.22          2.73         1.31 o                         
   6   1 -24         28.91         30.67         1.35 o                         
   7   1 -24         24.67         20.13         1.08 o                         
   8   1 -24         21.86         21.93         1.14 o                         
   9   1 -24         35.58         36.79         1.91 o                         
   0   2 -24        765.64        759.98        13.30 o                         
   1   2 -24        405.16        375.66         4.46 o                         
   2   2 -24        139.45        147.88         3.40 o                         
   3   2 -24         19.22         18.49         1.43 o                         
   4   2 -24          4.08          2.21         1.32 o                         
   5   2 -24        121.35        118.93         2.45 o                         
   6   2 -24         31.59         31.32         1.50 o                         
   7   2 -24          0.67          1.47         1.08 o                         
   8   2 -24          0.22          1.64         0.96 o                         
   1   3 -24          8.66          5.94         1.27 o                         
   2   3 -24         46.67         43.81         1.77 o                         
   3   3 -24         13.45         11.32         1.31 o                         
   4   3 -24        121.91        117.04         2.44 o                         
   5   3 -24         36.34         35.25         2.05 o                         
   6   3 -24         14.21         16.49         1.57 o                         
   7   3 -24         21.98         21.90         1.22 o                         
   8   3 -24         23.84         24.64         1.29 o                         
   0   4 -24        356.74        372.58         6.47 o                         
   1   4 -24         53.25         58.80         1.93 o                         
   2   4 -24        112.70        106.57         2.38 o                         
   3   4 -24         43.66         44.15         1.98 o                         
   4   4 -24          8.72          9.71         1.23 o                         
   5   4 -24         11.02         15.86         1.11 o                         
   6   4 -24         20.82         20.49         1.10 o                         
   7   4 -24         30.37         26.78         2.49 o                         
   1   5 -24          9.75         13.58         1.11 o                         
   2   5 -24         11.73         12.40         1.14 o                         
   3   5 -24         14.32         15.08         1.59 o                         
   4   5 -24          6.94          5.76         1.07 o                         
   5   5 -24         19.21         24.81         1.71 o                         
   0   6 -24         89.00        119.29         5.49 o                         
   1   6 -24          6.57          6.55         1.76 o                         
   2   0 -23         31.95         32.43         2.28 o                         
   4   0 -23        235.64        228.69         3.96 o                         
   6   0 -23        105.80         96.88         3.27 o                         
   8   0 -23        124.70        120.33         2.80 o                         
   0   1 -23          4.97         11.90         2.91 o                         
   1   1 -23        143.89        144.37         2.98 o                         
   2   1 -23        569.57        585.46         5.87 o                         
   3   1 -23         29.12         32.59         1.47 o                         
   4   1 -23        117.39        111.45         2.53 o                         
   5   1 -23          5.09          7.28         1.19 o                         
   6   1 -23         12.80         11.33         1.17 o                         
   7   1 -23         36.24         32.36         1.52 o                         
   8   1 -23         14.70         14.26         0.98 o                         
   9   1 -23         45.56         43.36         1.47 o                         
   1   2 -23        104.53        102.10         3.22 o                         
   2   2 -23        305.45        312.67         4.45 o                         
   3   2 -23        149.00        150.64         2.74 o                         
   4   2 -23         28.98         28.41         1.43 o                         
   5   2 -23         78.03         82.60         2.15 o                         
   6   2 -23         27.08         27.53         1.43 o                         
   7   2 -23          9.15          9.02         1.05 o                         
   8   2 -23          7.67          9.97         1.00 o                         
   9   2 -23          7.01          8.98         2.20 o                         
   0   3 -23        150.69        146.09         3.84 o                         
   1   3 -23          6.74          3.31         1.27 o                         
   2   3 -23        200.95        183.41         2.95 o                         
   3   3 -23          8.07          5.98         1.34 o                         
   4   3 -23         90.49         82.22         2.21 o                         
   5   3 -23         32.26         34.47         1.71 o                         
   6   3 -23         11.04          8.74         1.27 o                         
   7   3 -23          7.39          7.62         1.16 o                         
   8   3 -23         14.52         18.16         1.28 o                         
   1   4 -23         80.20         82.35         1.97 o                         
   2   4 -23         70.74         65.89         1.99 o                         
   3   4 -23          8.87          8.63         1.21 o                         
   4   4 -23         23.05         24.66         1.48 o                         
   5   4 -23          3.68          1.92         1.00 o                         
   6   4 -23          7.67         11.17         1.03 o                         
   7   4 -23         22.67         22.50         1.64 o                         
   0   5 -23        240.70        262.12         6.22 o                         
   1   5 -23         13.69         13.88         1.44 o                         
   2   5 -23          2.73          4.44         1.07 o                         
   3   5 -23          2.41          2.70         1.01 o                         
   4   5 -23         13.30         14.05         1.18 o                         
   5   5 -23         13.96         18.16         1.34 o                         
   1   6 -23          2.61          5.01         1.24 o                         
   2   6 -23          2.74          4.89         1.42 o                         
   0   0 -22         85.88         85.90         5.90 o                         
   2   0 -22         78.35         72.80         3.57 o                         
   4   0 -22        321.21        290.93         4.66 o                         
   6   0 -22        563.64        568.22         7.69 o                         
   8   0 -22          2.53          2.85         1.33 o                         
   1   1 -22          1.35          3.80         1.49 o                         
   2   1 -22        123.31        116.08         2.85 o                         
   3   1 -22        100.40         99.40         2.28 o                         
   4   1 -22         30.93         34.99         1.62 o                         
   5   1 -22         81.50         70.47         1.98 o                         
   6   1 -22          1.01          1.97         1.25 o                         
   7   1 -22         18.70         17.30         1.40 o                         
   8   1 -22        261.33        266.92         3.04 o                         
   9   1 -22         19.77         20.73         1.07 o                         
   0   2 -22        230.41        246.11         4.75 o                         
   1   2 -22         14.97         13.24         1.38 o                         
   2   2 -22         74.29         65.66         2.07 o                         
   3   2 -22         66.51         69.61         2.14 o                         
   4   2 -22         92.08         82.44         2.09 o                         
   5   2 -22         86.12         78.62         2.05 o                         
   6   2 -22         44.12         43.52         1.77 o                         
   7   2 -22         64.06         62.53         1.76 o                         
   8   2 -22         10.39          8.40         1.03 o                         
   9   2 -22          3.29          3.34         0.93 o                         
   1   3 -22         43.91         41.85         2.56 o                         
   2   3 -22         11.64         17.90         1.38 o                         
   3   3 -22         33.49         39.69         1.59 o                         
   4   3 -22         33.82         30.34         1.66 o                         
   5   3 -22         18.65         18.42         1.33 o                         
   6   3 -22         23.94         24.07         1.56 o                         
   7   3 -22         14.72         14.48         1.14 o                         
   8   3 -22         18.58         25.20         1.80 o                         
   0   4 -22        164.22        163.09         3.59 o                         
   1   4 -22        195.29        171.14         2.71 o                         
   2   4 -22          8.95         11.46         1.29 o                         
   3   4 -22         97.73        101.96         2.20 o                         
   4   4 -22         54.27         48.36         1.91 o                         
   5   4 -22          4.09          4.36         1.09 o                         
   6   4 -22          2.91          2.80         1.04 o                         
   7   4 -22          2.27          1.60         0.96 o                         
   1   5 -22          1.90          2.24         1.12 o                         
   2   5 -22         15.89         14.99         1.16 o                         
   3   5 -22         34.81         39.37         1.73 o                         
   4   5 -22         53.28         58.51         1.65 o                         
   5   5 -22         10.53         12.99         1.23 o                         
   6   5 -22         21.73         23.88         2.59 o                         
   0   6 -22         20.52         21.15         1.94 o                         
   1   6 -22          2.99          4.47         1.15 o                         
   2   6 -22          0.05         -1.12         1.18 o                         
   3   6 -22          1.47          2.28         1.44 o                         
   2   0 -21         32.60         26.56         2.06 o                         
   4   0 -21        208.86        199.62         3.67 o                         
   6   0 -21        608.07        572.99         7.64 o                         
   8   0 -21          3.40          4.73         1.66 o                         
  10   0 -21         62.38         59.38         2.44 o                         
   0   1 -21       3160.49       3417.95        62.54 o                         
   1   1 -21        129.48        126.79         3.22 o                         
   2   1 -21        193.84        171.49         2.92 o                         
   3   1 -21          2.16          2.50         1.24 o                         
   4   1 -21         40.91         43.50         1.64 o                         
   5   1 -21         23.55         18.35         1.69 o                         
   6   1 -21          5.30          7.60         1.16 o                         
   7   1 -21         16.78         14.59         1.20 o                         
   8   1 -21          2.40          2.60         0.98 o                         
   9   1 -21          0.78          0.54         0.81 o                         
  10   1 -21         19.06         18.40         2.05 o                         
   1   2 -21        172.70        159.99         2.87 o                         
   2   2 -21         33.19         34.89         1.64 o                         
   3   2 -21         54.94         50.17         1.71 o                         
   4   2 -21         84.34         81.85         2.07 o                         
   5   2 -21          9.41         11.46         1.21 o                         
   6   2 -21         30.80         30.82         1.36 o                         
   7   2 -21         28.77         27.67         1.38 o                         
   8   2 -21          3.18          3.00         1.18 o                         
   9   2 -21          2.50          3.46         1.05 o                         
   0   3 -21          7.69          4.30         1.85 o                         
   1   3 -21         83.93         73.04         2.31 o                         
   2   3 -21        145.82        151.55         2.56 o                         
   3   3 -21         52.11         53.02         1.79 o                         
   4   3 -21        189.63        179.88         2.77 o                         
   5   3 -21        102.43        113.51         2.48 o                         
   6   3 -21         61.63         62.79         2.13 o                         
   7   3 -21          5.09          7.20         1.09 o                         
   8   3 -21          0.21          0.99         1.08 o                         
   1   4 -21        206.94        189.80         2.80 o                         
   2   4 -21         19.53         18.60         1.57 o                         
   3   4 -21         11.70         12.62         1.31 o                         
   4   4 -21         24.63         26.35         1.42 o                         
   5   4 -21         12.46         14.78         1.26 o                         
   6   4 -21         26.57         27.92         1.36 o                         
   7   4 -21         19.66         18.11         1.21 o                         
   8   4 -21          6.41          3.26         2.92 o                         
   0   5 -21        180.54        183.52         3.99 o                         
   1   5 -21         51.31         48.68         1.95 o                         
   2   5 -21          0.70          1.46         1.08 o                         
   3   5 -21          3.40          2.88         1.27 o                         
   4   5 -21         49.81         52.24         2.57 o                         
   5   5 -21        183.92        212.12         4.48 o                         
   6   5 -21         16.50         18.86         1.28 o                         
   1   6 -21          0.51         -0.58         1.09 o                         
   2   6 -21          2.89          3.60         1.40 o                         
   3   6 -21          2.63          0.90         0.91 o                         
   4   6 -21          6.04          4.23         4.21 o                         
   0   0 -20        327.26        316.13         8.90 o                         
   2   0 -20        332.97        321.02         6.13 o                         
   4   0 -20        402.96        410.35         5.22 o                         
   6   0 -20        899.00        860.82         9.57 o                         
   8   0 -20        149.32        135.87         3.48 o                         
  10   0 -20          7.46          5.99         1.12 o                         
   1   1 -20        301.48        262.69         4.08 o                         
   2   1 -20         19.98         18.09         1.57 o                         
   3   1 -20        163.03        180.16         3.07 o                         
   4   1 -20         89.49         87.26         2.13 o                         
   5   1 -20          1.54          4.08         1.30 o                         
   6   1 -20         16.26         19.17         1.26 o                         
   7   1 -20         39.45         35.48         1.41 o                         
   8   1 -20          1.46          1.97         1.28 o                         
   9   1 -20          9.72          7.26         0.96 o                         
  10   1 -20         78.16         76.82         1.67 o                         
   0   2 -20         14.04         13.97         1.85 o                         
   1   2 -20         78.38         69.92         2.06 o                         
   2   2 -20        378.33        364.35         3.65 o                         
   3   2 -20        900.95        930.57         7.60 o                         
   4   2 -20        165.36        162.26         2.54 o                         
   5   2 -20         48.18         49.60         1.70 o                         
   6   2 -20        146.57        149.67         2.57 o                         
   7   2 -20         19.68         20.94         1.35 o                         
   8   2 -20         18.39         19.94         1.20 o                         
   9   2 -20         85.88         82.28         1.95 o                         
   1   3 -20         78.87         67.38         1.98 o                         
   2   3 -20        415.82        395.09         3.98 o                         
   3   3 -20         32.13         32.77         1.57 o                         
   4   3 -20        102.79         92.36         2.23 o                         
   5   3 -20         10.71          8.80         1.48 o                         
   6   3 -20          9.27          8.14         1.26 o                         
   7   3 -20          0.49         -0.87         1.10 o                         
   8   3 -20         73.18         73.90         2.12 o                         
   9   3 -20         11.14         10.38         1.26 o                         
   0   4 -20        129.05        148.50         3.46 o                         
   1   4 -20        140.16        145.55         2.96 o                         
   2   4 -20         23.97         19.77         1.33 o                         
   3   4 -20          9.37          6.03         1.39 o                         
   4   4 -20         13.79         11.84         1.32 o                         
   5   4 -20          8.16          5.68         1.26 o                         
   6   4 -20         48.46         50.32         1.71 o                         
   7   4 -20         16.00         16.09         1.19 o                         
   8   4 -20         32.61         32.26         2.27 o                         
   1   5 -20         27.71         27.98         1.43 o                         
   2   5 -20         11.76         14.82         1.41 o                         
   3   5 -20          1.41          2.33         1.14 o                         
   4   5 -20         20.05         22.89         1.37 o                         
   5   5 -20          6.58          6.04         1.11 o                         
   6   5 -20          2.68          7.35         1.28 o                         
   0   6 -20         39.15         42.77         2.14 o                         
   1   6 -20          9.36          7.70         1.05 o                         
   2   6 -20          2.65          1.73         0.99 o                         
   3   6 -20          0.63          2.05         1.01 o                         
   4   6 -20          3.77          3.20         1.00 o                         
   2   0 -19        117.87        123.12         3.81 o                         
   4   0 -19        404.46        389.61         4.97 o                         
   6   0 -19         15.83         18.96         1.89 o                         
   8   0 -19         13.73         12.04         1.67 o                         
  10   0 -19         19.11         20.14         1.41 o                         
   0   1 -19        183.44        185.54         4.22 o                         
   1   1 -19         18.04         18.23         1.32 o                         
   2   1 -19          6.72          8.12         1.34 o                         
   3   1 -19        144.46        156.01         2.84 o                         
   4   1 -19        127.42        125.60         2.55 o                         
   5   1 -19         29.88         30.72         1.37 o                         
   6   1 -19         74.28         73.06         1.84 o                         
   7   1 -19        105.07         97.17         2.21 o                         
   8   1 -19         45.69         51.80         1.68 o                         
   9   1 -19          2.12          0.80         0.93 o                         
  10   1 -19          0.54          1.41         0.90 o                         
   1   2 -19         60.83         60.94         2.15 o                         
   2   2 -19       1117.95       1063.53        12.62 o                         
   3   2 -19        557.61        535.79         4.86 o                         
   4   2 -19         63.82         64.62         2.02 o                         
   5   2 -19         43.08         45.18         1.60 o                         
   6   2 -19         31.82         29.41         1.37 o                         
   7   2 -19         18.39         18.64         1.31 o                         
   8   2 -19          7.46          9.55         1.12 o                         
   9   2 -19        149.19        158.71         2.52 o                         
  10   2 -19          5.32          4.48         1.46 o                         
   0   3 -19          1.73          6.97         1.56 o                         
   1   3 -19         77.38         74.25         1.90 o                         
   2   3 -19        603.54        570.95         5.32 o                         
   3   3 -19         93.14         95.43         2.46 o                         
   4   3 -19        435.72        406.54         4.32 o                         
   5   3 -19        102.16         98.25         2.65 o                         
   6   3 -19         13.75         15.03         1.34 o                         
   7   3 -19          9.06         11.45         1.40 o                         
   8   3 -19        118.45        114.86         2.72 o                         
   9   3 -19         36.37         39.99         2.40 o                         
   1   4 -19          9.88         11.50         1.22 o                         
   2   4 -19        547.41        539.33         4.96 o                         
   3   4 -19         23.05         27.73         1.50 o                         
   4   4 -19         14.53         13.27         1.38 o                         
   5   4 -19          0.93          2.64         1.30 o                         
   6   4 -19         74.25         75.96         2.24 o                         
   7   4 -19          8.15          9.43         1.22 o                         
   8   4 -19         14.91         15.34         1.55 o                         
   0   5 -19          7.68         10.89         1.70 o                         
   1   5 -19         29.64         27.66         1.42 o                         
   2   5 -19         28.62         28.41         1.50 o                         
   3   5 -19          1.19          2.77         1.27 o                         
   4   5 -19         29.77         31.74         1.46 o                         
   5   5 -19         14.65         17.45         1.19 o                         
   6   5 -19          6.90          6.18         1.27 o                         
   7   5 -19         34.54         34.67         3.26 o                         
   1   6 -19          6.89          5.52         1.18 o                         
   2   6 -19         13.63         14.63         1.08 o                         
   3   6 -19          0.25          0.78         0.97 o                         
   4   6 -19         10.42         12.70         1.07 o                         
   0   0 -18       3275.32       3767.70        59.77 o                         
   2   0 -18        738.59        740.83         9.90 o                         
   4   0 -18        353.07        338.12         4.84 o                         
   6   0 -18        238.23        240.15         3.85 o                         
   8   0 -18         81.18         79.51         2.74 o                         
  10   0 -18         29.47         30.12         1.79 o                         
   1   1 -18        112.60        106.42         2.18 o                         
   2   1 -18          8.64          9.05         1.23 o                         
   3   1 -18        200.84        195.24         3.09 o                         
   4   1 -18        121.19        125.22         2.15 o                         
   5   1 -18        228.64        233.96         2.73 o                         
   6   1 -18         73.87         66.51         1.76 o                         
   7   1 -18          9.53          7.38         1.25 o                         
   8   1 -18          5.18          5.27         1.14 o                         
   9   1 -18         18.12         16.48         1.06 o                         
  10   1 -18          2.08          2.24         1.09 o                         
   0   2 -18         11.84         12.65         1.60 o                         
   1   2 -18        280.50        291.06         3.60 o                         
   2   2 -18         52.84         52.97         2.10 o                         
   3   2 -18        570.87        553.28         7.42 o                         
   4   2 -18        267.91        261.16         3.27 o                         
   5   2 -18        164.57        153.93         2.71 o                         
   6   2 -18          0.48          2.31         1.35 o                         
   7   2 -18         57.31         54.57         1.88 o                         
   8   2 -18          1.08          3.23         1.35 o                         
   9   2 -18         55.78         57.87         1.73 o                         
  10   2 -18         18.46         11.17         1.54 o                         
   1   3 -18        103.29        104.53         2.58 o                         
   2   3 -18        128.14        122.65         2.30 o                         
   3   3 -18         98.80        109.16         2.40 o                         
   4   3 -18        788.64        752.09         7.01 o                         
   5   3 -18        108.25        115.49         2.46 o                         
   6   3 -18          3.53          3.69         1.33 o                         
   7   3 -18         61.76         62.73         2.03 o                         
   8   3 -18        154.44        154.93         2.90 o                         
   9   3 -18         40.72         40.35         1.70 o                         
   0   4 -18        218.57        184.62         3.77 o                         
   1   4 -18         20.47         14.45         1.24 o                         
   2   4 -18         67.96         59.24         1.98 o                         
   3   4 -18         16.83         18.30         1.39 o                         
   4   4 -18          0.95          1.22         1.50 o                         
   5   4 -18         54.86         63.74         2.13 o                         
   6   4 -18         16.46         15.44         1.72 o                         
   7   4 -18         14.56         21.26         1.58 o                         
   8   4 -18          1.55          2.80         1.23 o                         
   1   5 -18         56.90         45.07         1.73 o                         
   2   5 -18         16.73         16.92         1.27 o                         
   3   5 -18          1.43          3.64         1.31 o                         
   4   5 -18         26.91         25.27         1.42 o                         
   5   5 -18         31.20         32.85         1.72 o                         
   6   5 -18          1.17          0.83         1.23 o                         
   7   5 -18         15.42         13.71         1.46 o                         
   0   6 -18          0.39          0.84         1.39 o                         
   1   6 -18         21.47         24.50         1.22 o                         
   2   6 -18          1.62         -0.48         1.04 o                         
   3   6 -18         11.49         14.17         1.17 o                         
   4   6 -18         22.59         22.04         1.45 o                         
   5   6 -18         10.12         11.70         1.35 o                         
   2   0 -17        137.77        149.72         4.01 o                         
   4   0 -17        357.71        353.11         4.70 o                         
   6   0 -17         90.69         91.77         2.58 o                         
   8   0 -17        121.87        125.56         3.12 o                         
  10   0 -17        104.54        104.28         2.67 o                         
   0   1 -17        325.25        336.01         5.05 o                         
   1   1 -17         45.74         56.17         1.74 o                         
   2   1 -17        116.83        115.98         2.35 o                         
   3   1 -17          8.92          9.58         1.16 o                         
   4   1 -17        249.15        253.20         3.23 o                         
   5   1 -17        520.93        544.16         4.29 o                         
   6   1 -17        140.72        131.82         2.25 o                         
   7   1 -17          0.86          1.06         1.13 o                         
   8   1 -17        143.18        141.51         2.32 o                         
   9   1 -17         57.42         57.83         1.82 o                         
  10   1 -17        129.09        137.21         2.17 o                         
   1   2 -17         28.77         33.36         1.34 o                         
   2   2 -17         88.88         75.63         2.24 o                         
   3   2 -17         11.16         10.66         1.33 o                         
   4   2 -17        361.05        346.07         3.71 o                         
   5   2 -17        637.91        646.55         6.01 o                         
   6   2 -17         18.77         18.80         1.26 o                         
   7   2 -17         34.46         33.87         1.69 o                         
   8   2 -17          2.74          3.92         1.25 o                         
   9   2 -17         44.98         37.90         1.45 o                         
  10   2 -17        132.72        143.36         4.30 o                         
   0   3 -17        101.67        111.15         2.77 o                         
   1   3 -17        216.80        200.85         2.62 o                         
   2   3 -17         55.17         52.44         1.79 o                         
   3   3 -17         37.19         45.52         1.89 o                         
   4   3 -17         75.42         75.90         2.23 o                         
   5   3 -17         32.99         35.36         1.85 o                         
   6   3 -17          3.05          3.97         1.44 o                         
   7   3 -17          8.83         10.43         1.44 o                         
   8   3 -17         18.46         24.02         1.43 o                         
   9   3 -17         64.97         58.91         2.56 o                         
   1   4 -17         74.73         66.38         2.09 o                         
   2   4 -17         20.33         19.94         1.32 o                         
   3   4 -17         11.26         11.77         1.36 o                         
   4   4 -17          0.16          0.82         1.35 o                         
   5   4 -17          7.50          8.36         1.42 o                         
   6   4 -17         49.19         45.25         2.08 o                         
   7   4 -17         34.89         37.99         1.93 o                         
   8   4 -17         35.03         40.24         2.38 o                         
   0   5 -17        202.83        181.65         3.65 o                         
   1   5 -17        130.05        111.79         2.19 o                         
   2   5 -17         34.95         36.21         1.57 o                         
   3   5 -17         11.10         10.25         1.35 o                         
   4   5 -17         39.80         39.90         1.90 o                         
   5   5 -17         18.67         21.53         1.32 o                         
   6   5 -17         19.87         24.24         1.76 o                         
   7   5 -17          4.66          3.88         1.37 o                         
   1   6 -17          7.31          6.21         1.04 o                         
   2   6 -17          4.52          3.44         1.08 o                         
   3   6 -17         18.27         23.58         1.56 o                         
   4   6 -17         49.38         55.91         1.87 o                         
   5   6 -17          1.13          2.73         1.16 o                         
   0   7 -17          6.11          4.98         2.92 o                         
   1   7 -17          8.76          3.95         2.92 o                         
   0   0 -16       3367.71       3546.28        57.63 o                         
   2   0 -16         65.48         83.16         2.52 o                         
   4   0 -16        639.01        644.61         7.42 o                         
   6   0 -16         48.81         43.87         1.89 o                         
   8   0 -16         30.08         33.67         1.90 o                         
  10   0 -16         40.71         36.24         2.15 o                         
   1   1 -16        364.06        368.35         3.79 o                         
   2   1 -16         68.45         64.26         1.73 o                         
   3   1 -16        642.93        678.86         5.90 o                         
   4   1 -16        443.51        432.47         4.14 o                         
   5   1 -16         77.55         81.18         1.74 o                         
   6   1 -16         53.21         53.21         1.64 o                         
   7   1 -16         24.88         27.18         1.25 o                         
   8   1 -16        175.24        165.69         2.48 o                         
   9   1 -16         90.21         90.50         2.04 o                         
  10   1 -16         74.76         72.58         1.65 o                         
   0   2 -16        108.10        104.88         2.44 o                         
   1   2 -16         23.08         18.19         1.10 o                         
   2   2 -16         30.38         25.31         1.38 o                         
   3   2 -16        452.94        453.85         5.63 o                         
   4   2 -16        217.90        199.11         2.92 o                         
   5   2 -16         60.59         62.92         1.99 o                         
   6   2 -16         27.07         32.53         1.40 o                         
   7   2 -16        104.37         97.03         2.27 o                         
   8   2 -16         77.64         83.81         2.11 o                         
   9   2 -16         90.74         86.77         1.87 o                         
  10   2 -16         71.08         69.77         2.02 o                         
   1   3 -16        141.79        136.75         2.31 o                         
   2   3 -16         95.64         85.08         2.06 o                         
   3   3 -16        242.46        253.46         3.21 o                         
   4   3 -16        749.14        700.62         6.88 o                         
   5   3 -16         24.08         23.20         1.47 o                         
   6   3 -16         34.02         34.26         1.67 o                         
   7   3 -16        101.27         93.90         2.39 o                         
   8   3 -16        879.46        907.93        12.35 o                         
   9   3 -16         92.84         81.29         2.17 o                         
  10   3 -16         51.91         48.75         4.12 o                         
   0   4 -16        199.72        171.08         3.40 o                         
   1   4 -16         48.14         38.30         1.60 o                         
   2   4 -16        202.02        219.28         3.05 o                         
   3   4 -16        291.24        303.77         5.27 o                         
   4   4 -16         26.51         25.57         1.51 o                         
   5   4 -16         30.53         35.41         1.86 o                         
   6   4 -16         32.74         31.74         1.68 o                         
   7   4 -16        135.43        139.63         3.54 o                         
   8   4 -16         64.14         65.76         2.43 o                         
   9   4 -16        133.12        115.33         4.12 o                         
   1   5 -16         16.16         14.95         1.28 o                         
   2   5 -16         16.28         18.07         1.36 o                         
   3   5 -16         32.14         26.84         1.51 o                         
   4   5 -16         69.41         73.36         2.24 o                         
   5   5 -16         21.53         25.60         1.44 o                         
   6   5 -16         13.05         15.46         1.35 o                         
   7   5 -16          0.10          0.27         1.29 o                         
   0   6 -16         36.96         29.87         1.86 o                         
   1   6 -16         11.37         12.58         1.20 o                         
   2   6 -16         51.39         44.76         1.98 o                         
   3   6 -16         21.05         26.02         1.42 o                         
   4   6 -16        106.43        114.23         2.35 o                         
   5   6 -16         21.82         24.24         1.46 o                         
   1   7 -16          1.05         -0.53         1.24 o                         
   2   7 -16         26.64         32.67         3.59 o                         
   2   0 -15        743.87        724.82         8.76 o                         
   4   0 -15        456.87        453.44         5.47 o                         
   6   0 -15        244.50        243.32         3.59 o                         
   8   0 -15        543.54        544.66         6.63 o                         
  10   0 -15          9.50         11.51         1.50 o                         
   0   1 -15        314.30        381.99         4.69 o                         
   1   1 -15        718.35        735.71         6.32 o                         
   2   1 -15        158.98        162.91         2.29 o                         
   3   1 -15        167.07        164.85         2.14 o                         
   4   1 -15        407.27        406.63         3.76 o                         
   5   1 -15        140.86        123.96         2.06 o                         
   6   1 -15         50.06         52.15         1.49 o                         
   7   1 -15         11.71         11.71         1.31 o                         
   8   1 -15        246.67        236.25         3.03 o                         
   9   1 -15         50.30         47.40         1.69 o                         
  10   1 -15          4.08          3.97         1.01 o                         
  11   1 -15          3.00          0.60         1.15 o                         
   1   2 -15        400.65        386.78         3.88 o                         
   2   2 -15          7.36          6.17         1.08 o                         
   3   2 -15         90.14         78.28         2.14 o                         
   4   2 -15         64.73         61.23         2.27 o                         
   5   2 -15         22.77         23.49         1.33 o                         
   6   2 -15         47.53         47.34         1.93 o                         
   7   2 -15        519.94        480.28         4.51 o                         
   8   2 -15        110.85        116.01         2.30 o                         
   9   2 -15         10.28         11.67         1.53 o                         
  10   2 -15        123.01        123.60         2.35 o                         
   0   3 -15         28.03         29.78         1.69 o                         
   1   3 -15        327.58        323.58         3.59 o                         
   2   3 -15         15.80         15.05         1.33 o                         
   3   3 -15         17.39         18.18         2.05 o                         
   4   3 -15       1781.36       1650.36        14.27 o                         
   5   3 -15        321.83        330.88         4.25 o                         
   6   3 -15        481.13        472.57         4.85 o                         
   7   3 -15        149.87        154.05         2.77 o                         
   8   3 -15        408.48        423.20         7.22 o                         
   9   3 -15         23.66         18.64         2.31 o                         
  10   3 -15          2.51          3.43         2.75 o                         
   1   4 -15         13.26         11.57         1.11 o                         
   2   4 -15         27.41         31.11         1.49 o                         
   3   4 -15         16.55         14.21         1.34 o                         
   4   4 -15         14.45         15.07         1.44 o                         
   5   4 -15        103.86        101.32         2.46 o                         
   6   4 -15         32.90         37.40         1.99 o                         
   7   4 -15         62.83         57.02         2.09 o                         
   8   4 -15          6.04          4.17         1.58 o                         
   9   4 -15         67.24         62.39         3.21 o                         
   0   5 -15         39.81         37.27         1.99 o                         
   1   5 -15          2.45          3.01         1.14 o                         
   2   5 -15         68.37         70.74         2.43 o                         
   3   5 -15         28.87         34.25         1.62 o                         
   4   5 -15         35.76         32.86         1.62 o                         
   5   5 -15         22.97         26.85         1.84 o                         
   6   5 -15          2.91          3.40         1.33 o                         
   7   5 -15         13.46         16.52         1.53 o                         
   8   5 -15          2.42          7.38         2.57 o                         
   1   6 -15         15.15         15.70         1.26 o                         
   2   6 -15         32.87         35.93         1.43 o                         
   3   6 -15         87.70         94.52         2.20 o                         
   4   6 -15         48.36         53.17         1.78 o                         
   5   6 -15          9.84         12.42         1.21 o                         
   6   6 -15          0.41         -2.40         2.40 o                         
   0   7 -15        112.64        118.65         8.16 o                         
   1   7 -15          1.36          1.86         1.17 o                         
   2   7 -15         10.85         13.35         1.24 o                         
   0   0 -14        507.89        473.44         9.40 o                         
   2   0 -14       1693.75       1871.26        18.64 o                         
   4   0 -14        949.91        904.19         9.28 o                         
   6   0 -14        204.91        219.84         3.29 o                         
   8   0 -14         57.11         54.46         2.34 o                         
  10   0 -14         18.86         15.84         1.51 o                         
   1   1 -14        712.28        715.49         6.13 o                         
   2   1 -14        145.07        137.02         1.91 o                         
   3   1 -14        201.47        192.96         2.63 o                         
   4   1 -14        251.08        244.94         2.49 o                         
   5   1 -14         11.76         11.21         1.01 o                         
   6   1 -14        123.42        113.64         1.88 o                         
   7   1 -14          4.57          3.71         1.09 o                         
   8   1 -14          7.19          8.93         1.18 o                         
   9   1 -14          8.63          9.13         1.13 o                         
  10   1 -14         25.41         26.35         1.21 o                         
  11   1 -14         74.51         73.20         1.64 o                         
   0   2 -14       1627.32       1676.54        19.42 o                         
   1   2 -14        550.41        569.68         4.73 o                         
   2   2 -14         59.45         50.38         1.63 o                         
   3   2 -14         17.00         18.66         1.20 o                         
   4   2 -14          9.27          8.92         1.22 o                         
   5   2 -14       1608.63       1600.39        11.41 o                         
   6   2 -14        628.07        602.92         5.44 o                         
   7   2 -14        149.65        137.51         2.35 o                         
   8   2 -14          3.35          3.12         1.26 o                         
   9   2 -14         86.31         82.22         2.08 o                         
  10   2 -14         23.85         23.44         1.37 o                         
   1   3 -14        310.13        309.07         3.28 o                         
   2   3 -14         28.37         26.30         1.41 o                         
   3   3 -14        189.24        172.76         3.05 o                         
   4   3 -14        728.57        702.18         6.39 o                         
   5   3 -14         67.73         69.33         2.04 o                         
   6   3 -14        622.61        601.78         5.66 o                         
   7   3 -14          3.30          4.11         1.39 o                         
   8   3 -14         95.33        105.68         2.73 o                         
   9   3 -14          4.09          4.15         1.43 o                         
  10   3 -14          0.34          2.64         3.10 o                         
   0   4 -14          1.08          1.73         1.45 o                         
   1   4 -14         15.40         17.85         1.15 o                         
   2   4 -14         10.42         10.83         1.20 o                         
   3   4 -14          4.43          5.57         1.31 o                         
   4   4 -14        149.19        142.37         2.99 o                         
   5   4 -14        119.13        123.01         2.69 o                         
   6   4 -14        447.48        463.68         5.61 o                         
   7   4 -14         45.55         45.29         2.43 o                         
   8   4 -14          4.58          3.55         1.58 o                         
   9   4 -14          2.25          0.85         2.05 o                         
   1   5 -14         52.36         46.67         1.49 o                         
   2   5 -14         28.56         30.34         1.43 o                         
   3   5 -14          5.78          3.31         1.51 o                         
   4   5 -14         75.92         76.64         2.45 o                         
   5   5 -14         14.35         15.83         1.61 o                         
   6   5 -14          2.17          1.73         1.56 o                         
   7   5 -14         13.14         14.80         1.51 o                         
   8   5 -14         16.87         13.73         2.75 o                         
   0   6 -14        200.99        229.13         6.84 o                         
   1   6 -14          1.95          4.54         1.25 o                         
   2   6 -14         14.02         12.49         1.18 o                         
   3   6 -14          2.53          1.11         1.19 o                         
   4   6 -14         24.76         28.27         1.47 o                         
   5   6 -14         26.12         31.30         1.58 o                         
   6   6 -14         16.01         16.20         2.79 o                         
   1   7 -14          0.88          1.12         0.97 o                         
   2   7 -14         41.88         48.86         2.66 o                         
   3   7 -14          5.98          5.08         1.18 o                         
   2   0 -13       2112.15       2222.48        24.76 o                         
   4   0 -13       1064.48       1051.92        11.96 o                         
   6   0 -13         10.36         13.14         1.37 o                         
   8   0 -13        256.37        243.26         3.90 o                         
  10   0 -13         81.12         83.24         2.46 o                         
   0   1 -13         67.27         68.67         1.72 o                         
   1   1 -13       1479.05       1516.83        11.33 o                         
   2   1 -13        336.26        332.48         3.19 o                         
   3   1 -13        303.34        298.44         3.04 o                         
   4   1 -13         85.51         81.22         1.52 o                         
   5   1 -13        224.95        219.58         2.56 o                         
   6   1 -13        107.37        115.13         2.05 o                         
   7   1 -13         29.54         26.14         1.39 o                         
   8   1 -13         11.74         10.70         1.18 o                         
   9   1 -13         12.98         12.61         1.17 o                         
  10   1 -13         13.08         10.79         1.04 o                         
  11   1 -13         14.30         15.65         1.76 o                         
   1   2 -13        416.57        395.61         3.56 o                         
   2   2 -13        250.07        274.39         3.18 o                         
   3   2 -13         70.53         73.28         1.91 o                         
   4   2 -13         15.66         16.40         1.22 o                         
   5   2 -13        191.30        197.05         2.80 o                         
   6   2 -13         85.94         91.05         2.17 o                         
   7   2 -13         92.21         85.19         2.00 o                         
   8   2 -13         22.28         22.04         1.36 o                         
   9   2 -13        147.69        146.14         2.59 o                         
  10   2 -13          2.30          4.32         1.16 o                         
   0   3 -13         78.86         93.94         2.49 o                         
   1   3 -13        409.71        432.76         3.87 o                         
   2   3 -13         35.84         37.47         1.45 o                         
   3   3 -13        197.53        189.97         3.38 o                         
   4   3 -13         21.08         18.86         1.68 o                         
   5   3 -13        389.19        374.08         4.40 o                         
   6   3 -13       1176.87       1154.74        10.75 o                         
   7   3 -13         12.52         12.77         1.49 o                         
   8   3 -13        199.14        186.99         3.49 o                         
   9   3 -13         57.41         53.69         2.23 o                         
  10   3 -13         10.66         13.54         1.83 o                         
   1   4 -13         68.22         71.58         1.62 o                         
   2   4 -13        139.09        144.56         2.41 o                         
   3   4 -13         11.32         10.84         1.35 o                         
   4   4 -13        142.54        144.08         2.71 o                         
   5   4 -13         14.12         17.08         1.49 o                         
   6   4 -13        123.61        119.24         3.02 o                         
   7   4 -13         99.02         96.71         2.84 o                         
   8   4 -13        144.47        142.97         4.38 o                         
   9   4 -13          2.95          3.25         2.56 o                         
   0   5 -13         99.96         90.40         2.73 o                         
   1   5 -13         59.61         47.97         1.53 o                         
   2   5 -13          4.30          2.51         1.21 o                         
   3   5 -13         35.70         30.63         1.88 o                         
   4   5 -13        128.27        121.74         2.86 o                         
   5   5 -13         15.60         16.81         1.57 o                         
   6   5 -13          1.19          1.21         1.45 o                         
   7   5 -13         41.51         40.31         2.04 o                         
   8   5 -13         56.11         62.03         3.51 o                         
   1   6 -13         19.78         21.74         1.22 o                         
   2   6 -13         70.41         65.53         2.45 o                         
   3   6 -13          3.36          3.07         1.25 o                         
   4   6 -13         20.09         25.52         1.69 o                         
   5   6 -13         30.64         37.23         1.77 o                         
   6   6 -13          1.79          0.89         1.76 o                         
   0   7 -13        129.77        131.17         6.96 o                         
   1   7 -13          4.49          2.26         1.11 o                         
   2   7 -13          4.61          3.98         1.14 o                         
   3   7 -13         12.11         18.37         1.50 o                         
   0   0 -12       5312.87       5887.06        92.48 o                         
   2   0 -12       1947.19       2011.78        20.74 o                         
   4   0 -12       1641.53       1701.98        17.79 o                         
   6   0 -12         80.21         83.83         2.46 o                         
   8   0 -12        537.43        533.51         6.43 o                         
  10   0 -12          8.73          7.56         1.46 o                         
   1   1 -12        469.16        474.90         3.83 o                         
   2   1 -12        216.11        204.16         2.04 o                         
   3   1 -12        292.40        348.24         3.19 o                         
   4   1 -12          9.83         10.14         0.80 o                         
   5   1 -12          0.59          2.01         0.82 o                         
   6   1 -12         56.06         50.09         1.39 o                         
   7   1 -12         20.23         17.78         1.18 o                         
   8   1 -12        536.45        541.65         4.60 o                         
   9   1 -12         12.96         12.92         1.19 o                         
  10   1 -12         28.48         30.78         1.22 o                         
  11   1 -12          1.38          2.79         1.01 o                         
   0   2 -12        751.30        746.00         8.64 o                         
   1   2 -12         71.02         65.96         1.27 o                         
   2   2 -12       1635.58       1647.92        13.67 o                         
   3   2 -12        166.44        150.53         2.20 o                         
   4   2 -12         25.19         23.38         1.19 o                         
   5   2 -12         70.12         69.34         1.88 o                         
   6   2 -12        237.58        248.91         2.95 o                         
   7   2 -12        778.75        778.52         6.47 o                         
   8   2 -12         33.78         36.07         1.56 o                         
   9   2 -12        135.93        134.21         2.35 o                         
  10   2 -12         68.10         66.57         1.79 o                         
  11   2 -12          2.45          5.48         1.87 o                         
   1   3 -12        138.04        128.70         1.96 o                         
   2   3 -12         94.00         99.63         2.01 o                         
   3   3 -12        308.74        304.99         4.35 o                         
   4   3 -12         77.85         68.06         2.21 o                         
   5   3 -12         17.44         18.71         1.40 o                         
   6   3 -12        564.84        585.70         5.84 o                         
   7   3 -12         36.63         36.39         1.69 o                         
   8   3 -12        281.77        282.33         4.03 o                         
   9   3 -12         27.00         31.18         1.81 o                         
  10   3 -12          1.31          2.31         2.08 o                         
   0   4 -12          1.23          5.39         1.38 o                         
   1   4 -12        172.97        169.77         2.26 o                         
   2   4 -12        305.77        315.07         3.28 o                         
   3   4 -12         41.39         42.89         1.89 o                         
   4   4 -12         22.63         18.35         1.65 o                         
   5   4 -12         98.00        103.53         2.56 o                         
   6   4 -12         37.30         40.09         2.06 o                         
   7   4 -12        149.28        131.49         3.39 o                         
   8   4 -12         12.94         16.85         1.96 o                         
   9   4 -12         53.84         68.56         3.88 o                         
   1   5 -12         22.25         19.74         1.31 o                         
   2   5 -12         17.17         20.35         1.33 o                         
   3   5 -12        115.64        109.21         2.39 o                         
   4   5 -12        124.53        120.63         2.94 o                         
   5   5 -12          7.25          8.08         1.55 o                         
   6   5 -12         41.41         45.49         2.16 o                         
   7   5 -12         18.55         17.83         1.91 o                         
   8   5 -12         33.95         32.45         3.28 o                         
   0   6 -12          6.01          7.60         1.65 o                         
   1   6 -12          5.39          6.22         1.13 o                         
   2   6 -12         18.64         15.25         1.32 o                         
   3   6 -12         14.66         17.73         1.53 o                         
   4   6 -12          0.41          0.15         1.26 o                         
   5   6 -12          1.59          2.87         1.35 o                         
   6   6 -12          5.56          2.73         2.23 o                         
   1   7 -12         19.07         22.68         1.20 o                         
   2   7 -12          2.46          5.88         1.18 o                         
   3   7 -12         82.34         88.22         2.71 o                         
   4   7 -12         26.56         23.08         2.42 o                         
   2   0 -11          2.25          3.42         0.60 o                         
   4   0 -11       1676.85       1768.77        19.34 o                         
   6   0 -11        114.76        110.77         2.59 o                         
   8   0 -11         65.71         58.81         2.32 o                         
  10   0 -11          2.89          2.30         1.41 o                         
   0   1 -11       5099.01       5341.26        62.13 o                         
   1   1 -11       1199.80       1197.42         8.75 o                         
   2   1 -11       1030.55       1040.20         7.59 o                         
   3   1 -11          9.83         10.55         0.67 o                         
   4   1 -11        561.70        575.79         4.90 o                         
   5   1 -11        190.35        212.36         2.40 o                         
   6   1 -11        231.73        235.88         2.73 o                         
   7   1 -11         68.59         62.10         1.66 o                         
   8   1 -11        127.90        123.27         2.09 o                         
   9   1 -11         21.52         21.69         1.25 o                         
  10   1 -11        100.60         94.44         1.81 o                         
  11   1 -11         24.77         26.00         1.29 o                         
   1   2 -11          9.51         13.89         0.63 o                         
   2   2 -11       1295.79       1315.25        10.46 o                         
   3   2 -11        552.55        547.56         5.55 o                         
   4   2 -11        136.47        135.63         2.05 o                         
   5   2 -11          8.37          5.56         1.11 o                         
   6   2 -11        379.85        366.80         3.42 o                         
   7   2 -11        758.50        736.84         7.00 o                         
   8   2 -11          0.23          2.42         1.25 o                         
   9   2 -11         77.06         76.55         2.21 o                         
  10   2 -11         45.66         44.13         1.98 o                         
  11   2 -11          3.92          6.96         2.26 o                         
   0   3 -11       1068.68       1293.52        16.04 o                         
   1   3 -11        337.73        301.37         3.13 o                         
   2   3 -11          9.96         16.70         1.13 o                         
   3   3 -11        218.87        216.46         3.38 o                         
   4   3 -11         48.10         44.72         2.52 o                         
   5   3 -11         36.73         41.24         1.67 o                         
   6   3 -11       1402.69       1420.36        12.77 o                         
   7   3 -11         71.61         70.46         2.31 o                         
   8   3 -11        195.42        195.90         3.26 o                         
   9   3 -11         22.75         19.80         1.77 o                         
  10   3 -11          7.79          7.63         1.94 o                         
   1   4 -11        142.17        137.93         2.19 o                         
   2   4 -11        395.33        388.28         3.81 o                         
   3   4 -11         39.85         37.69         1.76 o                         
   4   4 -11        124.71        116.23         2.75 o                         
   5   4 -11         98.88         95.89         2.59 o                         
   6   4 -11        135.33        132.31         3.13 o                         
   7   4 -11         35.35         36.67         2.12 o                         
   8   4 -11        121.83        108.74         3.35 o                         
   9   4 -11         83.42         94.67         4.61 o                         
   0   5 -11        156.68        156.48         3.46 o                         
   1   5 -11          2.04          1.87         1.16 o                         
   2   5 -11          9.97          9.08         1.25 o                         
   3   5 -11        103.64        104.39         2.30 o                         
   4   5 -11         57.38         48.74         2.36 o                         
   5   5 -11          4.51          1.80         1.55 o                         
   6   5 -11         13.36         17.02         1.92 o                         
   7   5 -11         17.47         20.80         1.91 o                         
   8   5 -11          6.53          6.65         2.09 o                         
   1   6 -11         15.27         16.19         1.22 o                         
   2   6 -11          2.92          2.71         1.18 o                         
   3   6 -11         11.69         14.90         1.38 o                         
   4   6 -11          1.42         -0.32         1.34 o                         
   5   6 -11          0.65          1.44         1.28 o                         
   6   6 -11          4.37          6.59         2.07 o                         
   7   6 -11          3.11          2.57         4.81 o                         
   0   7 -11          3.05          6.74         1.48 o                         
   1   7 -11         31.22         31.80         1.67 o                         
   2   7 -11         14.55         15.57         1.13 o                         
   3   7 -11         19.86         23.00         1.41 o                         
   4   7 -11         12.09          5.08         1.39 o                         
   0   0 -10        526.37        536.59        10.15 o                         
   2   0 -10       1021.05       1033.22        11.83 o                         
   4   0 -10        642.35        628.10         7.09 o                         
   6   0 -10        451.01        443.27         5.45 o                         
   8   0 -10         40.69         46.57         3.03 o                         
  10   0 -10        261.74        250.04         4.67 o                         
   1   1 -10        507.74        510.66         4.19 o                         
   2   1 -10        210.37        197.64         1.77 o                         
   3   1 -10        121.96        132.32         1.57 o                         
   4   1 -10       2804.81       2847.12        21.23 o                         
   5   1 -10        482.53        491.08         4.14 o                         
   6   1 -10         19.99         24.47         1.09 o                         
   7   1 -10        319.61        279.22         2.96 o                         
   8   1 -10          5.47          8.29         1.12 o                         
   9   1 -10         88.07         89.68         2.06 o                         
  10   1 -10         80.06         74.92         1.78 o                         
  11   1 -10         31.36         29.96         1.24 o                         
   0   2 -10       3199.39       3483.56        36.46 o                         
   1   2 -10        152.34        145.57         1.62 o                         
   2   2 -10        355.11        321.78         2.94 o                         
   3   2 -10         79.97         90.46         1.52 o                         
   4   2 -10        971.20        975.82         8.17 o                         
   5   2 -10        225.47        253.27         2.90 o                         
   6   2 -10       1384.56       1380.60         9.65 o                         
   7   2 -10        210.68        185.55         2.60 o                         
   8   2 -10        245.74        235.67         3.03 o                         
   9   2 -10         86.56         81.61         2.09 o                         
  10   2 -10         40.96         37.49         1.47 o                         
  11   2 -10         40.46         46.94         1.80 o                         
   1   3 -10         85.54         73.78         1.61 o                         
   2   3 -10         35.96         31.09         1.28 o                         
   3   3 -10         44.75         52.57         2.21 o                         
   4   3 -10         85.60         77.35         2.30 o                         
   5   3 -10        271.56        265.10         3.19 o                         
   6   3 -10        687.75        682.17         6.81 o                         
   7   3 -10        113.76        107.37         2.55 o                         
   8   3 -10          2.45          3.23         1.46 o                         
   9   3 -10         32.48         29.85         2.24 o                         
  10   3 -10         19.06         22.42         2.39 o                         
   0   4 -10        171.48        178.91         3.51 o                         
   1   4 -10        344.55        367.82         3.92 o                         
   2   4 -10        191.90        181.21         2.64 o                         
   3   4 -10         22.30         24.94         1.36 o                         
   4   4 -10        618.98        590.43         6.97 o                         
   5   4 -10        867.62        886.82         8.26 o                         
   6   4 -10        419.83        433.46         5.31 o                         
   7   4 -10         86.50         89.69         3.22 o                         
   8   4 -10          5.76          2.50         2.08 o                         
   9   4 -10         13.94         15.83         2.46 o                         
  10   4 -10         14.68         10.81         2.57 o                         
   1   5 -10          2.66          2.85         1.21 o                         
   2   5 -10         23.09         24.53         1.41 o                         
   3   5 -10         15.76         15.38         1.39 o                         
   4   5 -10         57.34         53.50         2.09 o                         
   5   5 -10          9.69         10.69         1.66 o                         
   6   5 -10         48.35         50.95         2.27 o                         
   7   5 -10          0.90          1.98         2.14 o                         
   8   5 -10        112.40        106.41         5.86 o                         
   0   6 -10          3.33          2.77         1.62 o                         
   1   6 -10         17.09         16.64         1.25 o                         
   2   6 -10         42.86         45.27         1.64 o                         
   3   6 -10         22.00         23.60         1.54 o                         
   4   6 -10         13.58         18.22         1.54 o                         
   5   6 -10          0.07         -0.33         1.36 o                         
   6   6 -10         15.74         14.02         2.71 o                         
   7   6 -10          9.10         15.79         3.60 o                         
   1   7 -10         17.81         20.11         1.16 o                         
   2   7 -10          3.92          2.50         1.10 o                         
   3   7 -10         21.03         24.86         1.37 o                         
   4   7 -10         18.25         17.21         1.39 o                         
   2   0  -9       1167.00       1078.39        12.25 o                         
   4   0  -9        132.00        138.35         2.26 o                         
   6   0  -9         92.12         90.89         2.38 o                         
   8   0  -9        390.21        388.55         5.29 o                         
  10   0  -9         79.95         81.71         2.58 o                         
   0   1  -9       7791.71       8429.36        88.06 o                         
   1   1  -9        106.42         98.64         1.09 o                         
   2   1  -9        199.28        186.49         1.66 o                         
   3   1  -9       1642.84       1806.21        14.42 o                         
   4   1  -9       4498.04       4656.26        34.41 o                         
   5   1  -9        102.47        110.90         1.89 o                         
   6   1  -9          5.70          6.84         0.91 o                         
   7   1  -9        264.33        251.86         2.79 o                         
   8   1  -9        303.43        300.23         3.20 o                         
   9   1  -9        358.37        344.08         3.84 o                         
  10   1  -9         71.60         69.75         1.82 o                         
  11   1  -9          5.59          6.39         0.96 o                         
   1   2  -9        917.29        908.01         7.42 o                         
   2   2  -9         80.16         90.20         1.29 o                         
   3   2  -9        139.73        129.71         1.75 o                         
   4   2  -9       1481.97       1489.03        12.46 o                         
   5   2  -9         66.17         73.21         1.80 o                         
   6   2  -9        300.55        301.50         2.95 o                         
   7   2  -9        360.95        345.30         3.59 o                         
   8   2  -9        435.63        451.98         4.52 o                         
   9   2  -9        165.30        152.39         2.67 o                         
  10   2  -9          6.56          6.09         1.10 o                         
  11   2  -9          4.18          4.18         1.28 o                         
   0   3  -9        100.49         92.39         2.12 o                         
   1   3  -9         24.99         30.52         1.09 o                         
   2   3  -9          9.93         12.67         0.82 o                         
   3   3  -9        178.76        178.98         2.50 o                         
   4   3  -9        211.50        194.98         3.19 o                         
   5   3  -9          7.01         11.46         1.28 o                         
   6   3  -9         80.30         86.35         3.22 o                         
   7   3  -9        116.04        112.91         2.64 o                         
   8   3  -9         17.60         15.42         1.56 o                         
   9   3  -9         66.10         58.45         2.11 o                         
  10   3  -9         69.40         68.48         5.55 o                         
   1   4  -9        132.25        137.82         2.21 o                         
   2   4  -9         33.63         42.05         1.92 o                         
   3   4  -9        924.60        917.60         7.54 o                         
   4   4  -9        545.82        506.25         5.43 o                         
   5   4  -9         98.39        115.21         3.20 o                         
   6   4  -9         53.83         56.09         2.32 o                         
   7   4  -9         53.16         54.60         2.72 o                         
   8   4  -9        200.50        214.35         6.35 o                         
   9   4  -9         21.97         26.97         4.25 o                         
  10   4  -9          0.18         -2.57         2.57 o                         
   0   5  -9        180.11        179.20         3.58 o                         
   1   5  -9         14.66         15.11         1.31 o                         
   2   5  -9        129.23        131.01         2.36 o                         
   3   5  -9         39.38         36.76         1.60 o                         
   4   5  -9         22.90         22.95         1.57 o                         
   5   5  -9         10.75         11.91         1.72 o                         
   6   5  -9          7.14          8.11         1.86 o                         
   7   5  -9          0.23         -0.79         2.28 o                         
   8   5  -9         55.08         61.93         3.35 o                         
   1   6  -9          4.57          4.52         1.19 o                         
   2   6  -9         42.14         39.65         1.57 o                         
   3   6  -9          7.44          8.40         1.33 o                         
   4   6  -9         50.23         45.44         2.01 o                         
   5   6  -9          0.10          0.12         1.43 o                         
   6   6  -9          4.85          4.23         1.63 o                         
   7   6  -9         16.44         17.51         3.26 o                         
   0   7  -9          5.03          6.37         1.33 o                         
   1   7  -9          3.07          2.33         1.38 o                         
   2   7  -9         21.53         21.56         1.29 o                         
   3   7  -9         47.92         45.12         1.72 o                         
   4   7  -9          8.07          8.06         1.35 o                         
   0   0  -8       1104.03       1217.80        19.60 o                         
   2   0  -8       2530.03       2481.07        27.70 o                         
   4   0  -8       1707.85       1688.26        17.59 o                         
   6   0  -8         89.51         87.80         2.25 o                         
   8   0  -8         13.46         12.77         2.25 o                         
  10   0  -8        317.05        319.37         5.21 o                         
  12   0  -8         87.35         79.13         6.01 o                         
   1   1  -8       1176.50       1094.41         8.31 o                         
   2   1  -8        587.99        572.48         4.33 o                         
   3   1  -8        178.40        153.98         1.67 o                         
   4   1  -8       2636.13       2569.00        19.15 o                         
   5   1  -8        243.94        281.36         2.70 o                         
   6   1  -8         91.01         87.00         1.61 o                         
   7   1  -8         17.33         19.20         1.08 o                         
   8   1  -8          8.64         10.17         1.12 o                         
   9   1  -8        369.44        374.21         4.45 o                         
  10   1  -8        152.62        163.82         3.52 o                         
  11   1  -8          3.06          1.87         0.93 o                         
   0   2  -8        728.42        798.97         9.16 o                         
   1   2  -8       2019.92       2207.85        17.78 o                         
   2   2  -8          0.49          0.42         0.55 o                         
   3   2  -8        205.27        221.41         2.27 o                         
   4   2  -8        305.42        310.24         3.16 o                         
   5   2  -8        871.61        893.06         6.98 o                         
   6   2  -8        151.29        151.89         2.28 o                         
   7   2  -8         91.00         95.25         2.08 o                         
   8   2  -8        361.96        367.65         3.81 o                         
   9   2  -8        164.84        166.38         2.67 o                         
  10   2  -8          9.69         10.03         1.16 o                         
  11   2  -8          5.48          6.22         1.25 o                         
   1   3  -8         51.17         48.94         1.17 o                         
   2   3  -8         21.16         17.35         1.04 o                         
   3   3  -8         12.76         11.15         0.98 o                         
   4   3  -8        126.45        124.92         2.56 o                         
   5   3  -8        154.74        151.29         3.94 o                         
   6   3  -8        246.33        245.55         3.46 o                         
   7   3  -8         38.16         34.24         1.79 o                         
   8   3  -8         16.92         17.52         1.63 o                         
   9   3  -8         76.91         74.66         2.86 o                         
  10   3  -8         21.90         22.02         2.12 o                         
  11   3  -8         11.76         20.81         2.54 o                         
   0   4  -8        317.56        347.14         5.15 o                         
   1   4  -8          8.95          8.87         1.01 o                         
   2   4  -8        164.64        157.26         2.56 o                         
   3   4  -8        173.45        168.09         3.06 o                         
   4   4  -8         92.27         90.26         2.27 o                         
   5   4  -8        358.25        351.56         4.64 o                         
   6   4  -8         73.19         77.36         2.56 o                         
   7   4  -8          4.23          6.67         2.22 o                         
   8   4  -8         35.83         36.20         3.62 o                         
   9   4  -8         40.07         43.76         3.30 o                         
  10   4  -8          5.48          2.70         3.52 o                         
   1   5  -8         18.33         18.76         1.26 o                         
   2   5  -8        173.47        165.73         2.66 o                         
   3   5  -8         35.88         32.21         1.81 o                         
   4   5  -8         29.57         34.77         1.78 o                         
   5   5  -8         43.06         40.42         2.11 o                         
   6   5  -8          4.54          4.25         2.36 o                         
   7   5  -8          7.01          5.58         1.96 o                         
   8   5  -8        206.07        202.02         5.82 o                         
   9   5  -8         62.51         61.10         5.15 o                         
   0   6  -8         16.44         13.78         1.73 o                         
   1   6  -8          9.50          9.74         1.25 o                         
   2   6  -8         80.73         76.56         2.08 o                         
   3   6  -8         17.99         17.92         1.39 o                         
   4   6  -8        124.63        113.74         3.07 o                         
   5   6  -8         10.61         13.88         1.56 o                         
   6   6  -8          6.44          1.55         2.30 o                         
   7   6  -8          7.64         13.71         2.76 o                         
   1   7  -8         11.31         11.93         1.03 o                         
   2   7  -8          7.29          5.64         1.11 o                         
   3   7  -8          0.31          0.45         1.47 o                         
   4   7  -8         12.94         13.33         1.38 o                         
   5   7  -8         29.23         37.76         4.12 o                         
   2   0  -7        897.91        781.17         9.64 o                         
   4   0  -7        942.64        931.67         9.98 o                         
   6   0  -7         59.29         62.18         1.92 o                         
   8   0  -7         68.23         73.36         2.53 o                         
  10   0  -7          3.87          3.77         1.55 o                         
  12   0  -7         53.40         45.98         2.85 o                         
   0   1  -7      14432.70      15003.36       154.52 o                         
   1   1  -7        934.61        850.98         6.38 o                         
   2   1  -7         28.75         22.93         0.61 o                         
   3   1  -7         60.23         62.25         0.98 o                         
   4   1  -7       1373.29       1359.10        10.40 o                         
   5   1  -7        760.00        869.32         7.22 o                         
   6   1  -7        595.89        635.15         5.16 o                         
   7   1  -7         14.57         15.60         1.03 o                         
   8   1  -7         53.12         54.04         1.71 o                         
   9   1  -7         93.44         92.34         1.93 o                         
  10   1  -7         18.77         21.38         1.26 o                         
  11   1  -7          6.06          5.30         1.05 o                         
   1   2  -7       2531.23       2484.52        20.60 o                         
   2   2  -7          4.91          8.18         0.55 o                         
   3   2  -7       1192.56       1326.34        10.21 o                         
   4   2  -7        419.42        414.06         3.87 o                         
   5   2  -7       1385.62       1566.23        11.46 o                         
   6   2  -7        157.14        163.07         2.31 o                         
   7   2  -7        167.57        160.57         2.37 o                         
   8   2  -7          5.40          7.65         1.20 o                         
   9   2  -7         94.18         93.53         2.16 o                         
  10   2  -7         14.92         16.43         1.53 o                         
  11   2  -7         33.70         38.10         1.80 o                         
   0   3  -7       4722.72       5483.10        63.88 o                         
   1   3  -7        137.22        122.31         1.59 o                         
   2   3  -7        134.48        153.09         1.93 o                         
   3   3  -7         56.43         51.88         1.51 o                         
   4   3  -7         56.84         56.86         1.89 o                         
   5   3  -7         61.86         63.22         2.09 o                         
   6   3  -7        253.84        265.70         3.36 o                         
   7   3  -7         16.84         19.65         2.16 o                         
   8   3  -7          0.37         -1.22         1.58 o                         
   9   3  -7         65.17         67.87         3.00 o                         
  10   3  -7        107.24        108.88         3.53 o                         
  11   3  -7         12.36         13.18         2.17 o                         
   1   4  -7         23.40         20.69         1.08 o                         
   2   4  -7         21.81         22.35         1.27 o                         
   3   4  -7         51.35         50.84         2.06 o                         
   4   4  -7        180.74        179.88         2.88 o                         
   5   4  -7        214.04        211.21         3.66 o                         
   6   4  -7        112.71        113.22         3.16 o                         
   7   4  -7         23.83         24.72         2.97 o                         
   8   4  -7         10.94          9.78         3.11 o                         
   9   4  -7          5.62          6.72         2.39 o                         
  10   4  -7          2.26          2.26         3.52 o                         
   0   5  -7        124.11        126.42         3.31 o                         
   1   5  -7         15.10         12.09         1.22 o                         
   2   5  -7        129.46        130.69         2.34 o                         
   3   5  -7         18.43         22.15         1.45 o                         
   4   5  -7        209.45        207.95         3.17 o                         
   5   5  -7         88.14         77.14         3.24 o                         
   6   5  -7         36.50         32.30         2.09 o                         
   7   5  -7         26.12         20.27         4.04 o                         
   8   5  -7          4.64          4.05         2.08 o                         
   9   5  -7         19.40         17.50         2.73 o                         
   1   6  -7         40.06         40.72         1.62 o                         
   2   6  -7         12.47         11.71         1.33 o                         
   3   6  -7         41.36         48.12         1.85 o                         
   4   6  -7         53.61         52.31         2.19 o                         
   5   6  -7         14.70         18.67         2.02 o                         
   6   6  -7          4.20          3.93         1.81 o                         
   7   6  -7         39.58         44.29         4.49 o                         
   0   7  -7          4.81          6.99         1.41 o                         
   1   7  -7         24.09         26.07         1.20 o                         
   2   7  -7          0.26         -0.78         1.11 o                         
   3   7  -7          7.38          5.00         1.37 o                         
   4   7  -7         62.70         59.95         2.90 o                         
   5   7  -7         94.95         92.94         4.06 o                         
   0   0  -6       5850.25       5742.00        89.37 o                         
   2   0  -6        378.20        365.94         4.96 o                         
   4   0  -6        363.71        394.33         4.81 o                         
   6   0  -6         88.17         99.67         2.24 o                         
   8   0  -6       1493.77       1540.77        16.59 o                         
  10   0  -6         66.87         81.63         2.54 o                         
  12   0  -6        178.52        168.35         4.81 o                         
   1   1  -6        742.44        674.82         5.24 o                         
   2   1  -6       2240.29       2194.99        16.45 o                         
   3   1  -6       1376.82       1526.32        11.82 o                         
   4   1  -6       1398.15       1415.65        10.70 o                         
   5   1  -6         58.30         51.79         1.20 o                         
   6   1  -6        148.58        151.21         1.97 o                         
   7   1  -6         84.64         86.12         1.87 o                         
   8   1  -6       1308.54       1360.82        11.21 o                         
   9   1  -6         15.99         18.19         1.15 o                         
  10   1  -6          1.31          3.88         1.04 o                         
  11   1  -6         11.90         12.14         1.12 o                         
  12   1  -6          4.23          3.32         3.41 o                         
   0   2  -6       3919.12       4395.36        50.67 o                         
   1   2  -6       5249.34       5281.49        43.16 o                         
   2   2  -6         22.62         13.41         0.63 o                         
   3   2  -6        621.70        705.32         5.80 o                         
   4   2  -6       1503.54       1474.99        10.68 o                         
   5   2  -6       1266.27       1373.21        10.45 o                         
   6   2  -6         53.42         54.81         1.59 o                         
   7   2  -6        123.48        124.31         2.55 o                         
   8   2  -6         24.69         22.12         1.27 o                         
   9   2  -6         35.09         35.64         1.53 o                         
  10   2  -6          8.49          7.27         1.30 o                         
  11   2  -6          6.74          7.53         1.37 o                         
   1   3  -6        263.72        268.03         2.63 o                         
   2   3  -6       2196.64       2368.28        18.74 o                         
   3   3  -6         30.28         26.35         1.19 o                         
   4   3  -6         60.52         54.03         1.75 o                         
   5   3  -6         76.38         77.02         2.14 o                         
   6   3  -6         73.06         77.48         2.51 o                         
   7   3  -6         14.40         11.10         1.71 o                         
   8   3  -6         12.47          9.41         1.66 o                         
   9   3  -6         38.44         38.70         2.30 o                         
  10   3  -6         58.10         60.88         3.11 o                         
  11   3  -6          5.76          8.79         3.69 o                         
   0   4  -6        326.06        329.31         5.11 o                         
   1   4  -6        200.89        174.72         2.46 o                         
   2   4  -6         34.45         35.55         1.45 o                         
   3   4  -6        713.22        728.01         7.96 o                         
   4   4  -6        491.80        481.09         5.07 o                         
   5   4  -6         81.37         82.80         2.72 o                         
   6   4  -6          9.74          7.58         2.00 o                         
   7   4  -6          8.35         15.04         2.56 o                         
   8   4  -6         96.26        100.63         4.66 o                         
   9   4  -6         35.57         32.38         3.04 o                         
  10   4  -6          5.96          4.53         5.24 o                         
   1   5  -6          7.09          6.91         1.20 o                         
   2   5  -6        167.84        167.77         2.59 o                         
   3   5  -6        166.44        162.55         2.70 o                         
   4   5  -6        292.98        291.75         3.79 o                         
   5   5  -6         26.80         30.31         2.16 o                         
   6   5  -6          3.54          3.63         1.97 o                         
   7   5  -6         21.80         25.73         3.32 o                         
   8   5  -6         22.47         20.15         4.67 o                         
   9   5  -6         23.88         22.74         5.75 o                         
   0   6  -6         10.35         12.44         2.08 o                         
   1   6  -6         37.49         38.11         1.64 o                         
   2   6  -6         42.07         42.72         1.72 o                         
   3   6  -6        111.88        126.34         2.64 o                         
   4   6  -6          1.37          0.89         1.47 o                         
   5   6  -6          0.41          3.26         1.56 o                         
   6   6  -6          1.06         -0.13         1.89 o                         
   7   6  -6          6.12          7.27         2.61 o                         
   1   7  -6          7.76          9.02         1.05 o                         
   2   7  -6         24.46         25.27         1.29 o                         
   3   7  -6         57.58         62.25         1.88 o                         
   4   7  -6        111.41        101.19         3.43 o                         
   5   7  -6         68.43         68.17         3.88 o                         
   2   0  -5      16178.76      15548.56       191.92 o                         
   4   0  -5        509.13        500.30         5.86 o                         
   6   0  -5          4.18          6.16         1.16 o                         
   8   0  -5        975.61       1065.23        11.16 o                         
  10   0  -5        854.92        878.83        10.85 o                         
  12   0  -5         26.97         34.03         3.91 o                         
   0   1  -5       9975.57       9893.44       103.27 o                         
   1   1  -5       2523.17       2380.32        18.68 o                         
   2   1  -5       9938.01      10031.64        72.91 o                         
   3   1  -5       4303.75       4621.66        34.35 o                         
   4   1  -5        382.30        402.67         3.33 o                         
   5   1  -5        373.12        391.77         3.29 o                         
   6   1  -5        162.68        178.93         2.17 o                         
   7   1  -5        131.90        142.88         2.04 o                         
   8   1  -5        290.71        292.66         3.15 o                         
   9   1  -5        106.07        105.17         2.01 o                         
  10   1  -5        144.64        144.72         2.24 o                         
  11   1  -5         13.62         12.00         1.16 o                         
  12   1  -5         30.13         28.97         1.78 o                         
   1   2  -5       1053.20        938.70         7.21 o                         
   2   2  -5        129.54        123.46         1.32 o                         
   3   2  -5       1228.44       1346.04         9.88 o                         
   4   2  -5        471.53        498.85         3.90 o                         
   5   2  -5        174.24        180.68         2.04 o                         
   6   2  -5         10.55         11.53         1.01 o                         
   7   2  -5        108.01         98.39         1.95 o                         
   8   2  -5        369.81        372.17         4.44 o                         
   9   2  -5         45.34         42.90         1.60 o                         
  10   2  -5         33.72         36.86         1.56 o                         
  11   2  -5          6.49          7.10         1.26 o                         
   0   3  -5          2.24          2.11         0.85 o                         
   1   3  -5        101.00        110.79         1.47 o                         
   2   3  -5        450.50        474.10         4.29 o                         
   3   3  -5         90.10         89.19         1.80 o                         
   4   3  -5         45.18         39.20         1.46 o                         
   5   3  -5        213.74        213.26         3.19 o                         
   6   3  -5          4.13          3.91         1.52 o                         
   7   3  -5         29.39         28.89         2.07 o                         
   8   3  -5         50.65         49.94         2.33 o                         
   9   3  -5         77.29         68.78         3.02 o                         
  10   3  -5         98.08        107.74         3.00 o                         
  11   3  -5          2.61          5.89         4.03 o                         
   1   4  -5        293.63        270.86         3.28 o                         
   2   4  -5         49.86         39.52         1.47 o                         
   3   4  -5        107.06         97.30         2.34 o                         
   4   4  -5        544.26        532.46         4.99 o                         
   5   4  -5          6.03          6.41         2.06 o                         
   6   4  -5         61.75         61.46         2.65 o                         
   7   4  -5         52.49         50.77         3.17 o                         
   8   4  -5          4.13         -0.72         2.79 o                         
   9   4  -5        117.18        123.06         4.63 o                         
  10   4  -5          5.15          1.88         2.30 o                         
   0   5  -5         61.33         68.88         2.70 o                         
   1   5  -5        172.21        169.86         2.41 o                         
   2   5  -5        297.39        294.37         3.35 o                         
   3   5  -5        386.67        394.72         4.57 o                         
   4   5  -5        332.40        313.92         4.05 o                         
   5   5  -5          0.31         -0.36         1.80 o                         
   6   5  -5         60.66         72.28         3.27 o                         
   7   5  -5        124.06        112.34         8.80 o                         
   8   5  -5          5.50          4.67         2.24 o                         
   9   5  -5         80.78         72.49         5.66 o                         
   1   6  -5         12.07         12.79         1.51 o                         
   2   6  -5        290.55        280.33         3.70 o                         
   3   6  -5         65.07         74.55         2.26 o                         
   4   6  -5         17.93         19.25         1.64 o                         
   5   6  -5          1.88          0.22         1.55 o                         
   6   6  -5         13.28         16.24         1.98 o                         
   7   6  -5          9.01          5.15         3.43 o                         
   0   7  -5          1.56          3.81         1.43 o                         
   1   7  -5          3.01          3.11         1.03 o                         
   2   7  -5         66.64         68.64         1.78 o                         
   3   7  -5         43.44         46.89         1.83 o                         
   4   7  -5         30.31         31.66         1.92 o                         
   5   7  -5          3.87          0.44         3.49 o                         
   0   0  -4       9324.17       9424.13       252.12 o                         
   2   0  -4       7035.26       7155.42        83.00 o                         
   4   0  -4       1034.86       1029.83        11.27 o                         
   6   0  -4         16.86         17.46         1.24 o                         
   8   0  -4        870.86        911.73        12.68 o                         
  10   0  -4        239.69        246.67         3.99 o                         
  12   0  -4         65.13         66.33         3.34 o                         
   1   1  -4       7048.04       6741.12        52.04 o                         
   2   1  -4       8688.57       8656.05        63.74 o                         
   3   1  -4         30.99         30.77         0.76 o                         
   4   1  -4        632.57        618.08         4.67 o                         
   5   1  -4         48.89         48.39         1.01 o                         
   6   1  -4        617.29        628.73         5.18 o                         
   7   1  -4         26.78         33.80         1.31 o                         
   8   1  -4        490.92        492.13         4.46 o                         
   9   1  -4         78.34         83.42         1.83 o                         
  10   1  -4        241.16        252.07         3.00 o                         
  11   1  -4        161.25        176.46         2.63 o                         
  12   1  -4         60.09         61.72         3.03 o                         
   0   2  -4        309.62        291.13         3.80 o                         
   1   2  -4        340.52        275.20         2.44 o                         
   2   2  -4        107.75        103.81         1.16 o                         
   3   2  -4        260.13        256.89         2.18 o                         
   4   2  -4        520.20        544.81         4.11 o                         
   5   2  -4        767.85        861.13         7.02 o                         
   6   2  -4        187.78        202.19         2.38 o                         
   7   2  -4         73.04         71.28         1.71 o                         
   8   2  -4         27.11         27.22         1.38 o                         
   9   2  -4         50.82         56.56         1.92 o                         
  10   2  -4         48.38         46.04         1.79 o                         
  11   2  -4         79.78         84.38         2.27 o                         
   1   3  -4         25.84         31.88         0.93 o                         
   2   3  -4        416.46        417.63         3.98 o                         
   3   3  -4        453.45        473.55         4.57 o                         
   4   3  -4        144.89        140.14         2.27 o                         
   5   3  -4         51.33         52.80         1.93 o                         
   6   3  -4          9.41          7.98         1.40 o                         
   7   3  -4         18.56         12.08         1.83 o                         
   8   3  -4          2.00          1.17         1.57 o                         
   9   3  -4         55.98         51.26         2.59 o                         
  10   3  -4         81.30         73.52         4.68 o                         
  11   3  -4         11.87         10.85         2.14 o                         
   0   4  -4        571.79        600.81         7.54 o                         
   1   4  -4        556.17        532.64         5.21 o                         
   2   4  -4          7.60          8.85         0.99 o                         
   3   4  -4        603.76        614.21         6.47 o                         
   4   4  -4        159.03        149.59         2.62 o                         
   5   4  -4         12.85         13.04         2.03 o                         
   6   4  -4        127.62        109.87         4.92 o                         
   7   4  -4         49.11         48.74         3.76 o                         
   8   4  -4          5.99          9.39         2.58 o                         
   9   4  -4         82.30         82.61         3.67 o                         
  10   4  -4         12.97          8.77         2.63 o                         
   1   5  -4        504.85        484.15         4.38 o                         
   2   5  -4        515.51        491.26         4.97 o                         
   3   5  -4         65.09         73.97         2.31 o                         
   4   5  -4        134.18        129.81         2.82 o                         
   5   5  -4         27.10         25.18         1.94 o                         
   6   5  -4         60.24         59.12         3.61 o                         
   7   5  -4         65.77         59.43         5.01 o                         
   8   5  -4          0.49          0.45         2.24 o                         
   9   5  -4         17.54         13.30         2.49 o                         
   0   6  -4       1093.58       1135.85        12.77 o                         
   1   6  -4          0.06          0.31         1.24 o                         
   2   6  -4        116.09        113.74         2.51 o                         
   3   6  -4         72.26         72.31         2.32 o                         
   4   6  -4         58.97         57.80         2.34 o                         
   5   6  -4          3.33          8.15         1.61 o                         
   6   6  -4         28.77         39.07         2.79 o                         
   7   6  -4          6.51          6.44         2.55 o                         
   1   7  -4          0.31          0.67         1.04 o                         
   2   7  -4         44.29         39.78         1.57 o                         
   3   7  -4          6.96          6.75         1.31 o                         
   4   7  -4          5.05          6.53         1.29 o                         
   5   7  -4          2.07          1.92         3.07 o                         
   2   0  -3       2482.72       2331.64        27.20 o                         
   4   0  -3       3108.13       3014.27        32.20 o                         
   6   0  -3         36.86         41.74         2.06 o                         
   8   0  -3        339.48        354.83         5.04 o                         
  10   0  -3        509.17        538.11         7.15 o                         
  12   0  -3        439.81        430.14        15.66 o                         
   0   1  -3       1872.61       1882.14        20.91 o                         
   1   1  -3       6030.94       5662.58        40.61 o                         
   2   1  -3        355.73        321.42         2.70 o                         
   3   1  -3        687.75        715.39         5.56 o                         
   4   1  -3        495.36        474.42         3.67 o                         
   5   1  -3       1401.69       1576.73        11.14 o                         
   6   1  -3       1238.45       1371.02        10.05 o                         
   7   1  -3          3.56          1.92         1.03 o                         
   8   1  -3        375.65        379.22         3.75 o                         
   9   1  -3         33.81         34.37         1.30 o                         
  10   1  -3        147.81        140.68         2.20 o                         
  11   1  -3         59.97         62.35         1.72 o                         
  12   1  -3         94.41         99.61         3.66 o                         
   1   2  -3        129.31        116.09         1.16 o                         
   2   2  -3        364.15        384.76         3.05 o                         
   3   2  -3        522.59        628.06         4.89 o                         
   4   2  -3       1396.71       1453.77        10.48 o                         
   5   2  -3         24.34         22.41         0.90 o                         
   6   2  -3         92.64         99.98         1.80 o                         
   7   2  -3         44.33         59.63         1.77 o                         
   8   2  -3         39.96         38.36         1.48 o                         
   9   2  -3        166.64        157.07         2.68 o                         
  10   2  -3         12.61          8.87         1.44 o                         
  11   2  -3         17.72         21.26         1.43 o                         
   0   3  -3        135.85        161.82         2.53 o                         
   1   3  -3        538.13        533.75         4.77 o                         
   2   3  -3       2169.74       2249.59        17.75 o                         
   3   3  -3         46.48         44.18         1.29 o                         
   4   3  -3         77.75         76.59         1.80 o                         
   5   3  -3        672.73        747.30         7.24 o                         
   6   3  -3         47.41         49.63         2.10 o                         
   7   3  -3         38.90         34.91         2.10 o                         
   8   3  -3          0.70          1.09         1.57 o                         
   9   3  -3         74.32         71.04         2.96 o                         
  10   3  -3         32.50         26.14         2.20 o                         
  11   3  -3         15.62         23.52         3.78 o                         
   1   4  -3        232.08        215.27         2.58 o                         
   2   4  -3         69.99         73.99         1.77 o                         
   3   4  -3         16.42         18.18         1.64 o                         
   4   4  -3         15.45         19.23         1.51 o                         
   5   4  -3        172.78        193.00         3.57 o                         
   6   4  -3         80.58         68.12         3.80 o                         
   7   4  -3        176.03        152.92         5.67 o                         
   8   4  -3         17.39         20.36         2.75 o                         
   9   4  -3         43.82         36.60         3.28 o                         
  10   4  -3          9.38         13.57         3.44 o                         
   0   5  -3        114.44        112.81         2.92 o                         
   1   5  -3        148.46        137.12         2.25 o                         
   2   5  -3         81.68         77.69         2.13 o                         
   3   5  -3         47.69         50.80         2.16 o                         
   4   5  -3        106.02         98.18         2.58 o                         
   5   5  -3          2.69          0.16         2.47 o                         
   6   5  -3        141.87        126.12         4.68 o                         
   7   5  -3         11.43         17.68         3.26 o                         
   8   5  -3          1.05          1.94         2.30 o                         
   9   5  -3          3.12          0.37         2.35 o                         
   1   6  -3        186.15        175.41         2.51 o                         
   2   6  -3          9.26          8.99         1.38 o                         
   3   6  -3         17.42         16.50         1.53 o                         
   4   6  -3         49.16         47.19         2.27 o                         
   5   6  -3          2.45          0.79         1.65 o                         
   6   6  -3         19.76         22.51         3.80 o                         
   7   6  -3          5.06         10.13         3.60 o                         
   0   7  -3         17.75         17.47         1.68 o                         
   1   7  -3          6.11          6.86         1.09 o                         
   2   7  -3          3.57          4.26         1.11 o                         
   3   7  -3         94.65        107.57         2.66 o                         
   4   7  -3         43.99         50.85         1.92 o                         
   5   7  -3         20.33         20.97         2.45 o                         
   0   0  -2       2831.55       2973.03       104.36 o                         
   2   0  -2       5669.75       5611.44        61.74 o                         
   4   0  -2       4392.82       4304.88        45.58 o                         
   6   0  -2         16.05         16.14         1.16 o                         
   8   0  -2        247.37        265.43         4.03 o                         
  10   0  -2        221.57        238.35         3.96 o                         
  12   0  -2        303.76        289.72         6.59 o                         
   1   1  -2       1771.29       1653.26        12.59 o                         
   2   1  -2       8354.30       8346.40        62.62 o                         
   3   1  -2       4521.76       4997.31        40.05 o                         
   4   1  -2         68.65         72.81         1.03 o                         
   5   1  -2        161.45        175.21         1.77 o                         
   6   1  -2         47.12         49.31         1.24 o                         
   7   1  -2         94.37         87.79         1.92 o                         
   8   1  -2        336.53        342.01         3.53 o                         
   9   1  -2         24.56         22.71         1.18 o                         
  10   1  -2         59.50         62.94         1.71 o                         
  11   1  -2         25.84         35.59         1.48 o                         
  12   1  -2         29.65         31.88         1.87 o                         
   0   2  -2       2007.33       2032.45        22.70 o                         
   1   2  -2        102.58         84.64         1.01 o                         
   2   2  -2        815.81        827.39         6.49 o                         
   3   2  -2       1860.33       2131.48        16.40 o                         
   4   2  -2       1142.72       1199.65         8.56 o                         
   5   2  -2        510.58        582.91         4.53 o                         
   6   2  -2         27.86         28.70         1.15 o                         
   7   2  -2         33.51         39.84         1.32 o                         
   8   2  -2        346.61        369.52         3.69 o                         
   9   2  -2        247.94        248.88         3.31 o                         
  10   2  -2         57.08         60.41         2.09 o                         
  11   2  -2         23.42         27.61         1.56 o                         
   1   3  -2        425.81        382.22         3.78 o                         
   2   3  -2       1696.41       1768.94        14.47 o                         
   3   3  -2        535.58        598.96         5.40 o                         
   4   3  -2         62.84         65.07         2.00 o                         
   5   3  -2         67.24         73.83         2.02 o                         
   6   3  -2         80.67         75.60         2.85 o                         
   7   3  -2         84.92         70.79         2.76 o                         
   8   3  -2        336.60        331.73         7.79 o                         
   9   3  -2         73.99         74.41         3.19 o                         
  10   3  -2         54.63         48.23         2.41 o                         
  11   3  -2          0.57          2.06         2.92 o                         
   0   4  -2        121.93        129.04         2.81 o                         
   1   4  -2         12.44         11.22         0.95 o                         
   2   4  -2        179.55        183.75         2.49 o                         
   3   4  -2         42.68         41.92         2.10 o                         
   4   4  -2        216.48        218.86         3.31 o                         
   5   4  -2         10.05          8.17         2.02 o                         
   6   4  -2         21.59         21.79         2.83 o                         
   7   4  -2        195.41        176.97         6.60 o                         
   8   4  -2         66.65         63.28         4.14 o                         
   9   4  -2         65.20         46.05         3.34 o                         
  10   4  -2         16.45         10.21         2.95 o                         
   1   5  -2         79.52         79.77         1.96 o                         
   2   5  -2         95.27         94.14         2.13 o                         
   3   5  -2         23.70         27.29         1.52 o                         
   4   5  -2        103.35         96.71         2.73 o                         
   5   5  -2          3.49          3.13         1.98 o                         
   6   5  -2         28.93         32.55         2.38 o                         
   7   5  -2         14.70         14.61         3.79 o                         
   8   5  -2          3.33          3.04         2.36 o                         
   9   5  -2         20.26         13.21         2.51 o                         
   0   6  -2        150.66        146.46         3.28 o                         
   1   6  -2        257.02        257.54         3.36 o                         
   2   6  -2        110.13        109.93         2.53 o                         
   3   6  -2          2.90          1.76         1.39 o                         
   4   6  -2         48.76         50.11         2.34 o                         
   5   6  -2          4.91          1.62         1.65 o                         
   6   6  -2         21.65         20.73         2.52 o                         
   7   6  -2         15.42         17.95         2.73 o                         
   8   6  -2          0.07          3.95         4.29 o                         
   1   7  -2         52.55         49.29         1.60 o                         
   2   7  -2         88.96         84.97         1.93 o                         
   3   7  -2          6.24          5.53         1.25 o                         
   4   7  -2         16.26         16.59         1.70 o                         
   5   7  -2         10.83         15.32         2.07 o                         
   2   0  -1       9100.09       8698.34        90.44 o                         
   4   0  -1       1720.01       1741.77        17.24 o                         
   6   0  -1         75.29         79.56         1.89 o                         
   8   0  -1        684.60        697.27         8.71 o                         
  10   0  -1         25.54         24.21         1.73 o                         
  12   0  -1        201.02        195.11         4.00 o                         
   0   1  -1       1117.83       1030.86        12.03 o                         
   1   1  -1       3294.19       3002.24        20.80 o                         
   2   1  -1       4136.18       4160.15        30.68 o                         
   3   1  -1        300.33        328.50         2.81 o                         
   4   1  -1        311.57        322.64         2.83 o                         
   5   1  -1         95.65        100.51         1.44 o                         
   6   1  -1         88.16         85.15         1.51 o                         
   7   1  -1        150.98        145.88         2.31 o                         
   8   1  -1        515.47        503.55         4.55 o                         
   9   1  -1          6.44          6.07         1.08 o                         
  10   1  -1         17.14         20.26         1.19 o                         
  11   1  -1        121.85        135.15         2.25 o                         
  12   1  -1          6.49          7.51         1.10 o                         
   1   2  -1        138.63        127.04         1.19 o                         
   2   2  -1        126.11        117.81         1.39 o                         
   3   2  -1       1376.82       1557.69        11.34 o                         
   4   2  -1        465.65        494.63         3.96 o                         
   5   2  -1       1345.93       1530.86        11.38 o                         
   6   2  -1          5.13          7.62         0.97 o                         
   7   2  -1         35.22         39.85         1.33 o                         
   8   2  -1         73.55         72.57         1.89 o                         
   9   2  -1        136.69        136.65         2.54 o                         
  10   2  -1          2.23          3.45         1.35 o                         
  11   2  -1         22.01         29.00         1.84 o                         
   0   3  -1         27.19         31.58         1.24 o                         
   1   3  -1       1372.75       1303.11        10.78 o                         
   2   3  -1        415.80        404.06         3.64 o                         
   3   3  -1        113.33        109.04         1.65 o                         
   4   3  -1        288.34        291.76         3.40 o                         
   5   3  -1        318.89        327.58         3.92 o                         
   6   3  -1         44.26         48.64         2.31 o                         
   7   3  -1         37.98         36.83         2.19 o                         
   8   3  -1         53.55         51.69         3.33 o                         
   9   3  -1         60.59         57.92         2.78 o                         
  10   3  -1         36.76         38.82         2.21 o                         
  11   3  -1          0.77          1.47         2.57 o                         
   1   4  -1         36.73         35.99         1.27 o                         
   2   4  -1          7.19         10.17         0.96 o                         
   3   4  -1         16.50         15.61         1.26 o                         
   4   4  -1        469.01        477.88         5.27 o                         
   5   4  -1         99.06        115.50         3.05 o                         
   6   4  -1        121.45        109.48         4.52 o                         
   7   4  -1         40.75         32.95         3.15 o                         
   8   4  -1         20.59         17.36         2.72 o                         
   9   4  -1         49.49         41.21         3.82 o                         
  10   4  -1          3.92         -0.37         1.85 o                         
   0   5  -1         38.05         36.06         1.95 o                         
   1   5  -1        983.65        966.25         7.44 o                         
   2   5  -1         17.43         18.32         1.30 o                         
   3   5  -1         11.07         12.57         1.42 o                         
   4   5  -1         88.31         94.61         2.79 o                         
   5   5  -1        165.29        168.95         4.02 o                         
   6   5  -1         21.70         25.44         2.31 o                         
   7   5  -1         30.34         24.37         3.63 o                         
   8   5  -1          5.21          2.13         2.26 o                         
   9   5  -1          7.56          5.27         4.38 o                         
   1   6  -1          1.77         -0.04         1.20 o                         
   2   6  -1        243.70        247.05         3.68 o                         
   3   6  -1         27.19         27.82         1.55 o                         
   4   6  -1         71.49         75.96         2.82 o                         
   5   6  -1         62.19         74.40         3.02 o                         
   6   6  -1          0.96          2.96         2.11 o                         
   7   6  -1          4.92          6.07         2.49 o                         
   8   6  -1          5.13          2.06         3.60 o                         
   0   7  -1          2.50          2.52         1.55 o                         
   1   7  -1         32.83         32.77         1.39 o                         
   2   7  -1        118.95        124.32         2.25 o                         
   3   7  -1         85.57         90.88         2.08 o                         
   4   7  -1         11.86         15.01         1.42 o                         
   5   7  -1          3.58          7.70         1.80 o                         
   2   0   0        413.70        381.64         5.93 o                         
   4   0   0        465.51        541.55         5.63 o                         
   6   0   0        338.18        381.73         5.12 o                         
   8   0   0         22.43         27.66         2.17 o                         
  10   0   0        369.66        380.66         5.61 o                         
  12   0   0        150.23        144.17         4.88 o                         
   1   1   0       1656.68       1636.90        11.92 o                         
   2   1   0        263.14        301.78         2.60 o                         
   3   1   0        573.97        678.28         4.95 o                         
   4   1   0        117.11         96.63         1.18 o                         
   5   1   0         12.33         12.98         0.66 o                         
   6   1   0        159.55        176.43         2.20 o                         
   7   1   0        341.18        325.15         3.83 o                         
   8   1   0          4.13          5.35         1.07 o                         
   9   1   0          8.19         10.76         1.10 o                         
  10   1   0          0.03         -0.49         1.11 o                         
  11   1   0         55.56         60.16         1.79 o                         
  12   1   0          3.29          4.01         1.12 o                         
   0   2   0      10164.70      10407.98       120.10 o                         
   1   2   0         48.99         42.16         0.63 o                         
   2   2   0         33.94         34.89         0.75 o                         
   3   2   0         28.72         44.05         0.99 o                         
   4   2   0        190.59        203.43         2.06 o                         
   5   2   0          5.06          8.49         0.86 o                         
   6   2   0         42.52         46.34         1.48 o                         
   7   2   0        259.47        256.72         2.81 o                         
   8   2   0          2.38          2.97         1.16 o                         
   9   2   0         55.02         58.39         2.06 o                         
  10   2   0         40.01         49.40         2.14 o                         
  11   2   0          8.51          9.58         1.18 o                         
   1   3   0       1111.19       1046.92         8.56 o                         
   2   3   0          2.51          4.79         0.69 o                         
   3   3   0        434.32        489.83         4.25 o                         
   4   3   0        318.58        317.77         3.41 o                         
   5   3   0          0.30          0.86         1.40 o                         
   6   3   0        122.32        127.75         2.66 o                         
   7   3   0        155.71        130.95         3.05 o                         
   8   3   0          0.04          3.02         1.77 o                         
   9   3   0        135.75        126.06         4.92 o                         
  10   3   0        207.93        194.14         4.03 o                         
  11   3   0          0.00          2.71         2.07 o                         
   0   4   0         49.56         53.92         2.02 o                         
   1   4   0         20.86         18.57         0.98 o                         
   2   4   0          2.60          2.30         0.99 o                         
   3   4   0          7.64          6.58         1.41 o                         
   4   4   0        820.42        816.80         7.84 o                         
   5   4   0         27.75         25.37         2.73 o                         
   6   4   0        211.58        198.60         5.88 o                         
   7   4   0          9.62          5.74         2.59 o                         
   8   4   0          0.49          8.65         2.69 o                         
   9   4   0         43.99         39.30         4.11 o                         
  10   4   0         67.48         70.26         3.30 o                         
   1   5   0        895.65        852.50         6.64 o                         
   2   5   0         23.90         27.80         1.39 o                         
   3   5   0         18.53         20.18         1.45 o                         
   4   5   0        103.36        107.17         3.05 o                         
   5   5   0         15.02         17.04         2.16 o                         
   6   5   0        165.13        175.73         4.34 o                         
   7   5   0         83.68         69.35         4.75 o                         
   8   5   0          0.43         -1.00         2.34 o                         
   9   5   0          9.57          9.49         5.58 o                         
   0   6   0       2214.31       2343.55        24.84 o                         
   1   6   0         21.11         20.89         1.30 o                         
   2   6   0         40.69         43.03         1.85 o                         
   3   6   0         10.80         14.47         1.44 o                         
   4   6   0        157.89        147.44         3.34 o                         
   5   6   0          0.64          2.24         1.97 o                         
   6   6   0          0.15         -0.81         2.07 o                         
   7   6   0         10.93          6.62         2.54 o                         
   1   7   0          0.21          0.42         1.08 o                         
   2   7   0         18.32         19.46         1.20 o                         
   3   7   0         36.55         37.51         1.71 o                         
   4   7   0         30.29         40.16         2.01 o                         
   5   7   0          0.54          3.30         2.08 o                         
   2   0   1       9101.15       8634.28       103.42 o                         
   4   0   1       1731.31       1769.38        18.69 o                         
   6   0   1         74.90         80.92         1.93 o                         
   8   0   1        685.35        715.70         8.77 o                         
  10   0   1         25.28         27.46         1.88 o                         
  12   0   1        201.30        199.81         4.51 o                         
   0   1   1       1118.42       1021.81        11.90 o                         
   1   1   1       3281.53       2983.03        22.69 o                         
   2   1   1       4138.95       4117.31        31.39 o                         
   3   1   1        299.16        328.20         2.50 o                         
   4   1   1        315.92        326.50         2.80 o                         
   5   1   1         95.04        101.27         1.58 o                         
   6   1   1         88.58         80.97         1.58 o                         
   7   1   1        151.90        143.26         2.38 o                         
   8   1   1        514.56        513.68         4.33 o                         
   9   1   1          6.40          8.33         1.11 o                         
  10   1   1         17.24         18.89         1.24 o                         
  11   1   1        121.74        137.19         2.17 o                         
  12   1   1          6.46          6.51         1.23 o                         
   1   2   1        138.73        124.27         1.24 o                         
   2   2   1        126.20        116.31         1.22 o                         
   3   2   1       1376.97       1548.33        11.85 o                         
   4   2   1        472.30        499.98         4.02 o                         
   5   2   1       1346.13       1525.66        11.16 o                         
   6   2   1          5.28          6.07         0.95 o                         
   7   2   1         35.83         38.41         1.52 o                         
   8   2   1         73.64         71.47         1.89 o                         
   9   2   1        133.82        134.66         3.02 o                         
  10   2   1          2.26          0.60         1.37 o                         
  11   2   1         22.09         27.90         1.47 o                         
   0   3   1         27.17         31.10         1.14 o                         
   1   3   1       1372.63       1291.02        10.20 o                         
   2   3   1        417.29        399.41         3.41 o                         
   3   3   1        112.31        107.57         1.59 o                         
   4   3   1        287.41        293.60         3.41 o                         
   5   3   1        319.64        331.58         4.27 o                         
   6   3   1         44.66         47.95         2.18 o                         
   7   3   1         38.30         37.82         2.08 o                         
   8   3   1         53.45         49.35         2.27 o                         
   9   3   1         61.31         63.48         2.94 o                         
  10   3   1         36.52         37.42         2.14 o                         
  11   3   1          0.81          2.31         2.01 o                         
   1   4   1         36.73         33.44         1.19 o                         
   2   4   1          7.07         10.11         1.03 o                         
   3   4   1         16.31         20.52         1.34 o                         
   4   4   1        467.55        480.04         5.18 o                         
   5   4   1         99.06        113.34         4.03 o                         
   6   4   1        122.31        117.67         5.60 o                         
   7   4   1         40.31         28.51         2.80 o                         
   8   4   1         19.36         13.03         3.77 o                         
   9   4   1         50.16         40.13         3.65 o                         
  10   4   1          3.99          2.68         2.45 o                         
   0   5   1         38.64         42.46         2.61 o                         
   1   5   1        985.27        966.15         7.60 o                         
   2   5   1         17.37         16.54         1.30 o                         
   3   5   1         10.99         11.27         1.35 o                         
   4   5   1         88.28         89.43         3.53 o                         
   5   5   1        165.13        164.02         4.09 o                         
   6   5   1         21.65         24.37         2.52 o                         
   7   5   1         30.63         28.80         5.12 o                         
   8   5   1          5.32          4.82         2.47 o                         
   9   5   1          7.47         11.08         5.06 o                         
   1   6   1          1.78          4.17         1.22 o                         
   2   6   1        244.32        250.40         3.56 o                         
   3   6   1         27.45         27.28         1.59 o                         
   4   6   1         71.40         70.53         2.75 o                         
   5   6   1         62.07         72.15         3.19 o                         
   6   6   1          0.95          0.93         1.85 o                         
   7   6   1          4.75          0.30         2.36 o                         
   0   7   1          2.47          4.20         1.55 o                         
   1   7   1         32.92         32.12         1.31 o                         
   2   7   1        118.36        124.35         2.29 o                         
   3   7   1         85.84         92.64         2.09 o                         
   4   7   1         11.78         12.03         1.49 o                         
   5   7   1          3.59          8.50         2.15 o                         
   0   0   2       2832.06       3005.38        73.67 o                         
   2   0   2       5664.75       5653.70        61.70 o                         
   4   0   2       4383.11       4355.79        43.59 o                         
   6   0   2         16.78         15.45         1.07 o                         
   8   0   2        246.80        269.87         5.37 o                         
  10   0   2        221.86        239.68         4.39 o                         
  12   0   2        300.81        277.74         8.55 o                         
   1   1   2       1780.26       1650.92        12.04 o                         
   2   1   2       8349.83       8227.18        62.60 o                         
   3   1   2       4524.30       5003.02        34.77 o                         
   4   1   2         66.07         67.59         1.03 o                         
   5   1   2        161.87        171.06         1.80 o                         
   6   1   2         47.14         46.84         1.39 o                         
   7   1   2         93.74         85.92         1.79 o                         
   8   1   2        336.82        339.16         3.30 o                         
   9   1   2         24.80         25.58         1.22 o                         
  10   1   2         59.65         62.81         1.83 o                         
  11   1   2         25.63         32.08         1.32 o                         
  12   1   2         29.37         33.79         1.59 o                         
   0   2   2       2008.11       2059.60        22.70 o                         
   1   2   2        103.27         84.99         0.93 o                         
   2   2   2        815.48        811.15         6.10 o                         
   3   2   2       1861.32       2114.65        16.04 o                         
   4   2   2       1135.89       1186.20         8.71 o                         
   5   2   2        510.18        584.53         5.26 o                         
   6   2   2         26.93         26.59         1.14 o                         
   7   2   2         33.47         37.32         1.53 o                         
   8   2   2        346.29        373.82         3.69 o                         
   9   2   2        251.60        258.19         3.62 o                         
  10   2   2         57.20         55.62         2.14 o                         
  11   2   2         23.61         28.64         1.68 o                         
   1   3   2        424.52        378.07         3.37 o                         
   2   3   2       1694.61       1750.54        13.44 o                         
   3   3   2        534.14        592.12         5.01 o                         
   4   3   2         63.47         66.55         1.81 o                         
   5   3   2         67.02         68.92         2.38 o                         
   6   3   2         80.52         83.06         2.79 o                         
   7   3   2         84.87         84.41         2.95 o                         
   8   3   2        336.74        332.54         4.79 o                         
   9   3   2         74.48         71.02         2.77 o                         
  10   3   2         54.79         53.57         2.51 o                         
  11   3   2          0.61          1.31         3.33 o                         
   0   4   2        121.91        129.14         2.83 o                         
   1   4   2         12.51         11.16         0.91 o                         
   2   4   2        180.08        181.32         2.52 o                         
   3   4   2         41.82         43.13         2.13 o                         
   4   4   2        218.17        222.77         4.40 o                         
   5   4   2         10.37          9.35         2.99 o                         
   6   4   2         20.92         21.32         2.51 o                         
   7   4   2        195.64        178.21         5.99 o                         
   8   4   2         66.99         60.90         4.82 o                         
   9   4   2         64.01         48.98         3.41 o                         
  10   4   2         16.42         15.58         6.09 o                         
   1   5   2         78.79         80.78         2.16 o                         
   2   5   2         94.99         91.03         2.16 o                         
   3   5   2         23.79         25.89         1.58 o                         
   4   5   2        103.57         98.98         2.75 o                         
   5   5   2          3.51          4.69         2.01 o                         
   6   5   2         28.61         28.16         2.61 o                         
   7   5   2         14.45         20.86         3.16 o                         
   8   5   2          3.19          7.87         2.78 o                         
   9   5   2         20.47         17.35         5.32 o                         
   0   6   2        149.88        139.55         3.46 o                         
   1   6   2        258.61        260.29         3.28 o                         
   2   6   2        110.04        111.65         2.58 o                         
   3   6   2          2.58          2.43         1.37 o                         
   4   6   2         49.01         49.58         2.32 o                         
   5   6   2          4.88          4.37         1.69 o                         
   6   6   2         21.64         22.52         2.03 o                         
   7   6   2         15.76         15.20         2.76 o                         
   1   7   2         52.41         47.80         1.60 o                         
   2   7   2         89.24         86.07         2.43 o                         
   3   7   2          6.10          6.02         1.26 o                         
   4   7   2         16.27         12.23         1.79 o                         
   5   7   2         10.79         13.44         1.69 o                         
   2   0   3       2485.55       2339.52        23.46 o                         
   4   0   3       3113.73       3068.23        30.73 o                         
   6   0   3         35.65         37.37         1.56 o                         
   8   0   3        339.81        348.07         7.18 o                         
  10   0   3        509.79        535.69         7.26 o                         
  12   0   3        444.47        445.13         7.90 o                         
   0   1   3       1870.67       1896.05        18.34 o                         
   1   1   3       6038.00       5577.63        41.53 o                         
   2   1   3        355.44        323.61         2.67 o                         
   3   1   3        686.03        718.62         5.43 o                         
   4   1   3        493.42        471.32         3.88 o                         
   5   1   3       1401.94       1567.35        12.36 o                         
   6   1   3       1237.74       1329.52        10.69 o                         
   7   1   3          3.72          2.11         0.92 o                         
   8   1   3        375.32        370.61         3.46 o                         
   9   1   3         34.12         35.17         1.42 o                         
  10   1   3        147.54        142.00         2.43 o                         
  11   1   3         60.61         62.96         1.61 o                         
  12   1   3         94.29         98.35         5.25 o                         
   1   2   3        126.66        113.44         1.14 o                         
   2   2   3        363.91        383.17         3.13 o                         
   3   2   3        521.42        618.55         4.80 o                         
   4   2   3       1399.60       1450.43        10.74 o                         
   5   2   3         24.67         20.91         1.24 o                         
   6   2   3         93.39         96.59         1.92 o                         
   7   2   3         44.30         58.18         1.90 o                         
   8   2   3         40.36         35.45         1.44 o                         
   9   2   3        164.43        159.39         2.75 o                         
  10   2   3         12.77          9.61         1.39 o                         
  11   2   3         17.18         19.41         1.24 o                         
   0   3   3        135.07        159.18         2.39 o                         
   1   3   3        541.45        533.85         4.22 o                         
   2   3   3       2171.07       2217.26        16.20 o                         
   3   3   3         46.43         45.86         1.22 o                         
   4   3   3         78.25         74.05         1.89 o                         
   5   3   3        672.41        732.27         8.31 o                         
   6   3   3         47.25         47.55         2.42 o                         
   7   3   3         39.02         38.26         2.10 o                         
   8   3   3          0.71          0.17         1.64 o                         
   9   3   3         74.20         71.29         2.76 o                         
  10   3   3         32.45         27.57         1.83 o                         
  11   3   3         15.49         21.63         2.95 o                         
   1   4   3        231.93        210.70         2.65 o                         
   2   4   3         69.51         71.95         1.70 o                         
   3   4   3         16.60         18.32         1.23 o                         
   4   4   3         15.01         15.84         1.54 o                         
   5   4   3        172.43        192.43         4.53 o                         
   6   4   3         80.46         73.25         3.83 o                         
   7   4   3        175.06        148.61         4.10 o                         
   8   4   3         17.33         21.13         2.94 o                         
   9   4   3         44.53         43.44         3.47 o                         
  10   4   3          9.38         12.75         2.27 o                         
   0   5   3        111.34        109.11         3.10 o                         
   1   5   3        147.27        137.72         2.34 o                         
   2   5   3         81.10         79.87         2.17 o                         
   3   5   3         47.26         51.92         1.87 o                         
   4   5   3        106.12         97.95         2.75 o                         
   5   5   3          2.97          4.07         1.88 o                         
   6   5   3        142.57        130.69         4.61 o                         
   7   5   3         11.38         16.73         3.12 o                         
   8   5   3          1.21          6.65         2.97 o                         
   9   5   3          3.01          1.69         2.40 o                         
   1   6   3        185.02        174.73         2.70 o                         
   2   6   3          9.18         11.04         1.40 o                         
   3   6   3         17.69         20.07         1.52 o                         
   4   6   3         48.89         41.79         2.13 o                         
   5   6   3          2.55         -1.78         1.78 o                         
   6   6   3         19.73         22.18         2.01 o                         
   7   6   3          4.82          4.77         2.57 o                         
   0   7   3         17.86         17.66         1.55 o                         
   1   7   3          6.29          4.66         1.08 o                         
   2   7   3          3.59          6.13         1.24 o                         
   3   7   3         94.74        103.11         3.21 o                         
   4   7   3         43.99         47.86         1.98 o                         
   5   7   3         20.29         23.77         4.02 o                         
   0   0   4       9327.98       9318.11       145.17 o                         
   2   0   4       7036.69       7207.21        87.96 o                         
   4   0   4       1031.89       1025.16        10.62 o                         
   6   0   4         17.28         17.09         1.16 o                         
   8   0   4        870.57        892.03        16.94 o                         
  10   0   4        238.25        245.83         4.27 o                         
  12   0   4         62.28         65.48         2.51 o                         
   1   1   4       7039.50       6699.53        49.62 o                         
   2   1   4       8691.06       8612.57        61.01 o                         
   3   1   4         29.84         28.69         0.65 o                         
   4   1   4        633.91        613.10         4.69 o                         
   5   1   4         48.18         46.79         1.08 o                         
   6   1   4        617.45        621.09         5.21 o                         
   7   1   4         27.22         32.05         1.20 o                         
   8   1   4        490.95        485.73         4.31 o                         
   9   1   4         76.93         79.95         1.93 o                         
  10   1   4        241.11        253.39         3.59 o                         
  11   1   4        160.82        173.13         2.60 o                         
  12   1   4         60.70         61.08         2.52 o                         
   0   2   4        309.06        285.32         3.44 o                         
   1   2   4        342.51        273.73         2.37 o                         
   2   2   4        108.41        104.96         1.12 o                         
   3   2   4        258.50        248.14         2.31 o                         
   4   2   4        521.32        543.54         4.66 o                         
   5   2   4        768.64        849.29         7.71 o                         
   6   2   4        187.79        194.55         2.76 o                         
   7   2   4         71.92         71.65         1.72 o                         
   8   2   4         27.31         29.01         1.50 o                         
   9   2   4         51.28         57.56         1.94 o                         
  10   2   4         48.08         48.33         1.82 o                         
  11   2   4         80.41         84.69         2.11 o                         
   1   3   4         25.77         30.76         0.85 o                         
   2   3   4        417.50        418.65         3.63 o                         
   3   3   4        454.70        469.78         4.21 o                         
   4   3   4        144.48        141.33         2.56 o                         
   5   3   4         51.62         52.84         2.22 o                         
   6   3   4          9.44          6.98         1.52 o                         
   7   3   4         18.30         16.40         1.84 o                         
   8   3   4          2.18         -0.40         1.70 o                         
   9   3   4         56.08         52.65         2.36 o                         
  10   3   4         81.03         67.76         2.44 o                         
  11   3   4         11.87          9.45         2.43 o                         
   0   4   4        571.29        602.23         6.83 o                         
   1   4   4        556.51        526.23         4.63 o                         
   2   4   4          8.17          7.34         0.96 o                         
   3   4   4        604.68        612.69         6.11 o                         
   4   4   4        157.37        150.53         2.97 o                         
   5   4   4         13.71         14.78         1.94 o                         
   6   4   4        127.78        121.37         5.11 o                         
   7   4   4         50.04         42.27         2.79 o                         
   8   4   4          5.95          6.56         4.11 o                         
   9   4   4         82.20         79.72         4.19 o                         
  10   4   4         12.94          6.87         2.43 o                         
   1   5   4        507.50        483.57         4.52 o                         
   2   5   4        516.53        497.57         5.19 o                         
   3   5   4         64.99         72.50         3.11 o                         
   4   5   4        134.30        125.35         2.99 o                         
   5   5   4         27.25         22.99         2.05 o                         
   6   5   4         59.78         56.33         3.70 o                         
   7   5   4         66.42         52.06         3.51 o                         
   8   5   4          0.68          5.49         2.78 o                         
   9   5   4         17.94         14.92         2.42 o                         
   0   6   4       1094.07       1139.55        12.59 o                         
   1   6   4          0.07          0.38         1.27 o                         
   2   6   4        116.07        116.93         2.56 o                         
   3   6   4         72.33         67.97         2.34 o                         
   4   6   4         58.90         56.94         3.05 o                         
   5   6   4          3.30          4.27         1.63 o                         
   6   6   4         28.81         33.71         3.11 o                         
   7   6   4          6.50          3.96         2.24 o                         
   1   7   4          0.36         -0.04         1.15 o                         
   2   7   4         44.24         43.91         1.58 o                         
   3   7   4          6.92          6.55         1.32 o                         
   4   7   4          5.10          5.40         1.94 o                         
   5   7   4          2.21         -1.61         1.71 o                         
   2   0   5      16174.58      15809.42       181.00 o                         
   4   0   5        513.31        505.30         6.80 o                         
   6   0   5          4.55          5.80         1.12 o                         
   8   0   5        975.81       1000.88        10.78 o                         
  10   0   5        856.44        896.44        13.37 o                         
  12   0   5         27.06         33.85         2.15 o                         
   0   1   5       9975.41       9900.25       103.41 o                         
   1   1   5       2521.53       2404.00        17.81 o                         
   2   1   5       9934.78      10180.41        68.57 o                         
   3   1   5       4307.03       4627.86        32.19 o                         
   4   1   5        391.28        414.49         3.35 o                         
   5   1   5        373.39        388.16         3.41 o                         
   6   1   5        162.08        175.94         2.08 o                         
   7   1   5        131.34        140.41         2.00 o                         
   8   1   5        289.43        290.13         3.06 o                         
   9   1   5        108.08        107.94         2.12 o                         
  10   1   5        144.46        141.53         2.61 o                         
  11   1   5         13.75         11.67         1.07 o                         
  12   1   5         29.76         33.69         3.86 o                         
   1   2   5       1055.59        942.12         6.92 o                         
   2   2   5        129.39        122.93         1.30 o                         
   3   2   5       1232.19       1338.86        10.55 o                         
   4   2   5        468.70        492.30         4.55 o                         
   5   2   5        174.15        175.42         2.26 o                         
   6   2   5         10.56         11.40         1.09 o                         
   7   2   5        109.11         95.60         2.37 o                         
   8   2   5        369.38        378.94         4.86 o                         
   9   2   5         46.44         41.60         1.66 o                         
  10   2   5         33.92         34.26         1.56 o                         
  11   2   5          6.34          7.56         1.37 o                         
   0   3   5          2.43          2.40         0.70 o                         
   1   3   5        100.66        106.40         1.38 o                         
   2   3   5        447.69        465.97         4.14 o                         
   3   3   5         90.85         88.84         1.70 o                         
   4   3   5         45.31         43.77         1.91 o                         
   5   3   5        214.31        208.41         3.36 o                         
   6   3   5          4.48          6.20         1.72 o                         
   7   3   5         29.65         29.36         1.72 o                         
   8   3   5         50.45         48.98         2.61 o                         
   9   3   5         76.95         70.31         2.77 o                         
  10   3   5         98.13        105.52         3.01 o                         
  11   3   5          2.56          0.57         6.44 o                         
   1   4   5        292.21        267.52         2.77 o                         
   2   4   5         49.22         39.80         1.30 o                         
   3   4   5        104.84         95.26         2.95 o                         
   4   4   5        546.18        523.30         5.18 o                         
   5   4   5          5.90          4.96         1.96 o                         
   6   4   5         61.58         61.60         2.73 o                         
   7   4   5         51.91         48.65         2.89 o                         
   8   4   5          4.37          1.25         2.37 o                         
   9   4   5        116.82        116.83         4.68 o                         
  10   4   5          5.35          1.03         2.24 o                         
   0   5   5         63.68         72.70         3.04 o                         
   1   5   5        170.48        164.56         2.51 o                         
   2   5   5        296.92        292.48         3.49 o                         
   3   5   5        387.45        397.64         4.91 o                         
   4   5   5        331.03        305.32         4.38 o                         
   5   5   5          0.35          0.80         1.93 o                         
   6   5   5         60.69         61.81         3.51 o                         
   7   5   5        123.29        120.75         5.16 o                         
   8   5   5          5.55          9.22         2.88 o                         
   9   5   5         80.16         67.87         3.64 o                         
   1   6   5         12.08         13.72         1.54 o                         
   2   6   5        290.57        285.69         4.18 o                         
   3   6   5         65.04         74.68         2.23 o                         
   4   6   5         17.83         15.20         1.59 o                         
   5   6   5          1.91          1.91         1.65 o                         
   6   6   5         13.22         16.39         3.13 o                         
   7   6   5          8.84          5.61         2.55 o                         
   0   7   5          1.38         -0.74         1.44 o                         
   1   7   5          3.04          4.41         1.13 o                         
   2   7   5         66.89         70.18         1.99 o                         
   3   7   5         43.53         49.49         2.04 o                         
   4   7   5         30.07         29.26         2.40 o                         
   5   7   5          3.89         -0.16         1.69 o                         
   0   0   6       5850.45       5773.97        75.56 o                         
   2   0   6        380.29        360.04         4.81 o                         
   4   0   6        365.67        396.70         5.45 o                         
   6   0   6         87.86         98.84         2.11 o                         
   8   0   6       1494.53       1538.71        22.27 o                         
  10   0   6         66.12         81.15         3.89 o                         
  12   0   6        178.89        162.19         7.16 o                         
   1   1   6        745.43        680.22         5.50 o                         
   2   1   6       2243.02       2208.59        15.43 o                         
   3   1   6       1375.13       1524.88        11.52 o                         
   4   1   6       1378.94       1419.49        10.62 o                         
   5   1   6         58.42         51.32         1.05 o                         
   6   1   6        149.78        150.90         1.95 o                         
   7   1   6         84.89         82.91         1.81 o                         
   8   1   6       1308.89       1355.27        10.52 o                         
   9   1   6         15.30         16.48         1.19 o                         
  10   1   6          1.33          0.85         1.16 o                         
  11   1   6         11.95         12.73         1.08 o                         
  12   1   6          4.63          5.70         1.65 o                         
   0   2   6       3920.11       4339.82        42.15 o                         
   1   2   6       5237.43       5247.28        37.38 o                         
   2   2   6         22.64         13.51         0.57 o                         
   3   2   6        618.40        702.60         5.36 o                         
   4   2   6       1504.34       1466.15        11.65 o                         
   5   2   6       1264.71       1394.96        12.42 o                         
   6   2   6         53.28         54.94         1.83 o                         
   7   2   6        123.48        120.88         2.33 o                         
   8   2   6         25.30         21.97         1.42 o                         
   9   2   6         34.67         33.22         1.59 o                         
  10   2   6          8.30          8.27         1.22 o                         
  11   2   6          6.30          6.62         1.27 o                         
   1   3   6        263.90        264.13         2.41 o                         
   2   3   6       2198.29       2336.92        17.83 o                         
   3   3   6         29.81         27.20         1.01 o                         
   4   3   6         60.60         54.30         1.70 o                         
   5   3   6         75.87         73.80         2.22 o                         
   6   3   6         72.40         74.27         2.29 o                         
   7   3   6         14.37         14.11         1.63 o                         
   8   3   6         12.50         10.34         1.97 o                         
   9   3   6         38.55         35.64         2.24 o                         
  10   3   6         58.28         60.06         2.94 o                         
  11   3   6          5.81          6.90         4.81 o                         
   0   4   6        326.31        320.70         4.46 o                         
   1   4   6        202.64        179.83         2.15 o                         
   2   4   6         33.60         35.67         1.33 o                         
   3   4   6        715.17        725.39         6.81 o                         
   4   4   6        491.20        468.51         4.69 o                         
   5   4   6         80.55         80.78         2.76 o                         
   6   4   6          9.50          5.77         2.02 o                         
   7   4   6          8.68         12.86         2.69 o                         
   8   4   6         96.12        103.72         3.61 o                         
   9   4   6         35.80         39.30         2.78 o                         
  10   4   6          5.99         -0.60         2.18 o                         
   1   5   6          7.09          8.18         1.23 o                         
   2   5   6        167.89        165.00         2.70 o                         
   3   5   6        166.16        154.53         2.91 o                         
   4   5   6        294.63        284.01         4.09 o                         
   5   5   6         26.77         25.42         2.11 o                         
   6   5   6          3.59          4.28         2.14 o                         
   7   5   6         22.00         21.41         2.23 o                         
   8   5   6         22.40         22.10         2.39 o                         
   9   5   6         24.17         25.59         2.73 o                         
   0   6   6          9.98         11.10         2.12 o                         
   1   6   6         37.21         37.44         1.64 o                         
   2   6   6         42.01         41.12         1.87 o                         
   3   6   6        111.52        124.96         2.82 o                         
   4   6   6          1.39          2.73         1.62 o                         
   5   6   6          0.41          4.38         1.65 o                         
   6   6   6          1.09         -2.23         2.59 o                         
   7   6   6          6.11          5.93         2.02 o                         
   1   7   6          7.53         10.33         1.22 o                         
   2   7   6         24.41         25.21         1.35 o                         
   3   7   6         57.78         62.91         1.98 o                         
   4   7   6        111.92        105.22         2.61 o                         
   5   7   6         68.29         68.30         2.94 o                         
   2   0   7        897.71        800.79         9.03 o                         
   4   0   7        932.36        936.51        11.36 o                         
   6   0   7         59.65         62.51         1.91 o                         
   8   0   7         68.91         68.33         2.34 o                         
  10   0   7          3.58          2.99         1.58 o                         
  12   0   7         53.58         50.79         2.65 o                         
   0   1   7      14429.03      14826.91       154.48 o                         
   1   1   7        933.98        852.19         6.25 o                         
   2   1   7         29.50         22.69         0.56 o                         
   3   1   7         60.11         63.03         0.85 o                         
   4   1   7       1389.86       1393.36        10.54 o                         
   5   1   7        759.32        867.94         7.49 o                         
   6   1   7        594.78        622.93         5.43 o                         
   7   1   7         14.34         15.48         1.02 o                         
   8   1   7         53.07         55.17         1.65 o                         
   9   1   7         92.14         90.25         1.99 o                         
  10   1   7         18.77         20.84         1.31 o                         
  11   1   7          6.10          5.99         1.04 o                         
   1   2   7       2540.40       2483.60        18.24 o                         
   2   2   7          5.01          8.37         0.47 o                         
   3   2   7       1192.64       1314.63        10.69 o                         
   4   2   7        420.38        412.16         3.85 o                         
   5   2   7       1387.37       1541.06        13.50 o                         
   6   2   7        157.56        160.32         2.53 o                         
   7   2   7        167.57        162.93         2.40 o                         
   8   2   7          5.55          9.41         1.32 o                         
   9   2   7         93.84         99.43         2.27 o                         
  10   2   7         15.04         13.73         1.29 o                         
  11   2   7         34.16         38.10         1.76 o                         
   0   3   7       4722.73       5474.53        57.76 o                         
   1   3   7        137.18        120.47         1.50 o                         
   2   3   7        134.25        155.90         1.84 o                         
   3   3   7         56.79         54.16         1.48 o                         
   4   3   7         56.87         53.67         1.80 o                         
   5   3   7         61.54         55.88         2.21 o                         
   6   3   7        254.79        263.43         3.68 o                         
   7   3   7         16.68         17.95         1.94 o                         
   8   3   7          0.39          1.86         1.70 o                         
   9   3   7         64.83         63.61         2.80 o                         
  10   3   7        107.05        104.61         2.76 o                         
  11   3   7         12.33         12.66         3.35 o                         
   1   4   7         22.98         20.02         0.97 o                         
   2   4   7         22.30         22.22         1.05 o                         
   3   4   7         51.10         53.31         2.27 o                         
   4   4   7        180.89        180.90         2.89 o                         
   5   4   7        213.55        198.75         3.42 o                         
   6   4   7        113.19        105.79         3.33 o                         
   7   4   7         24.29         22.93         2.65 o                         
   8   4   7         10.86          9.42         2.30 o                         
   9   4   7          6.06          5.02         2.08 o                         
  10   4   7          1.98          3.09         2.12 o                         
   0   5   7        124.10        125.24         3.33 o                         
   1   5   7         15.55         12.22         1.30 o                         
   2   5   7        129.69        130.03         2.54 o                         
   3   5   7         18.87         21.78         1.54 o                         
   4   5   7        208.78        197.27         3.65 o                         
   5   5   7         87.98         77.99         3.09 o                         
   6   5   7         36.46         29.03         2.37 o                         
   7   5   7         26.67         19.53         2.31 o                         
   8   5   7          4.70          6.03         1.95 o                         
   9   5   7         19.56         22.59         2.66 o                         
   1   6   7         40.20         39.95         1.62 o                         
   2   6   7         12.43         13.23         1.42 o                         
   3   6   7         41.42         47.19         2.12 o                         
   4   6   7         54.23         54.72         2.94 o                         
   5   6   7         14.69         18.09         2.15 o                         
   6   6   7          4.14          1.50         1.63 o                         
   7   6   7         39.63         38.93         3.15 o                         
   0   7   7          5.17          5.82         1.68 o                         
   1   7   7         24.48         27.55         1.48 o                         
   2   7   7          0.24          0.44         1.18 o                         
   3   7   7          7.17          7.41         1.32 o                         
   4   7   7         62.19         64.83         2.29 o                         
   5   7   7         95.12         93.67         3.37 o                         
   0   0   8       1103.86       1242.38        16.55 o                         
   2   0   8       2532.26       2508.58        26.34 o                         
   4   0   8       1718.19       1706.84        18.31 o                         
   6   0   8         89.01         89.76         2.19 o                         
   8   0   8         12.13         11.48         1.64 o                         
  10   0   8        318.22        320.90         7.16 o                         
  12   0   8         86.34         87.68         4.66 o                         
   1   1   8       1177.98       1089.64         7.98 o                         
   2   1   8        587.00        575.71         4.56 o                         
   3   1   8        176.76        153.79         1.45 o                         
   4   1   8       2628.02       2608.36        19.07 o                         
   5   1   8        244.20        280.24         2.80 o                         
   6   1   8         91.27         82.08         1.59 o                         
   7   1   8         17.59         18.37         1.13 o                         
   8   1   8          9.85         10.80         1.16 o                         
   9   1   8        370.23        368.70         4.25 o                         
  10   1   8        153.00        165.60         5.13 o                         
  11   1   8          2.98          2.11         1.00 o                         
   0   2   8        728.76        785.13         9.74 o                         
   1   2   8       2021.65       2183.37        16.54 o                         
   2   2   8          0.48          1.19         0.47 o                         
   3   2   8        205.53        218.62         2.21 o                         
   4   2   8        307.33        314.25         3.27 o                         
   5   2   8        870.10        904.24         7.73 o                         
   6   2   8        150.97        147.95         2.20 o                         
   7   2   8         90.58         91.00         2.42 o                         
   8   2   8        360.92        363.62         4.16 o                         
   9   2   8        165.45        165.80         2.71 o                         
  10   2   8          9.62          9.11         1.22 o                         
  11   2   8          5.16          4.19         1.18 o                         
   1   3   8         51.14         46.35         1.08 o                         
   2   3   8         21.19         18.21         1.00 o                         
   3   3   8         12.53         12.89         1.04 o                         
   4   3   8        126.10        117.67         2.25 o                         
   5   3   8        154.58        146.64         2.86 o                         
   6   3   8        245.22        248.09         3.40 o                         
   7   3   8         37.63         36.88         1.74 o                         
   8   3   8         16.89         20.20         1.71 o                         
   9   3   8         77.42         70.28         4.03 o                         
  10   3   8         22.19         19.73         2.35 o                         
   0   4   8        316.98        344.04         4.70 o                         
   1   4   8          8.34          7.01         0.91 o                         
   2   4   8        165.52        157.65         2.27 o                         
   3   4   8        172.22        164.46         2.45 o                         
   4   4   8         92.04         89.83         2.68 o                         
   5   4   8        357.81        347.31         4.49 o                         
   6   4   8         73.25         71.14         2.60 o                         
   7   4   8          4.08          4.99         2.27 o                         
   8   4   8         36.04         35.82         3.56 o                         
   9   4   8         39.17         41.92         2.87 o                         
  10   4   8          5.59          3.32         2.12 o                         
   1   5   8         18.01         17.79         1.33 o                         
   2   5   8        173.68        164.78         2.86 o                         
   3   5   8         35.40         29.47         2.07 o                         
   4   5   8         30.25         31.65         1.91 o                         
   5   5   8         42.91         41.44         2.65 o                         
   6   5   8          4.52          8.34         2.05 o                         
   7   5   8          6.77          8.65         1.91 o                         
   8   5   8        205.22        193.48         4.57 o                         
   9   5   8         62.07         58.12         3.39 o                         
   0   6   8         16.38         10.59         2.14 o                         
   1   6   8          9.52          8.21         1.35 o                         
   2   6   8         80.89         75.18         2.21 o                         
   3   6   8         18.07         13.04         1.74 o                         
   4   6   8        123.88        118.30         3.68 o                         
   5   6   8         10.63         11.81         1.60 o                         
   6   6   8          6.49          2.62         1.61 o                         
   7   6   8          7.74         10.12         4.98 o                         
   1   7   8         10.96         11.37         1.22 o                         
   2   7   8          7.21          8.25         1.20 o                         
   3   7   8          0.29          1.65         1.36 o                         
   4   7   8         13.17         18.50         1.56 o                         
   5   7   8         29.00         24.54         3.95 o                         
   2   0   9       1164.72       1072.94        11.62 o                         
   4   0   9        129.31        144.26         2.15 o                         
   6   0   9         92.65         85.52         2.35 o                         
   8   0   9        391.37        395.71         5.14 o                         
  10   0   9         79.49         77.19         3.47 o                         
   0   1   9       7793.91       8418.00        78.02 o                         
   1   1   9        105.21         99.11         1.12 o                         
   2   1   9        199.76        192.11         1.83 o                         
   3   1   9       1645.25       1812.08        13.70 o                         
   4   1   9       4493.28       4763.39        35.96 o                         
   5   1   9        102.81        104.97         1.59 o                         
   6   1   9          6.22          6.56         0.90 o                         
   7   1   9        263.92        251.61         2.72 o                         
   8   1   9        302.81        306.46         3.37 o                         
   9   1   9        358.31        347.98         3.97 o                         
  10   1   9         71.37         70.55         2.06 o                         
  11   1   9          5.69          5.49         1.10 o                         
   1   2   9        914.23        890.39         7.20 o                         
   2   2   9         79.93         92.00         1.28 o                         
   3   2   9        140.16        126.35         1.73 o                         
   4   2   9       1476.59       1476.42        12.11 o                         
   5   2   9         66.08         70.32         1.74 o                         
   6   2   9        299.89        299.89         3.25 o                         
   7   2   9        361.41        342.49         3.69 o                         
   8   2   9        436.32        455.38         4.79 o                         
   9   2   9        164.56        154.47         2.71 o                         
  10   2   9          6.61          5.28         1.22 o                         
  11   2   9          4.22          4.81         1.12 o                         
   0   3   9        100.17         90.50         1.98 o                         
   1   3   9         24.86         32.10         1.02 o                         
   2   3   9          9.85         12.41         0.82 o                         
   3   3   9        178.83        185.18         2.50 o                         
   4   3   9        211.75        190.09         2.89 o                         
   5   3   9          7.12          4.92         1.37 o                         
   6   3   9         80.48         81.78         2.46 o                         
   7   3   9        117.35        110.20         2.69 o                         
   8   3   9         17.48         19.95         1.70 o                         
   9   3   9         65.43         59.12         3.28 o                         
  10   3   9         69.11         64.51         2.78 o                         
   1   4   9        133.88        136.81         2.02 o                         
   2   4   9         33.31         42.25         1.72 o                         
   3   4   9        925.71        914.45         7.11 o                         
   4   4   9        547.04        509.14         5.36 o                         
   5   4   9         98.72        112.01         2.80 o                         
   6   4   9         52.87         50.01         2.16 o                         
   7   4   9         53.04         53.01         4.13 o                         
   8   4   9        200.20        201.11         5.13 o                         
   9   4   9         22.89         25.08         2.25 o                         
  10   4   9          0.23          1.04         2.10 o                         
   0   5   9        180.02        180.45         3.78 o                         
   1   5   9         14.63         11.30         1.43 o                         
   2   5   9        128.79        125.82         2.56 o                         
   3   5   9         39.00         34.96         1.77 o                         
   4   5   9         23.63         22.59         1.73 o                         
   5   5   9         10.78         12.33         1.83 o                         
   6   5   9          7.04          7.39         2.24 o                         
   7   5   9          0.24         -1.18         1.72 o                         
   8   5   9         55.39         61.62         2.83 o                         
   9   5   9         84.68         72.43         4.63 o                         
   1   6   9          4.55          4.98         1.41 o                         
   2   6   9         42.02         38.78         1.96 o                         
   3   6   9          7.28          7.72         1.56 o                         
   4   6   9         50.62         45.26         2.50 o                         
   5   6   9          0.09         -1.56         1.56 o                         
   6   6   9          4.84          4.48         1.64 o                         
   7   6   9         16.48         23.24         4.07 o                         
   0   7   9          4.76          4.68         1.55 o                         
   1   7   9          3.06          3.82         1.19 o                         
   2   7   9         21.57         21.26         1.31 o                         
   3   7   9         47.73         46.55         1.91 o                         
   4   7   9          8.32         10.48         1.50 o                         
   0   0  10        526.67        552.97         7.65 o                         
   2   0  10       1019.30       1031.12        11.20 o                         
   4   0  10        647.18        637.22         6.97 o                         
   6   0  10        450.79        438.46         6.06 o                         
   8   0  10         39.43         43.30         2.14 o                         
  10   0  10        261.38        252.24         5.85 o                         
   1   1  10        505.12        505.46         3.86 o                         
   2   1  10        210.77        195.07         1.82 o                         
   3   1  10        121.84        132.86         1.50 o                         
   4   1  10       2814.02       2895.15        22.14 o                         
   5   1  10        481.79        491.43         4.33 o                         
   6   1  10         20.02         20.56         1.01 o                         
   7   1  10        319.89        280.23         2.96 o                         
   8   1  10          6.32          9.77         1.17 o                         
   9   1  10         87.61         92.81         2.21 o                         
  10   1  10         80.22         79.65         2.07 o                         
  11   1  10         31.01         32.42         1.45 o                         
   0   2  10       3199.14       3408.19        36.43 o                         
   1   2  10        153.13        146.54         1.70 o                         
   2   2  10        353.83        320.38         2.93 o                         
   3   2  10         80.19         90.38         1.49 o                         
   4   2  10        976.01        993.82         8.18 o                         
   5   2  10        227.81        257.15         3.13 o                         
   6   2  10       1386.36       1408.32        10.23 o                         
   7   2  10        210.19        186.59         2.70 o                         
   8   2  10        244.79        231.96         3.07 o                         
   9   2  10         86.55         82.88         2.39 o                         
  10   2  10         40.91         37.45         1.73 o                         
  11   2  10         40.46         45.55         2.31 o                         
   1   3  10         84.77         71.85         1.37 o                         
   2   3  10         35.92         29.40         1.05 o                         
   3   3  10         44.38         49.93         1.70 o                         
   4   3  10         85.56         78.89         2.06 o                         
   5   3  10        271.88        269.19         3.28 o                         
   6   3  10        689.49        683.43         6.57 o                         
   7   3  10        113.64        105.30         2.70 o                         
   8   3  10          2.50          4.22         1.67 o                         
   9   3  10         32.62         31.32         2.19 o                         
  10   3  10         19.41         17.84         1.90 o                         
   0   4  10        172.10        174.49         3.29 o                         
   1   4  10        344.08        362.06         3.69 o                         
   2   4  10        191.00        179.83         2.35 o                         
   3   4  10         22.04         25.61         1.39 o                         
   4   4  10        617.75        582.07         5.61 o                         
   5   4  10        868.45        869.74         8.76 o                         
   6   4  10        421.61        426.70         6.66 o                         
   7   4  10         86.60         82.47         3.06 o                         
   8   4  10          5.72          3.08         1.91 o                         
   9   4  10         13.91         13.57         2.01 o                         
  10   4  10         14.74         12.19         2.75 o                         
   1   5  10          2.87          5.30         1.29 o                         
   2   5  10         23.14         20.14         1.58 o                         
   3   5  10         15.57         12.72         1.58 o                         
   4   5  10         55.93         51.52         2.31 o                         
   5   5  10          9.76          9.57         1.79 o                         
   6   5  10         48.45         46.94         2.90 o                         
   7   5  10          1.01         -0.82         1.67 o                         
   8   5  10        112.44        107.82         2.91 o                         
   0   6  10          3.37          3.61         1.93 o                         
   1   6  10         17.12         17.45         1.42 o                         
   2   6  10         43.02         46.85         1.99 o                         
   3   6  10         22.04         23.44         1.54 o                         
   4   6  10         13.41         13.42         1.57 o                         
   5   6  10          0.06          0.03         1.58 o                         
   6   6  10         15.81         16.54         1.75 o                         
   7   6  10          8.98          7.82         2.98 o                         
   1   7  10         17.98         15.35         1.20 o                         
   2   7  10          3.97          3.48         1.27 o                         
   3   7  10         20.94         23.96         1.82 o                         
   4   7  10         17.89         18.70         1.60 o                         
   2   0  11          2.11          2.12         0.59 o                         
   4   0  11       1670.56       1787.44        19.83 o                         
   6   0  11        114.37        110.37         2.68 o                         
   8   0  11         64.87         54.22         2.20 o                         
  10   0  11          3.10          5.23         1.57 o                         
   0   1  11       5097.31       5361.06        51.66 o                         
   1   1  11       1203.63       1186.70         8.97 o                         
   2   1  11       1031.33       1049.66         7.78 o                         
   3   1  11          9.77         11.93         0.62 o                         
   4   1  11        557.50        569.94         4.80 o                         
   5   1  11        190.81        210.98         2.39 o                         
   6   1  11        230.33        230.73         3.21 o                         
   7   1  11         68.68         64.93         1.72 o                         
   8   1  11        128.07        128.16         2.21 o                         
   9   1  11         21.88         25.99         1.34 o                         
  10   1  11        100.37         98.66         2.20 o                         
  11   1  11         25.33         29.89         1.42 o                         
   1   2  11         10.34         13.36         0.69 o                         
   2   2  11       1298.56       1320.85        10.50 o                         
   3   2  11        551.80        555.05         4.97 o                         
   4   2  11        134.84        134.37         2.03 o                         
   5   2  11          8.76          4.21         1.04 o                         
   6   2  11        378.10        371.35         3.81 o                         
   7   2  11        756.65        763.24         6.62 o                         
   8   2  11          0.24          4.56         1.28 o                         
   9   2  11         77.35         82.59         2.20 o                         
  10   2  11         45.76         43.54         1.89 o                         
  11   2  11          3.95          5.91         1.47 o                         
   0   3  11       1068.95       1286.34        15.19 o                         
   1   3  11        338.19        297.53         2.93 o                         
   2   3  11          9.96         16.32         1.16 o                         
   3   3  11        219.39        217.08         2.83 o                         
   4   3  11         48.02         48.26         2.04 o                         
   5   3  11         35.93         41.98         1.72 o                         
   6   3  11       1400.23       1426.30        12.50 o                         
   7   3  11         70.54         72.59         2.39 o                         
   8   3  11        195.29        189.87         3.66 o                         
   9   3  11         23.03         20.24         1.78 o                         
  10   3  11          7.66          8.19         1.65 o                         
   1   4  11        140.79        135.14         2.17 o                         
   2   4  11        396.50        388.35         3.62 o                         
   3   4  11         39.61         36.30         1.69 o                         
   4   4  11        125.11        116.34         2.49 o                         
   5   4  11         99.15         96.49         2.68 o                         
   6   4  11        133.68        125.70         2.98 o                         
   7   4  11         35.39         34.61         2.24 o                         
   8   4  11        122.25        110.86         3.36 o                         
   9   4  11         82.45         81.28         3.55 o                         
   0   5  11        156.40        159.21         3.62 o                         
   1   5  11          2.10          1.85         1.27 o                         
   2   5  11         10.18          8.30         1.45 o                         
   3   5  11        103.83        105.48         2.75 o                         
   4   5  11         57.56         50.89         2.25 o                         
   5   5  11          4.53          3.00         1.72 o                         
   6   5  11         13.48         16.72         2.34 o                         
   7   5  11         17.10         14.72         1.72 o                         
   8   5  11          6.50          4.15         1.60 o                         
   1   6  11         15.01         16.89         1.42 o                         
   2   6  11          2.84          2.42         1.47 o                         
   3   6  11         11.76         14.85         1.63 o                         
   4   6  11          1.50         -1.44         2.14 o                         
   5   6  11          0.61          1.09         1.53 o                         
   6   6  11          4.40          6.55         1.81 o                         
   0   7  11          3.10          5.23         1.57 o                         
   1   7  11         30.72         29.62         1.99 o                         
   2   7  11         14.56         16.45         1.48 o                         
   3   7  11         19.97         21.51         1.79 o                         
   4   7  11         12.36         12.11         1.56 o                         
   0   0  12       5314.17       5973.76        73.06 o                         
   2   0  12       1949.61       2033.15        21.60 o                         
   4   0  12       1639.04       1694.28        18.47 o                         
   6   0  12         80.62         79.80         2.69 o                         
   8   0  12        537.69        523.64         7.13 o                         
  10   0  12          8.54          8.23         1.65 o                         
   1   1  12        470.30        469.34         3.74 o                         
   2   1  12        215.01        201.43         1.97 o                         
   3   1  12        291.69        348.57         3.07 o                         
   4   1  12         10.42          9.23         0.76 o                         
   5   1  12          0.63          0.64         0.81 o                         
   6   1  12         57.26         52.86         1.69 o                         
   7   1  12         20.15         18.81         1.18 o                         
   8   1  12        535.33        549.61         4.84 o                         
   9   1  12         13.26         14.53         1.28 o                         
  10   1  12         28.76         32.90         1.52 o                         
  11   1  12          1.33          1.62         1.17 o                         
   0   2  12        750.59        750.66         8.54 o                         
   1   2  12         71.06         61.92         1.26 o                         
   2   2  12       1633.20       1647.34        13.35 o                         
   3   2  12        166.53        152.57         2.08 o                         
   4   2  12         24.91         20.63         1.04 o                         
   5   2  12         69.78         67.94         2.10 o                         
   6   2  12        237.84        257.61         3.13 o                         
   7   2  12        780.53        791.65         7.11 o                         
   8   2  12         34.51         37.21         1.64 o                         
   9   2  12        135.72        137.52         3.46 o                         
  10   2  12         67.99         68.07         2.10 o                         
  11   2  12          2.42          3.27         1.46 o                         
   1   3  12        138.32        126.80         1.91 o                         
   2   3  12         94.62         99.85         1.79 o                         
   3   3  12        307.96        304.12         3.58 o                         
   4   3  12         78.19         66.07         2.13 o                         
   5   3  12         17.04         19.97         1.47 o                         
   6   3  12        565.75        588.48         6.02 o                         
   7   3  12         37.78         37.02         2.00 o                         
   8   3  12        282.04        272.70         4.90 o                         
   9   3  12         26.60         31.21         3.07 o                         
  10   3  12          1.24          1.89         1.48 o                         
   0   4  12          1.36          1.38         1.48 o                         
   1   4  12        173.89        164.82         2.73 o                         
   2   4  12        304.74        311.19         3.17 o                         
   3   4  12         41.65         43.01         1.78 o                         
   4   4  12         22.89         19.99         1.45 o                         
   5   4  12         98.13        100.80         2.60 o                         
   6   4  12         36.94         38.74         2.15 o                         
   7   4  12        148.93        135.37         3.66 o                         
   8   4  12         13.03         17.89         2.36 o                         
   9   4  12         54.84         60.61         3.48 o                         
   1   5  12         21.94         21.74         1.46 o                         
   2   5  12         17.02         21.47         1.52 o                         
   3   5  12        116.06        109.54         2.76 o                         
   4   5  12        125.19        112.60         2.96 o                         
   5   5  12          7.23          4.07         1.80 o                         
   6   5  12         41.20         41.54         2.49 o                         
   7   5  12         18.30         17.27         1.69 o                         
   8   5  12         34.26         33.23         2.03 o                         
   0   6  12          5.96          6.94         1.94 o                         
   1   6  12          5.44          4.89         1.34 o                         
   2   6  12         18.54         14.33         1.47 o                         
   3   6  12         14.75         15.71         1.51 o                         
   4   6  12          0.44         -0.64         1.50 o                         
   5   6  12          1.69          3.26         1.53 o                         
   6   6  12          5.52          7.07         1.69 o                         
   1   7  12         19.43         16.88         1.18 o                         
   2   7  12          2.49          5.27         1.23 o                         
   3   7  12         82.51         93.89         2.48 o                         
   4   7  12         26.47         23.23         1.95 o                         
   2   0  13       2108.92       2262.49        25.16 o                         
   4   0  13       1072.79       1051.28        12.44 o                         
   6   0  13         11.01         12.85         1.70 o                         
   8   0  13        256.90        238.32         3.88 o                         
  10   0  13         81.17         80.06         2.79 o                         
   0   1  13         67.89         65.57         1.43 o                         
   1   1  13       1474.27       1515.00        11.37 o                         
   2   1  13        336.99        333.55         2.90 o                         
   3   1  13        304.79        297.61         2.73 o                         
   4   1  13         87.65         80.85         1.52 o                         
   5   1  13        224.62        220.60         2.62 o                         
   6   1  13        107.48        112.80         1.96 o                         
   7   1  13         30.17         28.15         1.35 o                         
   8   1  13         12.25         11.28         1.28 o                         
   9   1  13         12.81         14.27         1.25 o                         
  10   1  13         12.60         12.39         1.21 o                         
  11   1  13         13.82         13.96         1.27 o                         
   1   2  13        414.83        394.62         3.53 o                         
   2   2  13        250.91        275.22         3.06 o                         
   3   2  13         70.71         78.78         1.72 o                         
   4   2  13         15.50         13.84         1.06 o                         
   5   2  13        190.50        194.98         2.76 o                         
   6   2  13         87.01         90.23         2.22 o                         
   7   2  13         92.05         85.37         2.21 o                         
   8   2  13         22.36         21.34         1.55 o                         
   9   2  13        147.86        143.32         2.93 o                         
  10   2  13          2.34          2.09         1.19 o                         
  11   2  13         12.69         19.90         1.89 o                         
   0   3  13         79.04        100.65         2.36 o                         
   1   3  13        409.34        430.24         3.97 o                         
   2   3  13         35.13         37.98         1.38 o                         
   3   3  13        197.35        184.60         2.77 o                         
   4   3  13         21.29         21.37         1.38 o                         
   5   3  13        389.96        372.50         4.72 o                         
   6   3  13       1178.34       1163.22        13.64 o                         
   7   3  13         11.98         11.93         1.66 o                         
   8   3  13        198.89        180.35         3.96 o                         
   9   3  13         58.30         59.50         2.77 o                         
  10   3  13         10.64         12.38         1.78 o                         
   1   4  13         68.25         70.77         2.06 o                         
   2   4  13        139.30        141.88         2.38 o                         
   3   4  13         11.18         10.85         1.46 o                         
   4   4  13        142.00        139.04         2.68 o                         
   5   4  13         13.74         10.31         1.65 o                         
   6   4  13        124.29        119.56         3.06 o                         
   7   4  13         99.38         91.04         3.41 o                         
   8   4  13        143.83        138.93         3.21 o                         
   9   4  13          2.82          6.77         1.61 o                         
   0   5  13        100.04         90.31         2.93 o                         
   1   5  13         60.07         49.35         1.67 o                         
   2   5  13          4.10          4.30         1.41 o                         
   3   5  13         35.38         30.05         1.73 o                         
   4   5  13        127.46        113.61         2.91 o                         
   5   5  13         15.53         14.69         1.99 o                         
   6   5  13          1.21          0.39         1.60 o                         
   7   5  13         42.00         37.47         2.06 o                         
   8   5  13         55.97         61.74         2.76 o                         
   1   6  13         20.17         19.51         1.67 o                         
   2   6  13         70.72         64.70         2.31 o                         
   3   6  13          3.36          2.16         1.34 o                         
   4   6  13         19.70         20.05         1.60 o                         
   5   6  13         30.73         31.45         2.56 o                         
   6   6  13          1.78          2.27         1.97 o                         
   0   7  13        129.77        135.44         3.79 o                         
   1   7  13          4.64          1.55         1.18 o                         
   2   7  13          4.63          3.05         1.24 o                         
   3   7  13         12.15         20.23         1.45 o                         
   0   0  14        508.53        491.34         6.64 o                         
   2   0  14       1695.51       1880.47        19.39 o                         
   4   0  14        943.60        866.45        13.05 o                         
   6   0  14        203.38        220.34         3.51 o                         
   8   0  14         56.95         51.94         2.47 o                         
  10   0  14         18.85         17.46         1.69 o                         
   1   1  14        713.84        720.59         5.45 o                         
   2   1  14        144.73        138.10         1.71 o                         
   3   1  14        201.42        191.50         2.25 o                         
   4   1  14        247.94        240.63         2.65 o                         
   5   1  14         11.64         11.32         1.05 o                         
   6   1  14        123.14        116.64         2.02 o                         
   7   1  14          4.42          5.77         1.17 o                         
   8   1  14          7.57          8.80         1.28 o                         
   9   1  14          8.89          9.15         1.39 o                         
  10   1  14         25.83         28.16         1.42 o                         
  11   1  14         74.90         72.02         1.89 o                         
   0   2  14       1627.40       1720.54        18.54 o                         
   1   2  14        551.57        558.49         4.97 o                         
   2   2  14         59.84         49.73         1.38 o                         
   3   2  14         16.88         17.54         1.08 o                         
   4   2  14          9.46          9.91         1.12 o                         
   5   2  14       1609.28       1614.55        12.03 o                         
   6   2  14        626.12        608.87         5.59 o                         
   7   2  14        150.04        138.23         2.62 o                         
   8   2  14          2.97          5.56         1.44 o                         
   9   2  14         86.48         90.69         2.29 o                         
  10   2  14         23.81         24.23         1.52 o                         
   1   3  14        309.64        306.59         3.16 o                         
   2   3  14         28.79         27.51         1.22 o                         
   3   3  14        189.09        166.81         2.74 o                         
   4   3  14        727.57        685.06         5.91 o                         
   5   3  14         67.86         73.50         2.25 o                         
   6   3  14        619.58        606.82         6.17 o                         
   7   3  14          3.47          4.73         1.57 o                         
   8   3  14         95.44        100.39         3.15 o                         
   9   3  14          3.82          5.50         1.36 o                         
  10   3  14          0.31          0.37         1.65 o                         
   0   4  14          1.04         -0.18         2.05 o                         
   1   4  14         15.31         16.58         1.21 o                         
   2   4  14         10.42          8.84         1.27 o                         
   3   4  14          4.39          3.47         1.29 o                         
   4   4  14        149.44        137.22         3.19 o                         
   5   4  14        118.48        116.62         2.89 o                         
   6   4  14        447.51        462.05         5.79 o                         
   7   4  14         45.00         40.40         2.72 o                         
   8   4  14          4.69          1.92         1.73 o                         
   9   4  14          2.11          0.34         1.50 o                         
   1   5  14         51.86         46.00         1.76 o                         
   2   5  14         28.91         29.46         1.61 o                         
   3   5  14          5.86          6.05         1.57 o                         
   4   5  14         76.36         72.20         2.62 o                         
   5   5  14         14.41         13.35         1.82 o                         
   6   5  14          2.14         -0.78         1.64 o                         
   7   5  14         13.09         14.19         2.14 o                         
   8   5  14         16.77         21.80         2.34 o                         
   0   6  14        200.65        227.16         4.83 o                         
   1   6  14          1.82          1.29         1.45 o                         
   2   6  14         13.89         11.27         1.31 o                         
   3   6  14          2.53          1.82         1.33 o                         
   4   6  14         25.22         23.87         1.55 o                         
   5   6  14         25.90         27.05         1.76 o                         
   6   6  14         16.04         15.49         1.95 o                         
   1   7  14          0.84          1.38         1.20 o                         
   2   7  14         41.72         44.79         2.17 o                         
   3   7  14          5.97          5.34         2.28 o                         
   2   0  15        747.73        730.69         7.74 o                         
   4   0  15        452.15        453.58         5.92 o                         
   6   0  15        245.95        246.19         4.47 o                         
   8   0  15        543.86        520.60         7.33 o                         
  10   0  15          9.54         10.69         1.52 o                         
   0   1  15        314.81        396.31         4.86 o                         
   1   1  15        718.83        747.79         6.04 o                         
   2   1  15        158.88        160.76         1.95 o                         
   3   1  15        165.37        164.76         2.03 o                         
   4   1  15        410.41        408.70         4.00 o                         
   5   1  15        141.15        120.74         2.30 o                         
   6   1  15         50.00         50.86         1.65 o                         
   7   1  15         11.72         11.89         1.38 o                         
   8   1  15        245.70        236.52         3.30 o                         
   9   1  15         49.62         51.42         1.87 o                         
  10   1  15          3.74          4.03         1.11 o                         
  11   1  15          2.81          1.77         1.21 o                         
   1   2  15        400.73        385.86         3.63 o                         
   2   2  15          7.28          5.84         0.88 o                         
   3   2  15         90.10         78.45         1.92 o                         
   4   2  15         64.12         56.07         2.24 o                         
   5   2  15         22.66         24.59         1.64 o                         
   6   2  15         48.33         47.65         1.76 o                         
   7   2  15        518.56        469.30         4.82 o                         
   8   2  15        111.47        114.77         2.62 o                         
   9   2  15         11.04         13.97         1.35 o                         
  10   2  15        123.29        119.95         2.69 o                         
   0   3  15         27.64         28.43         1.61 o                         
   1   3  15        328.00        327.41         3.45 o                         
   2   3  15         15.78         13.98         1.28 o                         
   3   3  15         17.40         17.04         1.43 o                         
   4   3  15       1783.15       1661.24        13.66 o                         
   5   3  15        322.29        339.68         4.20 o                         
   6   3  15        482.42        473.11         5.17 o                         
   7   3  15        150.33        152.67         3.11 o                         
   8   3  15        408.82        415.37         7.96 o                         
   9   3  15         23.24         17.51         1.89 o                         
  10   3  15          2.58          2.01         1.29 o                         
   1   4  15         13.58          9.61         1.20 o                         
   2   4  15         27.44         28.68         1.42 o                         
   3   4  15         16.77         14.36         1.38 o                         
   4   4  15         14.61         11.93         1.51 o                         
   5   4  15        104.40         97.90         3.09 o                         
   6   4  15         32.75         37.43         1.93 o                         
   7   4  15         63.30         54.34         2.41 o                         
   8   4  15          5.92          1.09         1.44 o                         
   9   4  15         67.26         58.08         2.55 o                         
   0   5  15         39.69         36.63         2.16 o                         
   1   5  15          2.41          1.60         1.60 o                         
   2   5  15         68.14         70.12         2.45 o                         
   3   5  15         28.95         30.76         1.75 o                         
   4   5  15         35.33         30.41         1.89 o                         
   5   5  15         22.95         26.23         2.49 o                         
   6   5  15          2.98          3.27         1.62 o                         
   7   5  15         13.38         15.92         1.67 o                         
   8   5  15          2.64          3.26         2.92 o                         
   1   6  15         15.47         13.30         1.37 o                         
   2   6  15         32.68         34.91         1.57 o                         
   3   6  15         87.63         94.30         2.38 o                         
   4   6  15         48.82         44.85         2.13 o                         
   5   6  15          9.88          9.37         1.48 o                         
   6   6  15          0.40         -0.03         1.56 o                         
   0   7  15        112.51        128.28         6.44 o                         
   1   7  15          1.43          0.55         1.45 o                         
   2   7  15         10.96         10.12         1.60 o                         
   0   0  16       3363.11       3744.29        45.60 o                         
   2   0  16         62.22         77.38         1.92 o                         
   4   0  16        649.55        651.63         8.01 o                         
   6   0  16         49.79         46.06         2.14 o                         
   8   0  16         29.66         36.15         2.87 o                         
  10   0  16         40.59         33.37         2.12 o                         
   1   1  16        362.23        377.54         3.50 o                         
   2   1  16         69.08         66.55         1.61 o                         
   3   1  16        644.68        687.40         5.78 o                         
   4   1  16        440.38        419.30         4.15 o                         
   5   1  16         77.39         82.85         2.21 o                         
   6   1  16         53.33         55.38         1.81 o                         
   7   1  16         24.53         25.49         1.40 o                         
   8   1  16        175.84        167.11         2.79 o                         
   9   1  16         91.06         90.57         2.09 o                         
  10   1  16         74.92         75.10         1.78 o                         
   0   2  16        108.00        109.58         3.80 o                         
   1   2  16         22.77         19.08         1.01 o                         
   2   2  16         29.79         24.44         1.32 o                         
   3   2  16        452.45        459.11         4.98 o                         
   4   2  16        218.08        196.56         2.77 o                         
   5   2  16         60.85         61.20         1.95 o                         
   6   2  16         27.61         27.95         1.50 o                         
   7   2  16        105.67         96.18         2.40 o                         
   8   2  16         77.24         81.26         2.30 o                         
   9   2  16         88.79         85.53         2.17 o                         
  10   2  16         70.67         68.07         2.24 o                         
   1   3  16        141.97        140.50         2.39 o                         
   2   3  16         96.28         89.62         1.93 o                         
   3   3  16        244.19        257.92         3.14 o                         
   4   3  16        747.84        675.76         9.88 o                         
   5   3  16         24.27         21.43         1.54 o                         
   6   3  16         34.12         36.10         1.81 o                         
   7   3  16        100.94         93.55         2.58 o                         
   8   3  16        879.11        904.71        16.62 o                         
   9   3  16         93.17         84.49         2.35 o                         
  10   3  16         51.72         50.35         2.74 o                         
   0   4  16        199.57        172.08         3.69 o                         
   1   4  16         47.89         39.51         1.64 o                         
   2   4  16        201.80        219.94         3.04 o                         
   3   4  16        290.74        303.60         4.32 o                         
   4   4  16         26.08         23.87         1.65 o                         
   5   4  16         30.57         32.10         1.92 o                         
   6   4  16         32.52         30.46         1.89 o                         
   7   4  16        135.60        128.66         4.96 o                         
   8   4  16         64.47         61.63         2.28 o                         
   9   4  16        132.98        118.16         4.31 o                         
   1   5  16         16.46         14.04         1.56 o                         
   2   5  16         16.50         15.38         1.54 o                         
   3   5  16         32.00         31.88         1.75 o                         
   4   5  16         69.99         61.14         2.78 o                         
   5   5  16         21.42         24.47         1.80 o                         
   6   5  16         12.71         19.53         1.75 o                         
   7   5  16          0.10         -1.34         1.34 o                         
   0   6  16         37.54         32.18         2.03 o                         
   1   6  16         10.95         11.76         1.29 o                         
   2   6  16         51.53         48.20         1.73 o                         
   3   6  16         21.28         27.04         1.78 o                         
   4   6  16        105.43        111.89         3.56 o                         
   5   6  16         21.86         25.40         2.10 o                         
   6   6  16         11.43         10.67         2.55 o                         
   1   7  16          1.06          1.90         1.43 o                         
   2   7  16         26.53         29.50         3.04 o                         
   2   0  17        139.29        151.72         2.61 o                         
   4   0  17        351.88        344.55         5.09 o                         
   6   0  17         87.47         90.14         3.68 o                         
   8   0  17        121.43        121.83         3.66 o                         
  10   0  17        104.76        106.70         2.68 o                         
   0   1  17        325.35        338.90         5.93 o                         
   1   1  17         47.26         56.32         1.77 o                         
   2   1  17        116.25        116.96         1.90 o                         
   3   1  17          8.88         12.88         1.06 o                         
   4   1  17        252.06        254.98         3.24 o                         
   5   1  17        520.87        539.06         4.67 o                         
   6   1  17        140.54        128.64         2.52 o                         
   7   1  17          0.96         -0.15         1.26 o                         
   8   1  17        142.80        140.71         2.51 o                         
   9   1  17         57.29         56.93         1.74 o                         
  10   1  17        129.15        137.82         2.61 o                         
   1   2  17         28.47         32.76         1.23 o                         
   2   2  17         89.43         79.66         1.90 o                         
   3   2  17         11.30         11.39         1.37 o                         
   4   2  17        360.99        349.99         3.67 o                         
   5   2  17        637.36        643.14         5.89 o                         
   6   2  17         18.25         19.76         1.45 o                         
   7   2  17         34.56         35.61         1.77 o                         
   8   2  17          2.56          4.12         1.36 o                         
   9   2  17         46.17         39.98         1.67 o                         
  10   2  17        133.12        136.04         4.00 o                         
   0   3  17        101.44        107.49         3.00 o                         
   1   3  17        216.21        201.98         2.51 o                         
   2   3  17         54.09         52.21         1.70 o                         
   3   3  17         37.60         40.35         1.78 o                         
   4   3  17         74.80         70.52         2.18 o                         
   5   3  17         31.79         33.07         1.60 o                         
   6   3  17          2.92          1.74         1.67 o                         
   7   3  17          8.68         10.24         1.56 o                         
   8   3  17         18.44         23.13         1.66 o                         
   9   3  17         64.36         60.83         2.89 o                         
   1   4  17         74.63         65.61         1.90 o                         
   2   4  17         20.34         15.81         1.40 o                         
   3   4  17         11.27         10.83         1.44 o                         
   4   4  17          0.17          2.18         1.65 o                         
   5   4  17          7.33          8.71         1.67 o                         
   6   4  17         49.94         45.75         2.07 o                         
   7   4  17         34.65         38.28         2.36 o                         
   8   4  17         35.01         41.13         1.89 o                         
   0   5  17        203.15        189.18         4.06 o                         
   1   5  17        130.00        112.75         2.50 o                         
   2   5  17         34.79         34.82         1.69 o                         
   3   5  17         11.18         12.56         1.57 o                         
   4   5  17         39.29         35.84         2.34 o                         
   5   5  17         18.94         20.55         1.76 o                         
   6   5  17         20.26         21.16         1.75 o                         
   7   5  17          4.71          7.53         1.48 o                         
   1   6  17          7.14          5.86         1.25 o                         
   2   6  17          4.47          2.37         1.21 o                         
   3   6  17         18.20         21.28         1.42 o                         
   4   6  17         50.19         56.84         1.97 o                         
   5   6  17          1.08          1.33         1.28 o                         
   0   7  17          6.17          8.07         3.43 o                         
   1   7  17          8.65          5.15         3.43 o                         
   0   0  18       3278.11       3827.88        70.46 o                         
   2   0  18        739.23        760.24         8.20 o                         
   4   0  18        354.22        335.70         4.77 o                         
   6   0  18        240.79        228.35         4.03 o                         
   8   0  18         80.72         80.32         2.88 o                         
  10   0  18         29.38         28.17         1.63 o                         
   1   1  18        113.36        111.86         1.97 o                         
   2   1  18          8.49          9.39         1.05 o                         
   3   1  18        200.49        203.45         2.69 o                         
   4   1  18        119.76        126.46         2.22 o                         
   5   1  18        228.75        231.02         3.23 o                         
   6   1  18         73.86         62.22         1.97 o                         
   7   1  18          9.83          8.12         1.34 o                         
   8   1  18          5.24          7.17         1.27 o                         
   9   1  18         17.64         16.19         1.21 o                         
  10   1  18          1.93          1.61         1.04 o                         
   0   2  18         12.68         15.98         1.57 o                         
   1   2  18        280.72        296.17         3.76 o                         
   2   2  18         53.59         50.08         1.84 o                         
   3   2  18        571.73        555.57         5.24 o                         
   4   2  18        269.13        263.33         3.32 o                         
   5   2  18        164.38        152.85         2.73 o                         
   6   2  18          0.45          4.23         1.38 o                         
   7   2  18         56.61         54.35         2.08 o                         
   8   2  18          1.16          2.75         1.49 o                         
   9   2  18         55.65         58.24         2.51 o                         
  10   2  18         18.40         11.70         1.34 o                         
   1   3  18        103.61        103.56         1.97 o                         
   2   3  18        128.84        120.30         2.42 o                         
   3   3  18         97.91        109.87         2.59 o                         
   4   3  18        790.85        746.80         7.40 o                         
   5   3  18        108.75        120.62         2.55 o                         
   6   3  18          3.46          3.44         1.83 o                         
   7   3  18         61.37         62.60         3.26 o                         
   8   3  18        154.41        159.24         3.36 o                         
   9   3  18         40.67         42.26         1.76 o                         
   0   4  18        218.75        188.75         3.73 o                         
   1   4  18         20.62         16.46         1.34 o                         
   2   4  18         67.12         55.36         2.15 o                         
   3   4  18         17.53         19.26         1.52 o                         
   4   4  18          1.06          0.28         1.59 o                         
   5   4  18         54.98         61.31         2.41 o                         
   6   4  18         16.21         14.45         2.05 o                         
   7   4  18         14.45         18.35         1.53 o                         
   8   4  18          1.43          2.07         1.49 o                         
   1   5  18         56.68         48.26         1.82 o                         
   2   5  18         16.76         18.65         1.48 o                         
   3   5  18          1.45          3.52         1.54 o                         
   4   5  18         27.45         26.79         1.74 o                         
   5   5  18         31.09         28.17         1.78 o                         
   6   5  18          1.14          1.55         1.36 o                         
   7   5  18         15.35         16.40         1.45 o                         
   0   6  18          0.29          2.28         1.79 o                         
   1   6  18         21.45         23.37         1.55 o                         
   2   6  18          1.64          1.79         1.27 o                         
   3   6  18         11.36         12.02         1.31 o                         
   4   6  18         22.32         23.80         1.43 o                         
   5   6  18         10.31         10.00         1.41 o                         
   2   0  19        115.79        117.65         2.56 o                         
   4   0  19        405.70        392.40         5.89 o                         
   6   0  19         17.07         19.87         2.01 o                         
   8   0  19         14.96         14.42         1.76 o                         
  10   0  19         19.15         19.06         1.68 o                         
   0   1  19        182.80        189.53         3.68 o                         
   1   1  19         18.54         20.30         1.16 o                         
   2   1  19          6.62          7.37         1.25 o                         
   3   1  19        144.20        162.52         2.67 o                         
   4   1  19        127.22        121.21         2.21 o                         
   5   1  19         29.91         32.03         1.48 o                         
   6   1  19         74.83         74.88         2.15 o                         
   7   1  19        104.75         99.74         2.57 o                         
   8   1  19         46.12         52.14         1.75 o                         
   9   1  19          2.27         -0.41         1.09 o                         
  10   1  19          0.62          1.35         1.71 o                         
   1   2  19         60.25         61.36         1.93 o                         
   2   2  19       1116.30       1078.69         9.16 o                         
   3   2  19        555.67        535.73         5.56 o                         
   4   2  19         63.36         66.08         2.09 o                         
   5   2  19         42.98         46.00         1.77 o                         
   6   2  19         32.25         32.61         1.59 o                         
   7   2  19         18.75         18.00         1.63 o                         
   8   2  19          7.20          9.54         1.27 o                         
   9   2  19        148.32        156.21         2.88 o                         
  10   2  19          5.25          4.34         1.56 o                         
   0   3  19          1.99          4.35         1.65 o                         
   1   3  19         77.98         75.37         1.96 o                         
   2   3  19        603.21        571.74         5.97 o                         
   3   3  19         92.49         94.93         2.53 o                         
   4   3  19        433.75        416.03         4.63 o                         
   5   3  19        102.58         95.98         2.59 o                         
   6   3  19         13.82         13.75         1.59 o                         
   7   3  19          9.31          9.64         2.22 o                         
   8   3  19        118.56        112.42         3.26 o                         
   9   3  19         36.88         36.05         1.69 o                         
   1   4  19         10.11         12.50         1.36 o                         
   2   4  19        549.18        542.07         5.36 o                         
   3   4  19         23.20         26.82         1.61 o                         
   4   4  19         14.65         15.37         1.66 o                         
   5   4  19          0.89          3.16         1.53 o                         
   6   4  19         73.71         69.03         2.37 o                         
   7   4  19          8.20          8.30         1.39 o                         
   8   4  19         14.89         17.42         1.71 o                         
   0   5  19          7.43          5.97         1.93 o                         
   1   5  19         29.95         29.11         1.53 o                         
   2   5  19         28.67         30.01         1.65 o                         
   3   5  19          1.20         -1.21         1.73 o                         
   4   5  19         29.40         28.82         1.73 o                         
   5   5  19         14.58         15.76         1.55 o                         
   6   5  19          6.90          5.77         1.44 o                         
   7   5  19         34.53         33.03         1.84 o                         
   1   6  19          6.89          5.32         1.27 o                         
   2   6  19         13.74         12.30         1.50 o                         
   3   6  19          0.26          1.93         1.26 o                         
   4   6  19         10.04         10.68         1.50 o                         
   0   0  20        328.60        307.79         6.70 o                         
   2   0  20        334.89        329.02         4.60 o                         
   4   0  20        402.89        417.64         5.36 o                         
   6   0  20        895.56        841.02        12.01 o                         
   8   0  20        148.88        134.46         3.69 o                         
  10   0  20          7.30          9.15         3.60 o                         
   1   1  20        300.04        273.19         3.49 o                         
   2   1  20         20.31         17.89         1.32 o                         
   3   1  20        163.32        181.22         2.57 o                         
   4   1  20         90.21         89.58         2.55 o                         
   5   1  20          1.62          2.96         1.40 o                         
   6   1  20         15.67         18.85         1.60 o                         
   7   1  20         39.31         32.42         1.54 o                         
   8   1  20          1.51          1.43         1.44 o                         
   9   1  20         10.00          7.96         1.06 o                         
  10   1  20         77.96         78.33         2.42 o                         
   0   2  20         14.79         14.43         1.69 o                         
   1   2  20         80.22         72.63         2.05 o                         
   2   2  20        379.75        359.06         3.80 o                         
   3   2  20        902.20        927.09         9.03 o                         
   4   2  20        164.79        161.52         2.82 o                         
   5   2  20         48.31         46.80         1.77 o                         
   6   2  20        146.22        146.97         3.06 o                         
   7   2  20         19.59         17.39         1.41 o                         
   8   2  20         18.49         20.21         1.43 o                         
   9   2  20         86.76         83.04         2.17 o                         
   1   3  20         78.03         62.98         1.94 o                         
   2   3  20        415.38        393.27         4.31 o                         
   3   3  20         31.95         27.40         1.56 o                         
   4   3  20        103.27         91.16         2.51 o                         
   5   3  20         10.16          7.57         1.72 o                         
   6   3  20          9.51          7.16         1.57 o                         
   7   3  20          0.51          1.35         1.53 o                         
   8   3  20         73.10         72.53         2.92 o                         
   9   3  20         11.42         11.70         1.41 o                         
   0   4  20        129.14        144.80         3.56 o                         
   1   4  20        139.13        143.18         2.55 o                         
   2   4  20         23.44         21.23         1.57 o                         
   3   4  20          9.01          7.61         1.59 o                         
   4   4  20         13.45         10.47         1.62 o                         
   5   4  20          8.15          9.18         1.55 o                         
   6   4  20         49.00         47.51         2.13 o                         
   7   4  20         16.26         16.67         1.57 o                         
   8   4  20         32.60         32.67         2.03 o                         
   1   5  20         27.60         29.37         1.69 o                         
   2   5  20         11.70         15.19         1.78 o                         
   3   5  20          1.32          2.37         1.40 o                         
   4   5  20         20.26         19.54         1.47 o                         
   5   5  20          6.67          5.74         1.37 o                         
   6   5  20          2.71          3.81         1.51 o                         
   0   6  20         39.07         39.77         2.46 o                         
   1   6  20          9.53          6.77         1.37 o                         
   2   6  20          2.56          1.41         1.32 o                         
   3   6  20          0.64          1.12         1.26 o                         
   4   6  20          3.96          3.81         1.56 o                         
   2   0  21         31.57         25.89         1.81 o                         
   4   0  21        207.55        198.01         4.07 o                         
   6   0  21        611.47        593.79         7.51 o                         
   8   0  21          3.75          0.34         1.58 o                         
  10   0  21         62.57         67.97         3.95 o                         
   0   1  21       3159.92       3564.74        44.43 o                         
   1   1  21        130.27        128.46         2.60 o                         
   2   1  21        194.05        178.04         2.86 o                         
   3   1  21          2.03          2.67         1.31 o                         
   4   1  21         40.41         43.19         1.88 o                         
   5   1  21         23.50         15.62         1.67 o                         
   6   1  21          5.45          5.52         1.62 o                         
   7   1  21         16.89         13.54         1.37 o                         
   8   1  21          1.97          2.15         1.19 o                         
   9   1  21          0.82          1.09         1.19 o                         
   1   2  21        170.78        164.68         2.56 o                         
   2   2  21         32.47         33.10         1.73 o                         
   3   2  21         54.99         50.68         1.88 o                         
   4   2  21         84.47         78.85         2.31 o                         
   5   2  21          9.26         11.54         1.47 o                         
   6   2  21         30.93         30.02         1.71 o                         
   7   2  21         29.60         26.42         1.93 o                         
   8   2  21          3.45          3.43         1.18 o                         
   9   2  21          2.43          3.74         1.26 o                         
   0   3  21          7.61          6.45         1.94 o                         
   1   3  21         84.48         74.82         2.18 o                         
   2   3  21        146.07        153.97         2.78 o                         
   3   3  21         52.21         49.92         1.85 o                         
   4   3  21        190.17        181.42         3.17 o                         
   5   3  21        102.74        112.90         2.95 o                         
   6   3  21         61.33         56.19         2.31 o                         
   7   3  21          5.08          3.86         1.42 o                         
   8   3  21          0.26          0.31         1.72 o                         
   1   4  21        208.13        190.30         3.01 o                         
   2   4  21         19.76         16.56         1.83 o                         
   3   4  21         11.56         16.16         1.62 o                         
   4   4  21         24.94         27.63         1.69 o                         
   5   4  21         12.49         13.25         1.57 o                         
   6   4  21         26.23         26.68         1.55 o                         
   7   4  21         19.31         16.74         1.39 o                         
   8   4  21          6.36          8.93         3.09 o                         
   0   5  21        181.32        189.91         4.35 o                         
   1   5  21         50.75         51.53         2.48 o                         
   2   5  21          0.72          1.04         1.36 o                         
   3   5  21          3.36          4.53         1.35 o                         
   4   5  21         49.91         54.81         2.06 o                         
   5   5  21        183.93        203.72         5.35 o                         
   6   5  21         16.38         18.93         1.41 o                         
   1   6  21          0.48          0.75         1.61 o                         
   2   6  21          2.93          5.57         1.36 o                         
   3   6  21          2.63          3.03         1.67 o                         
   0   0  22         84.01         89.09         4.19 o                         
   2   0  22         78.78         76.38         3.77 o                         
   4   0  22        322.54        293.17         5.15 o                         
   6   0  22        562.67        574.90         7.76 o                         
   8   0  22          2.36          6.00         1.56 o                         
   1   1  22          1.30          2.67         1.72 o                         
   2   1  22        122.75        119.23         2.71 o                         
   3   1  22        100.24        101.36         2.44 o                         
   4   1  22         31.25         31.26         1.65 o                         
   5   1  22         81.63         76.00         2.07 o                         
   6   1  22          1.25          1.72         1.47 o                         
   7   1  22         18.88         18.97         1.38 o                         
   8   1  22        261.63        270.50         3.58 o                         
   9   1  22         19.35         19.68         1.32 o                         
   0   2  22        228.98        250.41         4.87 o                         
   1   2  22         15.06         13.95         1.40 o                         
   2   2  22         74.05         67.84         2.14 o                         
   3   2  22         65.96         68.32         2.22 o                         
   4   2  22         92.50         85.23         2.41 o                         
   5   2  22         86.12         80.65         2.86 o                         
   6   2  22         44.16         45.50         1.91 o                         
   7   2  22         63.35         61.40         2.89 o                         
   8   2  22         10.37          8.25         1.21 o                         
   9   2  22          3.12          3.30         1.28 o                         
   1   3  22         43.59         39.23         1.93 o                         
   2   3  22         11.62         16.18         1.52 o                         
   3   3  22         33.58         41.31         1.75 o                         
   4   3  22         33.37         34.50         1.96 o                         
   5   3  22         19.04         17.82         1.67 o                         
   6   3  22         24.06         23.53         2.15 o                         
   7   3  22         14.72         17.31         1.44 o                         
   8   3  22         18.43         24.57         1.64 o                         
   0   4  22        164.22        175.11         5.12 o                         
   1   4  22        195.02        179.03         3.19 o                         
   2   4  22          8.94         12.05         1.61 o                         
   3   4  22         97.96         99.68         2.70 o                         
   4   4  22         54.04         51.87         2.30 o                         
   5   4  22          4.18          3.25         1.36 o                         
   6   4  22          3.04          4.23         1.41 o                         
   7   4  22          2.48          2.89         1.41 o                         
   1   5  22          1.79          3.24         1.46 o                         
   2   5  22         15.70         16.69         1.47 o                         
   3   5  22         34.87         36.65         2.16 o                         
   4   5  22         52.84         54.05         1.97 o                         
   5   5  22         10.49         11.59         1.34 o                         
   6   5  22         21.74         22.32         2.28 o                         
   0   6  22         20.55         20.32         2.10 o                         
   1   6  22          2.94          5.64         1.49 o                         
   2   6  22          0.05          1.25         1.46 o                         
   3   6  22          1.51         -0.73         1.98 o                         
   2   0  23         31.73         34.38         4.14 o                         
   4   0  23        234.31        228.09         5.01 o                         
   6   0  23        104.88        104.29         3.52 o                         
   8   0  23        125.06        126.24         3.89 o                         
   0   1  23          5.55          8.57         2.95 o                         
   1   1  23        143.42        132.27         2.80 o                         
   2   1  23        570.50        581.65         6.47 o                         
   3   1  23         29.18         31.15         1.67 o                         
   4   1  23        117.77        113.19         2.80 o                         
   5   1  23          5.06          5.27         1.58 o                         
   6   1  23         12.42         12.27         1.53 o                         
   7   1  23         36.01         34.31         1.84 o                         
   8   1  23         14.19         13.33         1.18 o                         
   9   1  23         46.11         40.38         1.60 o                         
   1   2  23        106.90        103.61         2.45 o                         
   2   2  23        305.84        313.03         3.82 o                         
   3   2  23        149.92        153.52         2.97 o                         
   4   2  23         28.72         31.65         1.74 o                         
   5   2  23         78.03         79.73         2.49 o                         
   6   2  23         26.86         26.79         1.66 o                         
   7   2  23          9.52          7.92         1.41 o                         
   8   2  23          7.54          9.10         1.24 o                         
   9   2  23          7.30          9.21         2.33 o                         
   0   3  23        150.75        153.09         4.00 o                         
   1   3  23          6.63          2.74         1.45 o                         
   2   3  23        200.69        184.63         2.97 o                         
   3   3  23          8.03          3.88         1.47 o                         
   4   3  23         90.55         80.28         2.58 o                         
   5   3  23         32.21         33.70         1.75 o                         
   6   3  23         11.04          8.41         1.51 o                         
   7   3  23          7.38          6.30         1.29 o                         
   8   3  23         14.71         22.57         1.50 o                         
   1   4  23         79.12         82.71         2.70 o                         
   2   4  23         70.43         62.83         2.17 o                         
   3   4  23          8.45          6.38         1.76 o                         
   4   4  23         23.03         24.45         1.62 o                         
   5   4  23          3.68          4.03         1.40 o                         
   6   4  23          7.36         11.21         1.39 o                         
   7   4  23         22.37         18.97         1.59 o                         
   0   5  23        240.34        257.29         8.23 o                         
   1   5  23         14.01         13.95         1.53 o                         
   2   5  23          2.93          3.79         1.38 o                         
   3   5  23          2.44          3.62         1.26 o                         
   4   5  23         13.54         13.63         1.31 o                         
   5   5  23         13.89         16.95         1.48 o                         
   1   6  23          2.64          6.51         1.85 o                         
   2   6  23          2.76          3.55         2.04 o                         
   0   0  24        710.08        755.64        32.51 o                         
   2   0  24          8.51         12.28         2.93 o                         
   4   0  24         46.07         42.90         2.99 o                         
   6   0  24         29.09         23.80         2.09 o                         
   8   0  24         16.77         17.25         1.80 o                         
   1   1  24        165.57        145.73         3.00 o                         
   2   1  24          1.83          2.59         1.66 o                         
   3   1  24         23.63         23.26         1.68 o                         
   4   1  24        238.46        230.44         3.51 o                         
   5   1  24          5.33          2.70         1.69 o                         
   6   1  24         29.17         29.76         1.67 o                         
   7   1  24         24.52         19.59         1.35 o                         
   8   1  24         21.79         22.31         1.90 o                         
   9   1  24         35.30         42.21         1.77 o                         
   0   2  24        765.55        786.79        11.52 o                         
   1   2  24        401.83        378.55         4.68 o                         
   2   2  24        139.10        151.35         2.92 o                         
   3   2  24         19.11         18.56         1.62 o                         
   4   2  24          4.23          6.45         1.55 o                         
   5   2  24        121.11        121.02         2.66 o                         
   6   2  24         31.84         32.03         1.67 o                         
   7   2  24          0.71          0.18         1.20 o                         
   8   2  24          0.20         -0.56         1.17 o                         
   1   3  24          8.74          5.40         1.71 o                         
   2   3  24         47.06         43.14         1.94 o                         
   3   3  24         13.48         14.92         1.63 o                         
   4   3  24        122.06        117.60         2.87 o                         
   5   3  24         36.02         36.94         2.40 o                         
   6   3  24         14.13         14.91         1.39 o                         
   7   3  24         21.85         22.19         1.56 o                         
   8   3  24         23.77         22.03         3.43 o                         
   0   4  24        355.57        372.78         7.02 o                         
   1   4  24         54.54         61.53         2.55 o                         
   2   4  24        112.62        104.44         2.84 o                         
   3   4  24         43.91         44.91         2.16 o                         
   4   4  24          8.94         10.27         1.40 o                         
   5   4  24         11.18         14.46         1.48 o                         
   6   4  24         21.07         18.77         1.51 o                         
   7   4  24         30.43         26.39         4.92 o                         
   1   5  24         10.03         12.51         1.68 o                         
   2   5  24         11.92         13.92         1.51 o                         
   3   5  24         14.37         15.04         1.26 o                         
   4   5  24          7.34          4.71         1.44 o                         
   5   5  24         19.29         27.64         2.31 o                         
   0   6  24         89.04        104.35         4.43 o                         
   1   6  24          6.53          8.89         3.30 o                         
   2   0  25        381.24        375.53         8.28 o                         
   4   0  25        132.50         96.06         3.87 o                         
   6   0  25         13.84         17.95         2.76 o                         
   8   0  25          0.48         -0.46         1.73 o                         
   0   1  25        340.71        360.52         7.00 o                         
   1   1  25        217.57        202.62         4.09 o                         
   2   1  25         52.03         58.36         2.27 o                         
   3   1  25          1.99          5.49         1.74 o                         
   4   1  25        367.99        350.52         4.61 o                         
   5   1  25         11.23          7.61         1.60 o                         
   6   1  25         15.59         18.07         1.78 o                         
   7   1  25         14.32         12.11         1.30 o                         
   8   1  25         18.32         18.45         1.31 o                         
   1   2  25        151.15        142.26         3.03 o                         
   2   2  25         56.86         62.29         2.22 o                         
   3   2  25         25.11         29.88         1.83 o                         
   4   2  25          3.47          4.66         1.66 o                         
   5   2  25        180.95        184.43         3.69 o                         
   6   2  25          4.40          3.54         1.36 o                         
   7   2  25          5.50          9.80         1.51 o                         
   8   2  25          2.48          3.42         1.38 o                         
   0   3  25          4.20          7.97         2.34 o                         
   1   3  25          2.92          1.39         1.76 o                         
   2   3  25          1.62          1.22         1.69 o                         
   3   3  25         29.58         35.63         1.75 o                         
   4   3  25          9.65         10.70         1.56 o                         
   5   3  25         10.74         10.35         1.41 o                         
   6   3  25        113.70        121.19         2.58 o                         
   7   3  25          5.72          7.16         1.55 o                         
   1   4  25          6.31          7.36         2.02 o                         
   2   4  25         27.06         29.28         1.97 o                         
   3   4  25         77.65         83.83         2.30 o                         
   4   4  25         27.62         27.81         1.57 o                         
   5   4  25         11.65         10.89         1.34 o                         
   6   4  25          9.09          8.20         1.39 o                         
   0   5  25        354.59        384.60         7.59 o                         
   1   5  25         53.72         56.97         2.20 o                         
   2   5  25         59.71         57.13         2.07 o                         
   3   5  25         19.43         21.75         1.51 o                         
   4   5  25         19.69         21.10         2.46 o                         
   0   0  26         17.53         16.12         6.06 o                         
   2   0  26        556.58        530.61        11.41 o                         
   4   0  26        215.38        170.36         5.56 o                         
   6   0  26         34.10         32.37         2.83 o                         
   8   0  26         43.85         51.51         3.96 o                         
   1   1  26        123.08        117.43         3.46 o                         
   2   1  26        342.01        337.44         4.81 o                         
   3   1  26         39.24         39.79         2.20 o                         
   4   1  26        146.28        139.40         3.41 o                         
   5   1  26          0.87          0.70         1.57 o                         
   6   1  26         54.91         57.14         2.44 o                         
   7   1  26         31.13         30.54         1.57 o                         
   8   1  26         12.13         10.57         1.59 o                         
   0   2  26         43.80         45.92         4.23 o                         
   1   2  26        121.60        118.77         3.17 o                         
   2   2  26         25.19         25.03         1.90 o                         
   3   2  26         24.68         28.46         1.86 o                         
   4   2  26         45.53         42.73         2.00 o                         
   5   2  26         29.05         32.56         2.18 o                         
   6   2  26          2.99          1.42         1.31 o                         
   7   2  26         62.47         75.35         1.96 o                         
   8   2  26          1.14          0.33         1.42 o                         
   1   3  26          3.97          6.42         1.81 o                         
   2   3  26         52.24         54.59         2.40 o                         
   3   3  26          6.40          5.67         1.69 o                         
   4   3  26         23.17         20.38         1.58 o                         
   5   3  26          9.21         10.76         1.33 o                         
   6   3  26         13.78          9.92         1.23 o                         
   7   3  26         20.64         20.17         1.68 o                         
   0   4  26        180.25        180.81         5.14 o                         
   1   4  26          7.28          7.40         1.58 o                         
   2   4  26          4.21          5.46         1.51 o                         
   3   4  26         60.83         67.53         2.13 o                         
   4   4  26         45.11         50.74         1.93 o                         
   5   4  26         33.91         42.17         2.73 o                         
   6   4  26          0.65          4.67         3.49 o                         
   1   5  26         29.95         28.97         1.91 o                         
   2   5  26        149.18        146.25         4.60 o                         
   3   5  26         11.31         12.67         1.64 o                         
   4   5  26          7.45          3.63         2.10 o                         
   2   0  27         49.20         46.80         3.99 o                         
   4   0  27        118.77         99.48         4.25 o                         
   6   0  27          9.83         10.30         1.92 o                         
   8   0  27          1.28          1.03         3.09 o                         
   0   1  27        599.97        664.10        11.39 o                         
   1   1  27         81.64         78.93         3.12 o                         
   2   1  27        119.47        103.38         3.53 o                         
   3   1  27         45.42         46.21         2.51 o                         
   4   1  27         46.06         42.82         2.26 o                         
   5   1  27          3.98          4.04         1.52 o                         
   6   1  27        101.22        107.98         2.41 o                         
   7   1  27         20.78         16.60         1.75 o                         
   8   1  27          1.40          0.57         1.43 o                         
   1   2  27         66.56         66.96         2.77 o                         
   2   2  27          3.36          3.97         1.98 o                         
   3   2  27          7.16          7.11         1.68 o                         
   4   2  27         29.79         27.14         1.86 o                         
   5   2  27          1.28          2.16         1.37 o                         
   6   2  27          0.37          3.16         1.28 o                         
   7   2  27         23.17         32.17         2.39 o                         
   0   3  27          9.35          2.87         2.60 o                         
   1   3  27          4.97          7.26         1.71 o                         
   2   3  27          6.20          5.16         1.83 o                         
   3   3  27         36.03         37.97         2.12 o                         
   4   3  27         30.08         30.07         1.77 o                         
   5   3  27          1.64          4.65         1.44 o                         
   6   3  27         15.89         19.47         1.52 o                         
   7   3  27         20.92         14.76         3.43 o                         
   1   4  27         24.06         24.68         2.00 o                         
   2   4  27          2.86          4.84         1.46 o                         
   3   4  27         81.44         90.26         3.08 o                         
   4   4  27         22.82         20.88         1.49 o                         
   5   4  27         20.55         21.24         1.62 o                         
   0   5  27         11.43         10.06         2.92 o                         
   1   5  27          5.72          8.23         1.70 o                         
   2   5  27         18.21         16.04         1.76 o                         
   3   5  27         74.94         96.53         5.58 o                         
   0   0  28         19.51         24.57         5.82 o                         
   2   0  28         93.23        108.11        11.05 o                         
   4   0  28         61.37         55.74         3.42 o                         
   6   0  28         13.76         13.04         1.79 o                         
   8   0  28          1.68          1.11         2.12 o                         
   1   1  28        218.87        204.38         4.94 o                         
   2   1  28         53.21         55.97         3.35 o                         
   3   1  28         16.08         15.43         2.27 o                         
   4   1  28         38.99         41.82         2.31 o                         
   5   1  28          0.69          2.70         1.36 o                         
   6   1  28         57.06         62.54         1.88 o                         
   7   1  28         19.60         16.03         2.66 o                         
   0   2  28        306.36        325.48         7.97 o                         
   1   2  28          2.37          1.50         2.09 o                         
   2   2  28         14.03         12.59         2.03 o                         
   3   2  28         49.06         55.32         2.62 o                         
   4   2  28          5.54          7.87         1.73 o                         
   5   2  28          9.92         10.78         1.43 o                         
   6   2  28          7.44          8.42         1.26 o                         
   7   2  28          7.74          4.47         2.82 o                         
   1   3  28         11.60          9.61         2.14 o                         
   2   3  28          1.72          1.78         1.76 o                         
   3   3  28         27.27         35.97         1.90 o                         
   4   3  28          6.15          5.30         1.74 o                         
   5   3  28          1.19          2.62         1.38 o                         
   6   3  28         29.89         38.60         3.13 o                         
   0   4  28         29.08         29.57         2.77 o                         
   1   4  28         24.57         23.97         1.98 o                         
   2   4  28          6.00          6.99         1.56 o                         
   3   4  28          0.29          2.32         1.40 o                         
   4   4  28          9.24          7.41         2.60 o                         
   5   4  28         74.18         64.37         4.63 o                         
   1   5  28         13.52         13.32         3.96 o                         
   2   5  28         23.65         38.10         5.49 o                         
   2   0  29        756.24        793.89        14.76 o                         
   4   0  29         60.36         59.53         4.11 o                         
   6   0  29          8.87         14.20         2.49 o                         
   0   1  29         11.75         15.73         3.79 o                         
   1   1  29        151.09        145.98         3.86 o                         
   2   1  29         93.21         89.26         3.89 o                         
   3   1  29        213.56        214.83         4.61 o                         
   4   1  29         88.60        103.19         3.40 o                         
   5   1  29         12.95         16.63         1.56 o                         
   6   1  29         34.67         30.09         1.62 o                         
   7   1  29         10.81         12.62         1.96 o                         
   1   2  29          4.12          3.23         1.98 o                         
   2   2  29         29.54         31.27         2.35 o                         
   3   2  29         17.55         19.87         2.45 o                         
   4   2  29         26.64         29.52         1.87 o                         
   5   2  29         39.38         46.75         1.93 o                         
   6   2  29         11.63         16.40         1.59 o                         
   7   2  29          7.46         10.47         3.95 o                         
   0   3  29          9.03          9.98         2.41 o                         
   1   3  29         23.03         18.75         2.07 o                         
   2   3  29         12.85         13.92         1.73 o                         
   3   3  29         29.36         34.69         2.01 o                         
   4   3  29         17.87         19.78         1.83 o                         
   5   3  29          7.61          6.86         1.58 o                         
   1   4  29         23.87         24.16         1.90 o                         
   2   4  29         21.47         25.19         1.95 o                         
   3   4  29          2.89          2.04         1.67 o                         
   4   4  29          5.96          9.61         3.43 o                         
   0   0  30          7.21          6.70         5.16 o                         
   2   0  30         59.84         63.57         5.72 o                         
   4   0  30        458.64        442.57         8.78 o                         
   6   0  30          4.44          5.96         2.85 o                         
   1   1  30         16.43         17.05         2.29 o                         
   2   1  30        169.13        156.41         4.39 o                         
   3   1  30         47.88         51.05         4.11 o                         
   4   1  30         83.36         84.16         2.75 o                         
   5   1  30          1.84          0.64         1.38 o                         
   6   1  30         31.55         31.53         2.21 o                         
   7   1  30          7.47         11.84         4.98 o                         
   0   2  30         40.08         51.22         6.65 o                         
   1   2  30         20.99         21.74         2.50 o                         
   2   2  30         82.38         88.86         3.36 o                         
   3   2  30          8.18         10.02         1.86 o                         
   4   2  30         29.41         28.88         1.74 o                         
   5   2  30          6.54         12.68         1.37 o                         
   6   2  30          0.56         -0.91         2.15 o                         
   1   3  30         38.55         37.56         2.28 o                         
   2   3  30          3.17          3.41         1.96 o                         
   3   3  30         36.19         47.44         2.21 o                         
   4   3  30         19.72         20.55         1.92 o                         
   5   3  30          8.26          9.10         2.10 o                         
   0   4  30         56.03         66.17         5.32 o                         
   1   4  30         38.70         36.47         2.37 o                         
   2   4  30         19.09         18.37         1.82 o                         
   3   4  30          0.15         -1.08         1.67 o                         
   2   0  31          8.05         15.15         3.92 o                         
   4   0  31        460.01        461.64        12.44 o                         
   6   0  31         40.55         33.04         4.43 o                         
   0   1  31          1.48         -2.45        10.90 o                         
   1   1  31          3.14          2.22         2.53 o                         
   2   1  31          6.06          4.88         2.01 o                         
   3   1  31         79.75         80.76         3.10 o                         
   4   1  31         27.91         29.51         1.78 o                         
   5   1  31         27.14         33.84         2.35 o                         
   6   1  31         64.99         69.70         2.84 o                         
   1   2  31         37.63         32.80         3.92 o                         
   2   2  31         10.91         11.11         1.79 o                         
   3   2  31          5.54          3.86         1.70 o                         
   4   2  31          7.86          8.06         2.26 o                         
   5   2  31          1.19         -0.97         1.42 o                         
   0   3  31         84.22        110.53         5.33 o                         
   1   3  31          9.98          7.39         1.89 o                         
   2   3  31          0.05         -1.61         1.61 o                         
   3   3  31         17.63         18.83         1.80 o                         
   4   3  31         14.05         17.03         2.25 o                         
   1   4  31         27.82         30.74         2.64 o                         
   2   4  31          3.99          3.09         2.57 o                         
   0   0  32         33.30         21.19         4.31 o                         
   2   0  32        278.60        296.63        12.86 o                         
   4   0  32        114.27        116.70         4.04 o                         
   1   1  32          8.23          5.21         2.01 o                         
   2   1  32         15.86         18.59         2.29 o                         
   3   1  32         14.02          8.41         2.07 o                         
   4   1  32          8.85          9.58         2.12 o                         
   5   1  32         11.69          5.94         1.63 o                         
   0   2  32         41.69         39.71         3.32 o                         
   1   2  32         22.05         20.86         2.08 o                         
   2   2  32         21.72         22.73         2.14 o                         
   3   2  32          0.35          1.16         1.80 o                         
   4   2  32         11.02         10.86         1.63 o                         
   5   2  32         22.10         20.35         2.67 o                         
   1   3  32          9.17         14.48         1.92 o                         
   2   3  32         12.94         15.45         2.23 o                         
   3   3  32          4.38          6.12         1.72 o                         
   4   3  32         22.87         16.16         2.36 o                         
   2   0  33         51.82         57.93         8.40 o                         
   4   0  33         73.10         79.69         4.05 o                         
   0   1  33         39.72         40.07         5.92 o                         
   1   1  33          3.29          2.84         2.14 o                         
   2   1  33         17.15         16.57         2.65 o                         
   3   1  33         24.72         26.62         2.26 o                         
   4   1  33         34.08         36.30         2.65 o                         
   5   1  33          6.54          5.15         2.15 o                         
   1   2  33         19.44         13.88         1.97 o                         
   2   2  33          5.10          5.09         1.89 o                         
   3   2  33          6.06          5.55         2.10 o                         
   4   2  33          3.23          2.60         2.03 o                         
   0   3  33         37.59         47.60         3.83 o                         
   1   3  33         14.15          7.63         1.93 o                         
   2   3  33         39.60         40.96         2.97 o                         
   3   3  33         24.06         21.46         3.18 o                         
   0   0  34         65.32         76.25         5.40 o                         
   2   0  34         73.12         79.29         4.91 o                         
   4   0  34        115.73        111.29        13.04 o                         
   1   1  34          2.46          0.57         1.74 o                         
   2   1  34         30.69         36.79         2.85 o                         
   3   1  34          8.06         11.31         2.14 o                         
   4   1  34         14.69         13.65         1.98 o                         
   0   2  34          4.39          3.58         2.67 o                         
   1   2  34          6.77          4.72         1.82 o                         
   2   2  34          0.06         -2.04         2.23 o                         
   3   2  34          1.61         -0.18         1.58 o                         
   1   3  34         14.84         14.93         3.43 o                         
   2   0  35          6.69          3.48         5.32 o                         
   4   0  35         18.99         14.42         3.26 o                         
   0   1  35          2.77          7.97         2.46 o                         
   1   1  35          1.37          0.38         1.89 o                         
   2   1  35         14.40         14.43         1.90 o                         
   3   1  35          9.06         11.14         1.88 o                         
   1   2  35         11.18         10.46         2.38 o                         
   2   2  35          5.55          6.63         2.57 o                         
   0   0  36          0.86          1.72         4.46 o                         
   2   0  36         25.86         18.74         5.06 o                         
   1   1  36          1.63          4.18         2.71 o                         
   2   1  36         11.45          9.91         2.01 o                         
                                                                                
