# Supplementary material for: Two forms of (naphthalen-1-yl)boronic acid
Source: Acta Crystallogr E Crystallogr Commun. 2016 Aug 12;72(Pt 9):1285–9. doi: 10.1107/S2056989016012494 (PMC5120708; doi:10.1107/S2056989016012494)
Supplement: Supplementary file 4 [file e-72-01285-2sup3.hkl]

data_2                                                                          
_shelx_title ' a1_a.res in P2(1)/c'                                             
_shelx_refln_list_code          4                                               
_shelx_F_calc_maximum      107.20                                               
_exptl_crystal_F_000       360.00                                               
_reflns_d_resolution_high  0.7899                                               
                                                                                
loop_                                                                           
 _space_group_symop_operation_xyz                                               
 'x, y, z'                                                                      
 '-x, y+1/2, -z+1/2'                                                            
 '-x, -y, -z'                                                                   
 'x, -y-1/2, z-1/2'                                                             
                                                                                
_cell_length_a    14.8469                                                       
_cell_length_b     6.1023                                                       
_cell_length_c     9.6797                                                       
_cell_angle_alpha  90.000                                                       
_cell_angle_beta   93.978                                                       
_cell_angle_gamma  90.000                                                       
                                                                                
_shelx_F_squared_multiplier     1.000                                           
                                                                                
loop_                                                                           
 _refln_index_h                                                                 
 _refln_index_k                                                                 
 _refln_index_l                                                                 
 _refln_F_squared_calc                                                          
 _refln_F_squared_meas                                                          
 _refln_F_squared_sigma                                                         
 _refln_observed_status                                                         
   1   0   0        643.48        658.56         9.66 o                         
   2   0   0       2235.21       2119.34        20.28 o                         
   3   0   0       1418.56       1312.76        12.82 o                         
   4   0   0        264.03        267.30         2.99 o                         
   5   0   0        136.52        132.16         1.38 o                         
   6   0   0       1337.99       1292.36        10.25 o                         
   7   0   0        126.70        109.52         1.50 o                         
   8   0   0       1005.46        980.29         9.02 o                         
   9   0   0        763.53        800.59         8.03 o                         
  10   0   0         94.69         87.22         2.30 o                         
  11   0   0         16.87         17.96         1.96 o                         
  12   0   0        248.63        242.73         3.43 o                         
  13   0   0          0.99          1.84         1.25 o                         
  14   0   0          2.68          3.48         1.15 o                         
  15   0   0          8.04          9.34         1.12 o                         
  16   0   0         17.08         16.04         3.56 o                         
  17   0   0         21.02         23.81         1.97 o                         
  18   0   0          0.07          0.55         1.07 o                         
   1   1   0        512.07        467.05         3.02 o                         
   2   1   0        894.44        861.25         5.66 o                         
   3   1   0       4041.02       3911.25        25.36 o                         
   4   1   0       2551.57       2539.29        15.90 o                         
   5   1   0       1895.08       1841.69        10.61 o                         
   6   1   0        483.78        460.59         2.93 o                         
   7   1   0        101.59        112.29         1.10 o                         
   8   1   0          2.90          1.72         0.57 o                         
   9   1   0         46.40         50.46         1.08 o                         
  10   1   0        635.88        639.08         5.27 o                         
  11   1   0        328.75        320.79         4.01 o                         
  12   1   0        261.46        243.05         2.40 o                         
  13   1   0         21.59         24.31         1.16 o                         
  14   1   0        114.21        116.22         2.44 o                         
  15   1   0          7.54          6.78         1.55 o                         
  16   1   0         17.34         15.38         1.14 o                         
  17   1   0          0.14          0.06         0.79 o                         
  18   1   0          2.05          1.93         0.64 o                         
   0   2   0       2617.38       2538.85        26.34 o                         
   1   2   0        543.47        515.03         3.35 o                         
   2   2   0         45.43         42.92         0.51 o                         
   3   2   0        926.83        972.18         5.91 o                         
   4   2   0        172.99        192.25         1.35 o                         
   5   2   0        866.79        874.80         5.31 o                         
   6   2   0        213.54        205.46         1.53 o                         
   7   2   0        423.16        412.05         3.13 o                         
   8   2   0         25.69         24.48         0.84 o                         
   9   2   0          0.69         -0.91         0.91 o                         
  10   2   0          2.71          3.43         1.09 o                         
  11   2   0         45.55         44.97         1.27 o                         
  12   2   0        235.84        231.63         2.67 o                         
  13   2   0          4.31          4.51         0.98 o                         
  14   2   0        103.98        112.27         1.94 o                         
  15   2   0         23.03         20.23         1.52 o                         
  16   2   0         15.86         13.80         0.97 o                         
  17   2   0          1.54          0.97         0.60 o                         
  18   2   0          4.24          2.03         0.90 o                         
   1   3   0          1.34          1.87         0.39 o                         
   2   3   0         82.55         94.92         1.06 o                         
   3   3   0        526.56        555.77         3.85 o                         
   4   3   0        490.53        545.38         3.95 o                         
   5   3   0        427.21        468.83         3.34 o                         
   6   3   0          1.67          1.66         0.72 o                         
   7   3   0          0.40          1.67         0.88 o                         
   8   3   0          0.89          1.06         0.96 o                         
   9   3   0         16.91         17.82         1.01 o                         
  10   3   0          6.01          8.73         0.80 o                         
  11   3   0         32.30         30.46         1.03 o                         
  12   3   0          7.50          6.42         0.99 o                         
  13   3   0          0.25         -0.47         0.90 o                         
  14   3   0         10.49         11.87         1.06 o                         
  15   3   0          8.95         10.11         1.18 o                         
  16   3   0          9.89         12.73         1.19 o                         
  17   3   0         84.39         90.94         2.62 o                         
   0   4   0         19.52         19.83         1.21 o                         
   1   4   0         26.69         28.53         0.83 o                         
   2   4   0        150.12        148.66         1.60 o                         
   3   4   0        116.89        118.67         1.56 o                         
   4   4   0         70.93         74.33         1.38 o                         
   5   4   0         52.83         54.40         1.49 o                         
   6   4   0          1.15          1.08         0.79 o                         
   7   4   0          1.76          2.14         0.70 o                         
   8   4   0         58.69         45.81         1.16 o                         
   9   4   0         53.10         36.20         1.46 o                         
  10   4   0         55.48         60.40         1.45 o                         
  11   4   0         39.37         38.29         1.33 o                         
  12   4   0        138.44        137.85         2.24 o                         
  13   4   0         30.31         31.66         1.65 o                         
  14   4   0          4.49          4.21         0.80 o                         
  15   4   0         19.90         16.72         3.04 o                         
  16   4   0         28.34         31.68         1.64 o                         
   1   5   0          1.88          1.65         0.68 o                         
   2   5   0         10.32         11.29         0.71 o                         
   3   5   0         43.78         42.31         1.06 o                         
   4   5   0         44.09         42.73         1.06 o                         
   5   5   0         69.60         65.57         1.31 o                         
   6   5   0         32.73         29.03         0.97 o                         
   7   5   0         21.61         16.57         0.92 o                         
   8   5   0          4.52          3.99         0.75 o                         
   9   5   0         88.00         82.93         1.46 o                         
  10   5   0         62.75         62.22         2.01 o                         
  11   5   0          0.08         -0.13         0.73 o                         
  12   5   0        204.77        210.93         3.12 o                         
  13   5   0         18.08         18.48         1.34 o                         
  14   5   0          2.70          2.64         0.90 o                         
   0   6   0        571.30        591.87         7.33 o                         
   1   6   0         48.14         46.66         1.23 o                         
   2   6   0        310.03        322.95         2.89 o                         
   3   6   0          0.23          0.48         0.69 o                         
   4   6   0          2.99          2.77         0.70 o                         
   5   6   0          2.41          3.00         0.73 o                         
   6   6   0          2.64          3.43         1.07 o                         
   7   6   0         65.45         71.52         1.77 o                         
   8   6   0          8.12          5.14         0.91 o                         
   9   6   0          0.12         -0.27         0.65 o                         
  10   6   0         15.82         14.94         0.91 o                         
  11   6   0          6.01          4.78         0.61 o                         
   1   7   0          0.93          0.70         0.62 o                         
   2   7   0          6.01          5.22         0.70 o                         
   3   7   0          0.03         -0.71         0.71 o                         
   4   7   0          2.54          2.12         0.64 o                         
   5   7   0          9.42          8.63         0.87 o                         
   6   7   0          7.31          4.44         0.84 o                         
   7   7   0         81.81         72.51         3.90 o                         
 -18   1   1          0.76          0.67         0.87 o                         
 -17   1   1          0.75          0.17         0.59 o                         
 -16   1   1          4.12          4.02         0.96 o                         
 -15   1   1          0.08          2.18         0.85 o                         
 -14   1   1         16.77         15.57         1.12 o                         
 -13   1   1         11.51         11.18         0.97 o                         
 -12   1   1        245.36        239.39         3.03 o                         
 -11   1   1         16.54         17.26         1.29 o                         
 -10   1   1        117.86        105.40         2.04 o                         
  -9   1   1          0.08         -0.26         0.75 o                         
  -8   1   1         42.86         46.91         0.93 o                         
  -7   1   1       1052.19       1104.47         7.12 o                         
  -6   1   1        164.64        176.08         1.33 o                         
  -5   1   1          0.00         -0.24         0.24 o                         
  -4   1   1          0.10          0.58         0.22 o                         
  -3   1   1        594.91        577.26         3.77 o                         
  -2   1   1          6.68          8.64         0.26 o                         
  -1   1   1       1469.11       1399.88         9.36 o                         
   0   1   1       2879.95       2824.85        17.87 o                         
   1   1   1        411.39        377.15         2.41 o                         
   2   1   1       5185.53       5160.84        32.60 o                         
   3   1   1        213.97        211.92         1.54 o                         
   4   1   1        933.87        914.89         5.82 o                         
   5   1   1        993.97       1025.57         6.02 o                         
   6   1   1        210.82        232.86         1.67 o                         
   7   1   1        453.21        460.95         3.06 o                         
   8   1   1        111.33        116.42         1.20 o                         
   9   1   1         88.11         90.28         1.29 o                         
  10   1   1        144.16        142.01         1.78 o                         
  11   1   1          0.58          1.13         0.77 o                         
  12   1   1        175.97        167.49         2.34 o                         
  13   1   1         12.36         15.24         1.54 o                         
  14   1   1        298.02        298.56         3.72 o                         
  15   1   1          8.85          6.87         1.04 o                         
  16   1   1          7.76          6.22         0.75 o                         
  17   1   1          0.11         -0.59         0.59 o                         
  18   1   1          2.14          2.81         0.72 o                         
 -18   2   1          0.07         -0.58         0.58 o                         
 -17   2   1          9.54          8.55         1.04 o                         
 -16   2   1         14.89         12.31         0.92 o                         
 -15   2   1         23.22         23.83         1.30 o                         
 -14   2   1          1.25          2.08         0.85 o                         
 -13   2   1         11.22         11.63         1.16 o                         
 -12   2   1        220.99        210.40         2.37 o                         
 -11   2   1         11.01         10.92         0.89 o                         
 -10   2   1         25.78         19.21         1.15 o                         
  -9   2   1         38.29         40.67         1.41 o                         
  -8   2   1          1.23          0.39         0.64 o                         
  -7   2   1         31.25         28.52         0.73 o                         
  -6   2   1         22.75         26.05         0.76 o                         
  -5   2   1         21.40         26.71         0.59 o                         
  -4   2   1        785.53        829.11         5.23 o                         
  -3   2   1       3093.17       3170.83        18.87 o                         
  -2   2   1          0.33          0.85         0.26 o                         
  -1   2   1         88.60         75.13         0.72 o                         
   0   2   1         20.12         18.49         0.35 o                         
   1   2   1         51.71         45.18         0.51 o                         
   2   2   1        338.99        304.48         2.05 o                         
   3   2   1        705.18        721.10         4.37 o                         
   4   2   1       1344.57       1467.90         8.88 o                         
   5   2   1         57.21         48.85         0.74 o                         
   6   2   1         90.28         81.77         1.06 o                         
   7   2   1        788.19        830.24         5.77 o                         
   8   2   1          0.02         -0.06         0.76 o                         
   9   2   1        126.10        134.93         1.83 o                         
  10   2   1         65.66         60.22         1.35 o                         
  11   2   1         45.33         40.69         1.13 o                         
  12   2   1        146.36        145.00         1.75 o                         
  13   2   1        104.37        104.68         2.03 o                         
  14   2   1          6.71          6.17         0.84 o                         
  15   2   1          9.68          9.57         1.32 o                         
  16   2   1         23.70         24.78         1.08 o                         
  17   2   1          4.45          5.14         0.73 o                         
 -17   3   1          2.19          2.03         0.98 o                         
 -16   3   1          5.05          5.05         0.75 o                         
 -15   3   1          2.38          4.58         0.84 o                         
 -14   3   1          1.52          1.21         1.24 o                         
 -13   3   1          0.70          0.57         0.91 o                         
 -12   3   1          6.79          6.04         0.89 o                         
 -11   3   1          0.85          1.27         0.79 o                         
 -10   3   1         19.99         20.97         0.99 o                         
  -9   3   1         30.69         29.19         0.99 o                         
  -8   3   1         34.87         34.73         1.16 o                         
  -7   3   1         80.51         87.44         1.53 o                         
  -6   3   1         86.34         88.65         1.44 o                         
  -5   3   1          8.33         12.18         0.71 o                         
  -4   3   1          0.09          1.61         0.54 o                         
  -3   3   1         63.77         63.51         0.94 o                         
  -2   3   1         18.42         19.86         0.57 o                         
  -1   3   1        188.48        184.42         1.59 o                         
   0   3   1        779.52        769.33         5.15 o                         
   1   3   1        448.49        435.12         3.14 o                         
   2   3   1         63.66         64.85         0.90 o                         
   3   3   1        211.25        221.05         1.89 o                         
   4   3   1         80.84         78.79         1.04 o                         
   5   3   1        167.73        141.77         1.52 o                         
   6   3   1        213.38        215.77         2.39 o                         
   7   3   1        333.60        340.13         3.27 o                         
   8   3   1        197.07        193.63         2.84 o                         
   9   3   1         93.57         91.51         1.49 o                         
  10   3   1        112.93         97.79         1.61 o                         
  11   3   1         38.30         32.83         2.00 o                         
  12   3   1          0.20         -0.82         0.82 o                         
  13   3   1          2.60          4.81         0.91 o                         
  14   3   1         19.46         18.17         0.84 o                         
  15   3   1         33.74         32.92         1.04 o                         
  16   3   1         13.31         13.79         0.91 o                         
  17   3   1         18.24         21.12         1.26 o                         
 -16   4   1         11.77         15.30         1.07 o                         
 -15   4   1         18.71         25.20         1.30 o                         
 -14   4   1          5.71          8.03         0.89 o                         
 -13   4   1          0.28          0.18         0.88 o                         
 -12   4   1         68.55         72.24         2.38 o                         
 -11   4   1         16.64         16.07         1.02 o                         
 -10   4   1        173.65        176.52         2.12 o                         
  -9   4   1         66.62         59.27         2.18 o                         
  -8   4   1         47.94         39.44         1.13 o                         
  -7   4   1          8.58          9.77         0.82 o                         
  -6   4   1         20.92         19.41         0.86 o                         
  -5   4   1         82.06         92.78         1.77 o                         
  -4   4   1         27.53         27.60         0.99 o                         
  -3   4   1          3.29          2.69         0.74 o                         
  -2   4   1         55.41         57.14         1.21 o                         
  -1   4   1          0.28         -0.14         0.69 o                         
   0   4   1         35.30         35.72         0.91 o                         
   1   4   1         44.09         41.56         1.04 o                         
   2   4   1        622.17        612.98         4.66 o                         
   3   4   1         67.87         61.94         1.32 o                         
   4   4   1          3.20          2.52         0.86 o                         
   5   4   1        210.44        214.20         2.72 o                         
   6   4   1         91.23         87.23         1.42 o                         
   7   4   1          7.66          9.48         0.74 o                         
   8   4   1          0.34         -0.52         0.74 o                         
   9   4   1          8.90          5.47         1.48 o                         
  10   4   1         81.96         78.36         1.86 o                         
  11   4   1        194.93        192.13         2.18 o                         
  12   4   1         11.65         12.61         0.87 o                         
  13   4   1          1.43          2.72         0.69 o                         
  14   4   1         61.73         65.11         1.51 o                         
  15   4   1          7.07          8.19         0.88 o                         
 -14   5   1          0.16          1.34         0.60 o                         
 -13   5   1          0.24          0.83         0.77 o                         
 -12   5   1          0.19          0.34         0.65 o                         
 -11   5   1         10.93         11.29         0.95 o                         
 -10   5   1         16.47         19.92         1.09 o                         
  -9   5   1         34.18         26.82         1.07 o                         
  -8   5   1         19.94         15.91         0.92 o                         
  -7   5   1         68.92         59.78         1.32 o                         
  -6   5   1         10.10          9.45         0.79 o                         
  -5   5   1          2.18          2.37         0.74 o                         
  -4   5   1          8.18          9.29         0.74 o                         
  -3   5   1          2.96          3.89         0.75 o                         
  -2   5   1          1.87          2.94         0.76 o                         
  -1   5   1          2.95          2.59         0.72 o                         
   0   5   1        862.27        866.32         5.46 o                         
   1   5   1         15.74         17.27         0.82 o                         
   2   5   1        520.93        517.98         3.71 o                         
   3   5   1          7.37          6.49         0.73 o                         
   4   5   1          1.50          0.97         0.74 o                         
   5   5   1          0.18          0.98         0.87 o                         
   6   5   1          3.26          3.96         0.77 o                         
   7   5   1          0.62          0.26         0.78 o                         
   8   5   1         10.43         11.45         0.85 o                         
   9   5   1         56.75         51.35         1.27 o                         
  10   5   1         11.72         13.14         0.94 o                         
  11   5   1         21.78         27.14         0.99 o                         
  12   5   1         47.59         58.33         1.44 o                         
  13   5   1          9.28          5.04         1.31 o                         
  14   5   1         39.45         43.53         1.89 o                         
 -11   6   1          0.52          0.55         0.64 o                         
 -10   6   1          3.77          2.96         0.65 o                         
  -9   6   1          9.33         12.74         0.67 o                         
  -8   6   1          7.31          6.63         0.73 o                         
  -7   6   1          1.17          0.48         0.86 o                         
  -6   6   1          4.65          3.18         0.82 o                         
  -5   6   1         32.67         34.59         1.14 o                         
  -4   6   1          3.67          5.25         0.70 o                         
  -3   6   1          9.48          9.43         0.75 o                         
  -2   6   1        118.53        119.56         1.68 o                         
  -1   6   1        115.98        120.29         1.66 o                         
   0   6   1         39.79         38.37         1.24 o                         
   1   6   1          0.54          0.73         0.76 o                         
   2   6   1          0.19          1.20         0.72 o                         
   3   6   1         26.79         26.60         0.95 o                         
   4   6   1          7.93          7.64         0.75 o                         
   5   6   1          0.00          0.17         0.77 o                         
   6   6   1          0.01         -1.30         1.30 o                         
   7   6   1         25.79         28.57         1.22 o                         
   8   6   1          0.49          1.09         0.61 o                         
   9   6   1          1.82          1.79         0.66 o                         
  10   6   1          3.53          4.45         0.62 o                         
  11   6   1          0.00         -0.32         0.62 o                         
  -7   7   1          1.50          1.63         0.72 o                         
  -6   7   1          1.75          1.56         0.67 o                         
  -5   7   1          8.22          6.09         0.92 o                         
  -4   7   1         10.12          9.85         0.73 o                         
  -3   7   1          3.60          3.47         0.62 o                         
  -2   7   1          2.96          2.72         0.55 o                         
  -1   7   1          5.14          4.41         0.62 o                         
   0   7   1         16.84         15.72         0.98 o                         
   1   7   1         10.12         11.26         0.83 o                         
   2   7   1          4.46          4.59         0.71 o                         
   3   7   1          0.51          1.16         0.60 o                         
   4   7   1         10.38         11.26         0.76 o                         
   5   7   1         20.69         24.77         1.11 o                         
   6   7   1          5.09          5.45         0.54 o                         
   7   7   1          0.26          0.72         1.04 o                         
 -18   0   2          2.22          1.04         0.88 o                         
 -17   0   2        123.44        134.89         3.79 o                         
 -16   0   2         57.78         62.30         4.11 o                         
 -15   0   2        131.20        147.73         3.62 o                         
 -14   0   2         75.91         75.56         2.52 o                         
 -13   0   2          1.62          2.97         1.21 o                         
 -12   0   2          0.10          1.40         1.33 o                         
 -11   0   2         43.45         41.58         1.85 o                         
 -10   0   2        283.66        276.19         4.27 o                         
  -9   0   2         59.96         55.96         1.77 o                         
  -8   0   2        232.05        251.99         2.90 o                         
  -7   0   2       2134.60       2376.76        21.12 o                         
  -6   0   2        659.56        657.94         5.85 o                         
  -5   0   2       1946.52       1986.00        16.42 o                         
  -4   0   2         41.61         42.75         0.69 o                         
  -3   0   2       1070.39       1079.16        10.05 o                         
  -2   0   2        581.15        568.54         5.34 o                         
  -1   0   2        261.32        221.91         2.22 o                         
   0   0   2       4071.13       3872.92        37.40 o                         
   1   0   2       3030.30       2930.40        25.62 o                         
   2   0   2      10870.65      10136.21        88.44 o                         
   3   0   2        251.82        232.21         2.27 o                         
   4   0   2        226.64        227.77         2.19 o                         
   5   0   2         12.89         13.68         0.58 o                         
   6   0   2         22.19         22.88         0.79 o                         
   7   0   2        490.13        499.88         4.86 o                         
   8   0   2        158.87        162.59         2.11 o                         
   9   0   2        316.23        299.71         3.25 o                         
  10   0   2         17.78         18.03         1.24 o                         
  11   0   2        103.94        100.44         2.30 o                         
  12   0   2        299.21        295.86         3.48 o                         
  13   0   2        313.74        324.98         3.79 o                         
  14   0   2        571.11        592.84         8.98 o                         
  15   0   2          8.47          8.40         1.27 o                         
  16   0   2         99.83        108.21         3.45 o                         
  17   0   2         12.04         11.35         1.12 o                         
  18   0   2         40.79         38.47         1.60 o                         
 -18   1   2         23.01         16.14         1.64 o                         
 -17   1   2         16.15         24.52         1.43 o                         
 -16   1   2          3.15          1.76         0.87 o                         
 -15   1   2         27.22         22.80         1.29 o                         
 -14   1   2        210.40        196.19         2.74 o                         
 -13   1   2        150.05        153.06         3.42 o                         
 -12   1   2        145.80        151.07         2.51 o                         
 -11   1   2        162.67        150.95         2.23 o                         
 -10   1   2          8.37          7.93         1.07 o                         
  -9   1   2          8.84          9.12         0.78 o                         
  -8   1   2          5.65          8.05         0.64 o                         
  -7   1   2        101.69        102.10         1.11 o                         
  -6   1   2        118.21        125.11         1.16 o                         
  -5   1   2          1.98          1.41         0.32 o                         
  -4   1   2          0.05          0.70         0.30 o                         
  -3   1   2          9.67         10.92         0.34 o                         
  -2   1   2          0.03          0.13         0.16 o                         
  -1   1   2       1035.27       1003.40         6.59 o                         
   0   1   2       4424.15       4400.07        32.93 o                         
   1   1   2        544.94        507.06         4.08 o                         
   2   1   2      11492.85      11102.35        70.05 o                         
   3   1   2        139.29        142.58         1.12 o                         
   4   1   2        317.69        326.02         2.18 o                         
   5   1   2        640.27        654.63         4.18 o                         
   6   1   2        268.33        269.32         1.96 o                         
   7   1   2        142.59        147.42         1.32 o                         
   8   1   2         68.78         69.34         1.04 o                         
   9   1   2          1.12          1.27         0.68 o                         
  10   1   2         53.56         52.55         1.37 o                         
  11   1   2        171.75        169.40         1.82 o                         
  12   1   2          5.01          4.60         0.73 o                         
  13   1   2         17.29         19.39         0.82 o                         
  14   1   2        144.20        141.66         1.86 o                         
  15   1   2         10.17         10.85         1.10 o                         
  16   1   2         22.42         22.98         1.09 o                         
  17   1   2          9.97          7.85         1.11 o                         
  18   1   2          0.03          0.63         0.71 o                         
 -18   2   2          1.74          2.02         0.99 o                         
 -17   2   2          5.51          7.04         0.90 o                         
 -16   2   2         28.46         28.32         1.34 o                         
 -15   2   2         76.56         81.22         2.58 o                         
 -14   2   2          2.08          3.81         0.96 o                         
 -13   2   2         43.09         39.38         1.32 o                         
 -12   2   2        254.37        253.78         2.66 o                         
 -11   2   2          0.42          1.13         0.86 o                         
 -10   2   2        822.05        766.85         6.58 o                         
  -9   2   2          1.10          2.17         0.78 o                         
  -8   2   2          7.46          8.89         0.80 o                         
  -7   2   2         37.83         33.67         0.91 o                         
  -6   2   2          3.95          2.18         0.53 o                         
  -5   2   2         15.85         15.92         0.53 o                         
  -4   2   2          7.18          4.24         0.36 o                         
  -3   2   2          7.10          6.11         0.33 o                         
  -2   2   2        199.07        202.16         1.53 o                         
  -1   2   2        489.91        499.04         3.05 o                         
   0   2   2         52.92         52.90         0.56 o                         
   1   2   2          4.76          4.56         0.28 o                         
   2   2   2        144.79        154.71         1.15 o                         
   3   2   2         32.57         28.16         0.53 o                         
   4   2   2         33.66         40.20         0.65 o                         
   5   2   2        924.62        938.56         7.09 o                         
   6   2   2        777.64        816.62         5.27 o                         
   7   2   2          1.18          0.32         0.61 o                         
   8   2   2         50.53         46.71         1.16 o                         
   9   2   2        131.31        132.37         2.10 o                         
  10   2   2          8.45          6.67         0.79 o                         
  11   2   2         45.29         44.83         1.17 o                         
  12   2   2         48.68         51.58         1.69 o                         
  13   2   2          0.15         -0.44         0.73 o                         
  14   2   2          0.15         -0.78         0.78 o                         
  15   2   2          2.81          3.62         0.91 o                         
  16   2   2          1.58          1.09         0.62 o                         
  17   2   2          2.15          1.72         0.63 o                         
 -17   3   2          0.72          0.11         1.07 o                         
 -16   3   2          0.96          0.57         0.70 o                         
 -15   3   2         16.01         15.25         0.98 o                         
 -14   3   2          0.25         -0.93         0.93 o                         
 -13   3   2         21.12         19.77         1.07 o                         
 -12   3   2        144.85        145.57         2.90 o                         
 -11   3   2         12.16         13.61         2.43 o                         
 -10   3   2        538.06        539.42         4.62 o                         
  -9   3   2         59.91         54.81         1.27 o                         
  -8   3   2          5.03          4.87         1.04 o                         
  -7   3   2          8.32          7.64         0.88 o                         
  -6   3   2          0.02          0.35         0.80 o                         
  -5   3   2          0.44          0.96         0.64 o                         
  -4   3   2         23.85         29.39         0.87 o                         
  -3   3   2       1525.27       1662.69        11.38 o                         
  -2   3   2        510.29        517.09         3.72 o                         
  -1   3   2       1074.82       1128.47         7.81 o                         
   0   3   2         21.39         26.30         0.71 o                         
   1   3   2        100.78         92.91         1.20 o                         
   2   3   2        389.85        387.03         3.20 o                         
   3   3   2         60.21         59.01         1.05 o                         
   4   3   2          0.09          0.56         0.70 o                         
   5   3   2          1.92          2.20         0.76 o                         
   6   3   2         56.80         64.85         1.38 o                         
   7   3   2         16.26         15.04         1.11 o                         
   8   3   2         58.37         59.40         1.27 o                         
   9   3   2        148.82        134.54         1.73 o                         
  10   3   2          1.48          2.59         0.78 o                         
  11   3   2         10.97          7.15         0.79 o                         
  12   3   2         10.70         11.17         0.77 o                         
  13   3   2         14.88         15.30         1.08 o                         
  14   3   2          1.51          0.78         0.62 o                         
  15   3   2          0.07          0.72         0.76 o                         
  16   3   2         41.43         46.23         2.89 o                         
 -15   4   2         22.12         21.68         1.89 o                         
 -14   4   2          2.66          4.70         1.07 o                         
 -13   4   2          3.29          3.56         0.77 o                         
 -12   4   2         67.88         68.05         1.80 o                         
 -11   4   2          2.85          3.49         0.92 o                         
 -10   4   2        244.36        237.62         2.71 o                         
  -9   4   2         18.57         20.38         1.25 o                         
  -8   4   2        131.87        136.71         1.82 o                         
  -7   4   2          3.14          2.59         0.75 o                         
  -6   4   2         10.07         12.00         0.76 o                         
  -5   4   2         71.99         78.34         1.43 o                         
  -4   4   2         17.88         17.15         1.06 o                         
  -3   4   2          3.33          3.02         0.87 o                         
  -2   4   2         54.14         58.73         1.48 o                         
  -1   4   2         44.94         51.18         1.34 o                         
   0   4   2          0.95          1.39         0.80 o                         
   1   4   2          5.33          3.68         0.84 o                         
   2   4   2         49.33         39.96         1.24 o                         
   3   4   2         44.91         47.75         1.36 o                         
   4   4   2         12.65         10.79         1.45 o                         
   5   4   2        316.92        301.28         2.60 o                         
   6   4   2        205.50        206.20         2.15 o                         
   7   4   2         21.02         24.52         1.21 o                         
   8   4   2         16.64         16.72         0.93 o                         
   9   4   2        203.82        182.30         2.20 o                         
  10   4   2         13.09         15.82         0.88 o                         
  11   4   2          1.41          0.69         0.89 o                         
  12   4   2         35.77         29.99         1.89 o                         
  13   4   2          2.25          2.19         0.76 o                         
  14   4   2          2.31          2.30         0.79 o                         
  15   4   2          1.14          0.71         0.72 o                         
 -14   5   2          9.64         12.04         1.35 o                         
 -13   5   2          4.00          3.71         0.68 o                         
 -12   5   2          8.48          9.89         0.76 o                         
 -11   5   2          0.43          1.14         0.76 o                         
 -10   5   2         31.10         32.96         1.66 o                         
  -9   5   2          0.01          0.27         0.72 o                         
  -8   5   2         18.97         17.07         0.91 o                         
  -7   5   2          0.95          1.28         0.68 o                         
  -6   5   2          0.61          1.41         0.67 o                         
  -5   5   2          0.12          1.17         1.25 o                         
  -4   5   2         11.04         11.14         0.81 o                         
  -3   5   2         44.58         45.61         1.19 o                         
  -2   5   2          1.97          1.09         0.71 o                         
  -1   5   2          9.90         10.28         0.85 o                         
   0   5   2         11.09         11.02         0.78 o                         
   1   5   2          4.84          5.09         0.74 o                         
   2   5   2        581.05        562.13         4.38 o                         
   3   5   2          0.97          1.85         0.80 o                         
   4   5   2        301.27        297.25         2.70 o                         
   5   5   2         11.41         13.33         0.76 o                         
   6   5   2          1.18          0.20         0.78 o                         
   7   5   2         33.72         37.15         1.45 o                         
   8   5   2         27.60         27.34         1.06 o                         
   9   5   2          0.89          1.67         0.70 o                         
  10   5   2          2.41          2.84         1.13 o                         
  11   5   2         14.61         15.16         0.71 o                         
  12   5   2        103.00         93.84         3.22 o                         
  13   5   2         77.86         78.33         1.76 o                         
 -11   6   2          0.06          1.37         0.84 o                         
 -10   6   2          9.12          6.86         0.98 o                         
  -9   6   2          4.99          4.39         0.69 o                         
  -8   6   2         56.93         57.37         1.47 o                         
  -7   6   2         42.82         35.54         1.13 o                         
  -6   6   2          4.31          2.15         0.67 o                         
  -5   6   2         85.47         83.18         2.18 o                         
  -4   6   2         12.60         11.18         0.80 o                         
  -3   6   2          0.59          1.45         0.77 o                         
  -2   6   2          0.43         -0.31         0.72 o                         
  -1   6   2          0.08          0.46         0.69 o                         
   0   6   2        150.71        159.25         1.82 o                         
   1   6   2         43.61         43.55         1.20 o                         
   2   6   2        232.07        247.34         2.35 o                         
   3   6   2          3.00          3.83         0.68 o                         
   4   6   2          4.04          3.43         0.73 o                         
   5   6   2          0.93         -1.31         1.31 o                         
   6   6   2          2.22          2.80         0.82 o                         
   7   6   2          2.07          3.60         0.70 o                         
   8   6   2          3.03          1.81         0.67 o                         
   9   6   2          5.16          5.36         0.65 o                         
  10   6   2          4.18          5.35         1.04 o                         
  11   6   2          0.00          0.07         0.79 o                         
  -7   7   2          4.22          2.19         1.20 o                         
  -6   7   2          1.89          1.07         0.65 o                         
  -5   7   2          5.59          4.67         0.65 o                         
  -4   7   2          0.61          1.45         0.62 o                         
  -3   7   2          0.48          0.23         0.56 o                         
  -2   7   2          1.23          1.17         0.56 o                         
  -1   7   2          3.07          1.95         0.58 o                         
   0   7   2        102.34        106.38         1.58 o                         
   1   7   2         17.94         20.10         0.88 o                         
   2   7   2         69.41         66.22         1.82 o                         
   3   7   2          1.95          1.34         0.57 o                         
   4   7   2          7.72          6.03         0.70 o                         
   5   7   2          6.47          6.08         0.72 o                         
   6   7   2          3.51          2.06         0.87 o                         
 -18   1   3          7.15          9.88         1.15 o                         
 -17   1   3          0.00          0.64         0.72 o                         
 -16   1   3          9.56          9.46         0.79 o                         
 -15   1   3         53.56         49.84         3.35 o                         
 -14   1   3          3.30          5.27         0.98 o                         
 -13   1   3          1.97          4.11         0.90 o                         
 -12   1   3         22.03         20.38         0.96 o                         
 -11   1   3          0.75         -0.02         0.89 o                         
 -10   1   3        227.38        234.94         2.85 o                         
  -9   1   3         92.39         89.27         1.52 o                         
  -8   1   3         93.82         93.28         1.28 o                         
  -7   1   3         27.81         19.32         0.65 o                         
  -6   1   3          9.29         12.75         0.49 o                         
  -5   1   3        462.55        503.33         3.31 o                         
  -4   1   3          0.88          3.30         0.32 o                         
  -3   1   3        162.93        144.97         1.03 o                         
  -2   1   3        221.73        205.87         1.36 o                         
  -1   1   3        156.89        152.34         1.11 o                         
   0   1   3        886.16        928.02         6.52 o                         
   1   1   3       1849.70       1810.28        11.57 o                         
   2   1   3       2867.50       2951.85        18.78 o                         
   3   1   3         49.55         57.05         0.63 o                         
   4   1   3        373.97        349.29         2.45 o                         
   5   1   3          0.02          0.51         0.41 o                         
   6   1   3        254.50        267.66         1.97 o                         
   7   1   3        445.65        447.18         3.19 o                         
   8   1   3         46.33         46.65         1.05 o                         
   9   1   3          7.60          8.73         0.82 o                         
  10   1   3          0.07          0.13         0.65 o                         
  11   1   3         57.29         55.72         1.22 o                         
  12   1   3          0.89         -1.17         1.32 o                         
  13   1   3         71.74         70.49         1.63 o                         
  14   1   3        115.76        116.53         1.63 o                         
  15   1   3         36.24         34.12         1.48 o                         
  16   1   3         26.54         28.18         1.09 o                         
  17   1   3          0.80          1.66         0.67 o                         
 -17   2   3          6.00          6.13         0.88 o                         
 -16   2   3          1.65          0.99         0.80 o                         
 -15   2   3         30.94         29.39         3.18 o                         
 -14   2   3          4.16          6.01         0.95 o                         
 -13   2   3         30.06         34.64         1.28 o                         
 -12   2   3         15.94         17.80         1.52 o                         
 -11   2   3         22.20         20.82         1.05 o                         
 -10   2   3       1279.17       1220.80         7.73 o                         
  -9   2   3          6.26          5.79         1.06 o                         
  -8   2   3        175.61        161.83         1.80 o                         
  -7   2   3         31.53         31.01         0.94 o                         
  -6   2   3        388.45        365.34         2.91 o                         
  -5   2   3        102.39         99.29         1.18 o                         
  -4   2   3        432.86        437.59         3.18 o                         
  -3   2   3          3.02          4.28         0.46 o                         
  -2   2   3        487.94        531.53         3.68 o                         
  -1   2   3       1105.89       1179.46         7.65 o                         
   0   2   3         44.87         43.89         0.59 o                         
   1   2   3          3.73          3.16         0.29 o                         
   2   2   3       1360.94       1432.77         9.49 o                         
   3   2   3        266.43        277.85         2.09 o                         
   4   2   3         19.02         13.10         0.59 o                         
   5   2   3         12.44         10.99         0.61 o                         
   6   2   3          3.35          4.88         0.64 o                         
   7   2   3          9.08         14.78         0.84 o                         
   8   2   3         36.18         36.01         1.14 o                         
   9   2   3        129.17        130.36         1.62 o                         
  10   2   3          1.12          1.28         0.69 o                         
  11   2   3         85.50         83.73         1.40 o                         
  12   2   3          2.75          2.16         0.79 o                         
  13   2   3         15.74         16.90         0.79 o                         
  14   2   3          8.06          6.32         0.95 o                         
  15   2   3          3.93          3.43         0.62 o                         
  16   2   3          0.83         -0.02         0.52 o                         
  17   2   3          1.27         -0.68         0.68 o                         
 -16   3   3         21.07         24.81         1.43 o                         
 -15   3   3         57.52         65.80         1.53 o                         
 -14   3   3         25.43         29.45         1.63 o                         
 -13   3   3         33.80         37.15         1.37 o                         
 -12   3   3          3.53          4.73         0.87 o                         
 -11   3   3         32.20         29.45         1.53 o                         
 -10   3   3         86.95         82.63         1.82 o                         
  -9   3   3        134.52        132.42         1.79 o                         
  -8   3   3         23.99         23.68         1.13 o                         
  -7   3   3        320.14        304.75         3.37 o                         
  -6   3   3        255.06        246.40         2.64 o                         
  -5   3   3         97.64         95.35         1.61 o                         
  -4   3   3         14.00         13.14         0.77 o                         
  -3   3   3        180.58        174.98         2.12 o                         
  -2   3   3         88.72         91.61         1.80 o                         
  -1   3   3         79.80         87.13         1.30 o                         
   0   3   3        221.85        221.40         2.11 o                         
   1   3   3        205.35        209.81         2.01 o                         
   2   3   3          1.48          1.26         0.64 o                         
   3   3   3         11.93          9.97         0.71 o                         
   4   3   3         54.95         48.53         1.15 o                         
   5   3   3          0.31          1.10         0.83 o                         
   6   3   3          0.25         -0.37         0.91 o                         
   7   3   3         39.37         36.78         1.07 o                         
   8   3   3         14.94         15.80         0.77 o                         
   9   3   3          3.06          4.49         0.78 o                         
  10   3   3          0.00         -0.09         0.87 o                         
  11   3   3          6.37          4.42         1.12 o                         
  12   3   3          1.85          2.14         0.74 o                         
  13   3   3          8.16          7.94         1.13 o                         
  14   3   3          2.22          3.70         0.63 o                         
  15   3   3          0.40          0.16         0.52 o                         
  16   3   3          7.90          8.63         1.22 o                         
 -15   4   3          3.45          3.57         1.43 o                         
 -14   4   3         49.32         49.60         1.79 o                         
 -13   4   3        106.56        113.49         2.37 o                         
 -12   4   3         14.09         16.36         1.84 o                         
 -11   4   3         39.82         43.86         1.75 o                         
 -10   4   3         19.12         19.78         1.07 o                         
  -9   4   3         24.92         25.04         1.01 o                         
  -8   4   3         72.88         73.84         1.41 o                         
  -7   4   3          3.88          2.50         0.79 o                         
  -6   4   3         22.01         19.52         0.92 o                         
  -5   4   3        101.70         91.40         1.43 o                         
  -4   4   3         63.49         61.91         1.29 o                         
  -3   4   3        316.76        324.29         3.63 o                         
  -2   4   3         33.90         36.39         1.50 o                         
  -1   4   3          3.11          4.19         0.87 o                         
   0   4   3          4.33          5.15         0.94 o                         
   1   4   3          9.47         10.73         1.22 o                         
   2   4   3        429.82        408.99         4.80 o                         
   3   4   3          2.47          2.46         0.96 o                         
   4   4   3        680.65        650.28         4.78 o                         
   5   4   3          0.04         -0.05         0.95 o                         
   6   4   3         27.52         29.51         1.04 o                         
   7   4   3         34.18         34.84         1.25 o                         
   8   4   3         22.19         23.67         1.31 o                         
   9   4   3          0.22          0.64         0.79 o                         
  10   4   3          0.80          1.81         0.77 o                         
  11   4   3         35.99         30.55         1.14 o                         
  12   4   3          0.66          0.42         0.62 o                         
  13   4   3          7.40          6.20         0.56 o                         
  14   4   3          0.00          0.76         0.56 o                         
  15   4   3          0.03         -0.95         1.19 o                         
 -13   5   3          1.00          2.24         0.70 o                         
 -12   5   3          3.43          2.17         0.70 o                         
 -11   5   3          0.17          0.88         0.69 o                         
 -10   5   3          4.90          8.56         0.97 o                         
  -9   5   3          1.78          3.10         0.80 o                         
  -8   5   3          0.43          1.36         0.85 o                         
  -7   5   3         69.68         63.22         1.35 o                         
  -6   5   3         80.94         78.61         1.45 o                         
  -5   5   3         30.75         25.85         1.30 o                         
  -4   5   3          1.19          0.12         0.72 o                         
  -3   5   3         12.09         10.05         0.93 o                         
  -2   5   3          9.86          9.44         0.81 o                         
  -1   5   3         26.01         24.69         1.06 o                         
   0   5   3          1.75          2.48         0.79 o                         
   1   5   3          3.42          2.65         0.81 o                         
   2   5   3        241.69        242.20         2.29 o                         
   3   5   3         40.78         41.86         1.76 o                         
   4   5   3          7.70          7.29         0.77 o                         
   5   5   3         18.69         17.25         0.98 o                         
   6   5   3          2.08          1.92         0.90 o                         
   7   5   3         30.68         32.40         1.27 o                         
   8   5   3          7.79          7.52         0.89 o                         
   9   5   3          0.03          1.76         1.08 o                         
  10   5   3          4.36          6.29         0.67 o                         
  11   5   3          9.16          9.76         0.77 o                         
  12   5   3         19.57         18.26         1.60 o                         
  13   5   3         76.74         83.08         4.53 o                         
 -11   6   3          1.43          2.17         0.73 o                         
 -10   6   3          4.47          3.77         0.69 o                         
  -9   6   3          0.07         -0.35         0.55 o                         
  -8   6   3         16.64         15.01         0.79 o                         
  -7   6   3          5.95          4.53         0.61 o                         
  -6   6   3          8.61          9.64         0.70 o                         
  -5   6   3         10.27          6.35         0.87 o                         
  -4   6   3          2.66          3.23         0.67 o                         
  -3   6   3         19.65         17.64         0.84 o                         
  -2   6   3          6.75          6.44         0.73 o                         
  -1   6   3         24.87         23.12         0.91 o                         
   0   6   3         13.52         11.94         0.77 o                         
   1   6   3          3.40          3.13         0.79 o                         
   2   6   3        162.68        174.48         2.10 o                         
   3   6   3         25.50         29.50         1.18 o                         
   4   6   3          4.22          4.32         0.87 o                         
   5   6   3          1.02         -0.08         0.68 o                         
   6   6   3          0.02          0.63         0.67 o                         
   7   6   3         47.04         55.19         1.21 o                         
   8   6   3         34.79         39.79         1.83 o                         
   9   6   3          0.01          0.80         0.57 o                         
  10   6   3          1.79          0.90         0.49 o                         
  -6   7   3          2.77          1.63         0.73 o                         
  -5   7   3          1.49          0.91         0.57 o                         
  -4   7   3          1.18          0.78         0.58 o                         
  -3   7   3          0.18         -0.55         0.55 o                         
  -2   7   3         18.70         18.86         1.10 o                         
  -1   7   3         75.02         78.29         2.61 o                         
   0   7   3         27.00         30.56         1.15 o                         
   1   7   3         52.37         59.31         2.16 o                         
   2   7   3         66.32         70.75         2.15 o                         
   3   7   3          4.31          3.77         0.58 o                         
   4   7   3         17.66         20.05         1.07 o                         
   5   7   3         29.25         19.98         2.21 o                         
   6   7   3         36.62         31.01         1.45 o                         
 -18   0   4         11.69         11.67         1.91 o                         
 -17   0   4         11.91         13.96         1.28 o                         
 -16   0   4         84.29         95.26         2.98 o                         
 -15   0   4          2.83          6.21         1.50 o                         
 -14   0   4         93.66         85.76         2.75 o                         
 -13   0   4        173.62        142.30         2.69 o                         
 -12   0   4         90.00         71.60         2.04 o                         
 -11   0   4        114.70        116.82         2.31 o                         
 -10   0   4         65.49         61.74         2.02 o                         
  -9   0   4        421.97        425.04         4.29 o                         
  -8   0   4        417.46        423.33         4.10 o                         
  -7   0   4        591.61        612.65         5.91 o                         
  -6   0   4       1707.39       1852.11        16.58 o                         
  -5   0   4        274.50        296.33         3.04 o                         
  -4   0   4        458.66        476.33         4.96 o                         
  -3   0   4         36.51         34.37         0.76 o                         
  -2   0   4        486.80        483.11         4.29 o                         
  -1   0   4        103.77        107.52         1.25 o                         
   0   0   4       2104.68       2163.78        19.06 o                         
   1   0   4       2562.44       2647.73        22.28 o                         
   2   0   4        355.30        384.09         3.64 o                         
   3   0   4        368.48        390.18         3.62 o                         
   4   0   4        210.13        220.60         2.40 o                         
   5   0   4          0.37          0.72         0.65 o                         
   6   0   4       1124.45       1144.43        11.65 o                         
   7   0   4         12.86         14.29         1.08 o                         
   8   0   4          0.43          2.17         1.08 o                         
   9   0   4        432.10        441.61         4.52 o                         
  10   0   4        161.70        162.79         2.23 o                         
  11   0   4        194.66        192.58         2.46 o                         
  12   0   4          2.47          3.19         0.95 o                         
  13   0   4        100.78        105.30         1.99 o                         
  14   0   4        172.33        178.83         3.34 o                         
  15   0   4        411.73        450.08         6.05 o                         
  16   0   4        172.32        184.53         3.74 o                         
  17   0   4          0.02          0.37         0.86 o                         
 -17   1   4         33.18         37.30         1.37 o                         
 -16   1   4          3.03          3.61         0.95 o                         
 -15   1   4          6.33          7.93         1.05 o                         
 -14   1   4         41.44         41.83         1.86 o                         
 -13   1   4        403.93        401.71         4.01 o                         
 -12   1   4         64.63         72.61         2.43 o                         
 -11   1   4         29.69         33.87         1.13 o                         
 -10   1   4        120.64        114.41         1.56 o                         
  -9   1   4         22.78         23.19         0.95 o                         
  -8   1   4        134.23        140.25         1.55 o                         
  -7   1   4         69.60         69.36         1.16 o                         
  -6   1   4          1.54          1.64         0.51 o                         
  -5   1   4       1614.79       1701.05        11.02 o                         
  -4   1   4       1164.10       1178.63         7.88 o                         
  -3   1   4        427.70        444.99         2.98 o                         
  -2   1   4        331.93        327.75         2.25 o                         
  -1   1   4        228.73        218.36         1.58 o                         
   0   1   4        149.94        166.39         1.43 o                         
   1   1   4         90.37         79.27         0.85 o                         
   2   1   4        278.88        308.37         2.33 o                         
   3   1   4         14.04         16.30         0.45 o                         
   4   1   4       3039.73       3222.92        21.64 o                         
   5   1   4        374.17        387.19         2.90 o                         
   6   1   4          2.72          2.81         0.61 o                         
   7   1   4        357.84        365.66         3.07 o                         
   8   1   4        241.61        245.42         2.38 o                         
   9   1   4         16.18         17.34         0.76 o                         
  10   1   4         12.04         13.44         0.71 o                         
  11   1   4         26.56         28.31         0.97 o                         
  12   1   4         29.05         28.67         0.90 o                         
  13   1   4          4.48          4.06         0.67 o                         
  14   1   4        141.48        155.32         2.72 o                         
  15   1   4         24.69         26.52         0.92 o                         
  16   1   4         25.87         26.60         0.88 o                         
  17   1   4          1.72          0.81         0.72 o                         
 -17   2   4          0.98          0.29         0.79 o                         
 -16   2   4         17.97         16.83         1.22 o                         
 -15   2   4         17.81         20.47         1.09 o                         
 -14   2   4         12.42         13.39         0.97 o                         
 -13   2   4          1.91          2.04         0.80 o                         
 -12   2   4         23.79         21.40         1.02 o                         
 -11   2   4         21.41         19.53         0.99 o                         
 -10   2   4        105.02        107.37         1.56 o                         
  -9   2   4        212.54        203.90         1.85 o                         
  -8   2   4         89.72         82.68         1.63 o                         
  -7   2   4         22.08         23.00         0.88 o                         
  -6   2   4          4.99          4.11         0.69 o                         
  -5   2   4          0.03          1.70         0.60 o                         
  -4   2   4          9.27          7.10         0.53 o                         
  -3   2   4         89.82        103.89         1.15 o                         
  -2   2   4         36.53         34.69         0.74 o                         
  -1   2   4        192.48        214.72         1.73 o                         
   0   2   4        351.88        361.34         2.60 o                         
   1   2   4       1673.32       1761.76        11.38 o                         
   2   2   4        787.68        795.31         5.33 o                         
   3   2   4        125.90        118.84         1.22 o                         
   4   2   4       1621.31       1692.46        11.29 o                         
   5   2   4         35.04         38.80         1.04 o                         
   6   2   4          0.11         -0.64         0.82 o                         
   7   2   4         10.24         13.56         0.94 o                         
   8   2   4         57.25         59.58         1.21 o                         
   9   2   4         63.17         58.34         1.21 o                         
  10   2   4        109.54        107.68         1.49 o                         
  11   2   4          1.93          0.78         0.73 o                         
  12   2   4         18.05         18.64         0.80 o                         
  13   2   4         12.03         12.26         0.75 o                         
  14   2   4          0.80          0.81         0.60 o                         
  15   2   4          6.61          6.24         0.64 o                         
  16   2   4          1.52          0.59         0.54 o                         
 -16   3   4          3.41          2.74         1.07 o                         
 -15   3   4          1.53          1.82         0.67 o                         
 -14   3   4          8.80         10.98         0.70 o                         
 -13   3   4          9.59         11.08         1.53 o                         
 -12   3   4          1.78          2.03         0.96 o                         
 -11   3   4        108.64        106.95         1.67 o                         
 -10   3   4        654.26        645.62         5.45 o                         
  -9   3   4          3.80          3.91         0.87 o                         
  -8   3   4       1793.59       1758.86        11.91 o                         
  -7   3   4          3.12          5.25         0.81 o                         
  -6   3   4          8.33          8.69         1.00 o                         
  -5   3   4         19.21         19.58         0.97 o                         
  -4   3   4         44.62         45.77         1.21 o                         
  -3   3   4         56.64         58.92         1.26 o                         
  -2   3   4         35.57         35.73         1.10 o                         
  -1   3   4        257.60        264.12         2.40 o                         
   0   3   4         14.72         16.05         0.74 o                         
   1   3   4          9.17          9.83         0.71 o                         
   2   3   4          6.45          5.20         0.70 o                         
   3   3   4          0.43         -0.21         0.73 o                         
   4   3   4        233.63        224.81         2.37 o                         
   5   3   4         14.71         14.43         1.27 o                         
   6   3   4          7.64          9.01         0.77 o                         
   7   3   4        144.03        135.22         1.63 o                         
   8   3   4        101.42         98.11         1.51 o                         
   9   3   4        106.71         98.32         2.31 o                         
  10   3   4         43.41         41.69         1.42 o                         
  11   3   4        166.54        154.57         1.87 o                         
  12   3   4          0.02         -0.49         0.77 o                         
  13   3   4         26.81         23.50         0.92 o                         
  14   3   4         33.71         32.75         1.09 o                         
  15   3   4          6.38          6.10         0.96 o                         
 -15   4   4         14.84         17.75         2.02 o                         
 -14   4   4          0.78          0.41         0.72 o                         
 -13   4   4         10.51         14.06         0.99 o                         
 -12   4   4         34.70         34.46         1.39 o                         
 -11   4   4         59.96         64.85         1.59 o                         
 -10   4   4          1.39          1.19         0.87 o                         
  -9   4   4          1.41          2.07         0.89 o                         
  -8   4   4         41.03         40.74         1.17 o                         
  -7   4   4         73.22         67.83         1.75 o                         
  -6   4   4         36.97         33.51         1.06 o                         
  -5   4   4         39.01         41.36         1.17 o                         
  -4   4   4          2.22          2.24         0.83 o                         
  -3   4   4        130.74        132.04         1.65 o                         
  -2   4   4          7.90          9.64         0.82 o                         
  -1   4   4        475.93        494.79         4.57 o                         
   0   4   4         55.41         55.15         1.24 o                         
   1   4   4          0.06          0.81         0.73 o                         
   2   4   4        477.37        466.02         3.47 o                         
   3   4   4         88.90         87.98         1.46 o                         
   4   4   4        731.75        705.21         5.42 o                         
   5   4   4         66.09         65.66         1.39 o                         
   6   4   4          9.51         11.75         0.92 o                         
   7   4   4         32.21         33.88         1.16 o                         
   8   4   4          0.51         -0.02         0.79 o                         
   9   4   4          6.82          7.70         0.76 o                         
  10   4   4          5.68          6.08         0.86 o                         
  11   4   4          0.36         -0.75         0.75 o                         
  12   4   4         18.37         21.14         0.98 o                         
  13   4   4         30.87         27.05         2.40 o                         
  14   4   4          0.07          0.49         0.54 o                         
 -13   5   4         16.73         17.45         1.16 o                         
 -12   5   4         14.13         15.40         1.22 o                         
 -11   5   4         41.44         48.96         1.44 o                         
 -10   5   4          4.00          6.83         0.74 o                         
  -9   5   4         15.08         15.33         1.94 o                         
  -8   5   4         46.87         50.58         1.81 o                         
  -7   5   4          2.27          2.78         0.83 o                         
  -6   5   4         28.09         25.63         1.03 o                         
  -5   5   4          0.85          2.49         0.74 o                         
  -4   5   4         38.34         43.40         1.16 o                         
  -3   5   4        158.79        140.51         1.83 o                         
  -2   5   4        107.51        104.85         1.67 o                         
  -1   5   4         89.01         96.44         1.73 o                         
   0   5   4          0.78         -0.54         0.75 o                         
   1   5   4         26.75         27.51         1.11 o                         
   2   5   4        145.02        149.90         1.96 o                         
   3   5   4        164.08        165.59         1.93 o                         
   4   5   4         31.14         30.67         1.08 o                         
   5   5   4         45.11         46.80         1.54 o                         
   6   5   4        166.31        169.23         2.09 o                         
   7   5   4         12.60         11.77         0.88 o                         
   8   5   4         25.95         26.81         1.99 o                         
   9   5   4         33.56         37.31         1.35 o                         
  10   5   4         12.96         15.74         0.96 o                         
  11   5   4          2.37          3.85         0.59 o                         
  12   5   4          1.05          1.70         0.49 o                         
 -10   6   4          6.66          5.05         0.83 o                         
  -9   6   4          3.29          4.16         0.63 o                         
  -8   6   4         27.40         28.39         1.08 o                         
  -7   6   4          9.20         11.52         0.71 o                         
  -6   6   4          0.02          0.26         0.67 o                         
  -5   6   4         92.16         92.99         1.64 o                         
  -4   6   4         40.89         37.86         1.33 o                         
  -3   6   4         10.94          6.67         1.03 o                         
  -2   6   4         19.09         18.26         1.56 o                         
  -1   6   4         58.35         58.53         1.87 o                         
   0   6   4         55.95         57.90         1.75 o                         
   1   6   4         47.95         52.63         1.33 o                         
   2   6   4         15.38         15.92         1.35 o                         
   3   6   4          0.16          0.39         0.74 o                         
   4   6   4          4.56          3.70         0.66 o                         
   5   6   4          2.40          1.94         0.58 o                         
   6   6   4         10.54         13.58         0.70 o                         
   7   6   4         64.04         78.21         1.33 o                         
   8   6   4         69.42         79.21         2.62 o                         
   9   6   4          1.48          0.95         0.79 o                         
  -5   7   4          0.73         -0.24         0.77 o                         
  -4   7   4          1.03          0.28         0.53 o                         
  -3   7   4         13.29         13.85         0.94 o                         
  -2   7   4         23.40         22.02         1.02 o                         
  -1   7   4         16.15         19.20         1.03 o                         
   0   7   4          3.65          2.10         0.62 o                         
   1   7   4          3.63          1.61         0.53 o                         
   2   7   4         66.74         61.59         1.85 o                         
   3   7   4         47.79         51.08         1.44 o                         
   4   7   4          3.26          0.30         1.19 o                         
 -17   1   5          0.44          1.04         0.73 o                         
 -16   1   5          0.99          1.32         0.75 o                         
 -15   1   5          1.26          1.98         0.83 o                         
 -14   1   5          2.06          3.50         1.10 o                         
 -13   1   5         23.30         21.70         0.89 o                         
 -12   1   5         15.05         14.73         0.91 o                         
 -11   1   5         11.84          8.26         0.85 o                         
 -10   1   5          0.46         -0.56         0.89 o                         
  -9   1   5          6.91          6.78         0.81 o                         
  -8   1   5         75.23         70.06         1.49 o                         
  -7   1   5         22.27         21.11         0.82 o                         
  -6   1   5         12.14         16.53         0.73 o                         
  -5   1   5        155.66        175.59         1.61 o                         
  -4   1   5        238.77        249.20         2.27 o                         
  -3   1   5        141.60        147.82         1.40 o                         
  -2   1   5        102.86        103.95         1.06 o                         
  -1   1   5          0.84          1.64         0.36 o                         
   0   1   5        190.54        196.78         1.63 o                         
   1   1   5        642.87        679.09         4.56 o                         
   2   1   5         19.95         17.23         0.58 o                         
   3   1   5         30.22         34.58         0.82 o                         
   4   1   5        515.97        515.28         4.09 o                         
   5   1   5          8.10          8.15         0.68 o                         
   6   1   5         30.50         30.54         0.95 o                         
   7   1   5         91.05         87.61         1.65 o                         
   8   1   5        412.05        413.80         2.96 o                         
   9   1   5          0.01         -0.11         0.69 o                         
  10   1   5          6.90          7.17         0.73 o                         
  11   1   5          4.65          5.63         0.83 o                         
  12   1   5          0.72          1.48         0.62 o                         
  13   1   5          3.73          3.71         0.67 o                         
  14   1   5          0.94          0.64         0.48 o                         
  15   1   5         33.58         33.20         1.92 o                         
  16   1   5         75.07         72.82         1.24 o                         
 -16   2   5          6.20          8.08         0.93 o                         
 -15   2   5         27.49         31.11         1.34 o                         
 -14   2   5          0.03         -0.57         1.21 o                         
 -13   2   5         15.71         17.43         0.93 o                         
 -12   2   5         10.30         10.21         0.91 o                         
 -11   2   5         12.30         11.77         0.90 o                         
 -10   2   5        173.15        167.21         1.74 o                         
  -9   2   5        184.92        175.43         1.87 o                         
  -8   2   5        584.86        565.69         3.75 o                         
  -7   2   5          1.00          0.86         0.89 o                         
  -6   2   5         24.48         23.81         0.92 o                         
  -5   2   5         24.30         19.43         0.82 o                         
  -4   2   5         17.28         17.57         0.75 o                         
  -3   2   5        544.77        538.51         5.24 o                         
  -2   2   5        216.55        217.78         2.17 o                         
  -1   2   5        780.58        832.70         6.64 o                         
   0   2   5          7.92          6.56         0.51 o                         
   1   2   5         29.60         35.17         0.76 o                         
   2   2   5        367.84        394.75         3.18 o                         
   3   2   5       1334.63       1352.69         9.64 o                         
   4   2   5        214.54        220.85         2.22 o                         
   5   2   5         59.55         51.27         1.20 o                         
   6   2   5        442.02        432.46         3.62 o                         
   7   2   5        146.74        140.66         1.57 o                         
   8   2   5         59.61         58.92         1.39 o                         
   9   2   5          7.71          7.88         0.76 o                         
  10   2   5          7.72          5.43         0.76 o                         
  11   2   5        211.33        214.60         2.32 o                         
  12   2   5         70.98         75.95         1.35 o                         
  13   2   5          0.01         -0.02         0.72 o                         
  14   2   5         11.93         13.66         0.62 o                         
  15   2   5          2.03          2.39         0.53 o                         
 -16   3   5          0.01         -0.24         1.19 o                         
 -15   3   5          2.19          3.34         0.62 o                         
 -14   3   5          2.13          4.27         0.74 o                         
 -13   3   5          0.07          0.09         0.71 o                         
 -12   3   5          0.47          0.50         0.76 o                         
 -11   3   5         50.29         52.98         1.44 o                         
 -10   3   5         12.34         14.05         0.93 o                         
  -9   3   5          0.00          0.63         0.78 o                         
  -8   3   5         78.67         80.10         1.49 o                         
  -7   3   5         40.76         35.39         1.12 o                         
  -6   3   5        121.64        114.37         1.53 o                         
  -5   3   5         25.99         24.53         1.12 o                         
  -4   3   5          1.11          0.84         0.87 o                         
  -3   3   5         33.53         34.36         1.06 o                         
  -2   3   5         93.33         96.27         1.55 o                         
  -1   3   5         32.29         29.32         0.89 o                         
   0   3   5        204.22        208.52         2.06 o                         
   1   3   5        227.11        221.69         2.30 o                         
   2   3   5        152.80        147.72         1.85 o                         
   3   3   5         69.64         70.02         1.59 o                         
   4   3   5        120.04        106.55         1.68 o                         
   5   3   5          0.29          0.78         0.77 o                         
   6   3   5        263.40        250.11         2.39 o                         
   7   3   5         74.71         73.27         1.40 o                         
   8   3   5         76.32         74.68         1.35 o                         
   9   3   5         58.20         57.17         1.46 o                         
  10   3   5         35.89         36.26         1.13 o                         
  11   3   5         56.82         60.60         1.32 o                         
  12   3   5          5.76          6.76         0.80 o                         
  13   3   5          0.27          0.17         0.58 o                         
  14   3   5          8.91         10.16         0.75 o                         
 -14   4   5          3.01          2.95         0.86 o                         
 -13   4   5         17.87         15.03         1.23 o                         
 -12   4   5          0.50          1.39         0.64 o                         
 -11   4   5          1.26          0.50         1.05 o                         
 -10   4   5          8.95          9.55         0.85 o                         
  -9   4   5         13.71         14.86         0.93 o                         
  -8   4   5         70.56         71.64         1.54 o                         
  -7   4   5          7.94          6.55         0.85 o                         
  -6   4   5         21.22         21.81         0.87 o                         
  -5   4   5        121.05        108.10         1.59 o                         
  -4   4   5        168.33        160.73         1.93 o                         
  -3   4   5         10.22         13.03         0.85 o                         
  -2   4   5         26.20         28.51         1.02 o                         
  -1   4   5         82.31         84.41         1.60 o                         
   0   4   5          4.16          2.78         0.78 o                         
   1   4   5         54.54         54.18         1.50 o                         
   2   4   5          9.95          9.44         0.92 o                         
   3   4   5          2.82          4.49         0.85 o                         
   4   4   5        530.21        527.06         3.99 o                         
   5   4   5        144.36        140.21         1.89 o                         
   6   4   5         20.07         20.32         1.11 o                         
   7   4   5         28.94         28.09         1.07 o                         
   8   4   5         16.07         16.87         0.82 o                         
   9   4   5          0.03          1.05         0.82 o                         
  10   4   5          8.32         10.28         0.90 o                         
  11   4   5          0.57          0.10         0.64 o                         
  12   4   5          9.67         11.85         0.67 o                         
  13   4   5         43.06         44.10         1.17 o                         
 -12   5   5         27.48         27.32         1.12 o                         
 -11   5   5         52.04         56.68         2.39 o                         
 -10   5   5          0.81          0.37         0.60 o                         
  -9   5   5          5.17          5.49         0.66 o                         
  -8   5   5          6.03          4.41         0.77 o                         
  -7   5   5          4.81          5.03         0.97 o                         
  -6   5   5          1.32         -0.67         0.73 o                         
  -5   5   5         23.34         22.35         0.94 o                         
  -4   5   5         74.90         64.26         1.47 o                         
  -3   5   5         14.34         10.93         0.83 o                         
  -2   5   5          0.71          0.23         0.80 o                         
  -1   5   5         95.95         92.42         1.62 o                         
   0   5   5         21.20         19.87         1.04 o                         
   1   5   5         11.78         10.85         0.83 o                         
   2   5   5          0.03          0.78         0.77 o                         
   3   5   5          0.24          0.34         0.95 o                         
   4   5   5          1.34          0.55         0.89 o                         
   5   5   5          0.10          0.43         0.73 o                         
   6   5   5         32.70         36.02         1.38 o                         
   7   5   5          0.04         -0.28         0.94 o                         
   8   5   5         45.70         48.69         1.28 o                         
   9   5   5         40.81         47.86         1.47 o                         
  10   5   5         31.76         31.22         1.51 o                         
  11   5   5          5.90          6.67         0.63 o                         
  -9   6   5          1.18          0.67         0.86 o                         
  -8   6   5         38.40         39.00         1.33 o                         
  -7   6   5         10.53         10.34         0.92 o                         
  -6   6   5          3.86          2.43         0.55 o                         
  -5   6   5         13.82         14.23         0.81 o                         
  -4   6   5          9.99         13.51         0.75 o                         
  -3   6   5          0.06          1.69         0.67 o                         
  -2   6   5          4.73          5.63         0.73 o                         
  -1   6   5         38.55         43.21         1.72 o                         
   0   6   5          2.93          3.63         0.89 o                         
   1   6   5          1.76          3.56         0.70 o                         
   2   6   5          0.19         -0.63         0.63 o                         
   3   6   5          0.02          0.33         0.66 o                         
   4   6   5          0.27          1.48         0.68 o                         
   5   6   5          0.12         -0.19         0.56 o                         
   6   6   5          0.35          0.62         0.58 o                         
   7   6   5          0.89          0.83         0.62 o                         
   8   6   5          3.66          3.63         0.59 o                         
  -2   7   5          0.02         -0.10         0.56 o                         
  -1   7   5          3.21          3.24         0.69 o                         
   0   7   5          1.63          1.31         0.62 o                         
   1   7   5         30.71         34.90         2.02 o                         
 -16   0   6         18.69         19.67         1.96 o                         
 -15   0   6          0.08          0.09         0.93 o                         
 -14   0   6         20.87         16.70         2.18 o                         
 -13   0   6         29.14         21.08         1.28 o                         
 -12   0   6         12.11         11.95         1.18 o                         
 -11   0   6        320.49        275.79         3.25 o                         
 -10   0   6         23.47         23.38         1.16 o                         
  -9   0   6         87.35         80.87         1.80 o                         
  -8   0   6          7.13         12.00         1.13 o                         
  -7   0   6          3.31          2.61         1.44 o                         
  -6   0   6        178.83        176.45         2.63 o                         
  -5   0   6         28.52         30.54         1.29 o                         
  -4   0   6          3.41          6.12         0.84 o                         
  -3   0   6          0.00          0.72         0.84 o                         
  -2   0   6         23.59         22.38         1.07 o                         
  -1   0   6        112.29        124.75         2.15 o                         
   0   0   6         10.88          8.98         0.82 o                         
   1   0   6         56.77         61.17         1.34 o                         
   2   0   6         65.39         68.45         1.47 o                         
   3   0   6         91.56         94.95         1.91 o                         
   4   0   6        128.53        137.76         2.47 o                         
   5   0   6         73.53         79.58         1.88 o                         
   6   0   6        130.93        133.29         2.47 o                         
   7   0   6         49.65         46.97         1.55 o                         
   8   0   6        155.87        157.43         2.48 o                         
   9   0   6        436.36        438.79         6.19 o                         
  10   0   6        548.09        561.03         6.02 o                         
  11   0   6         28.01         32.79         1.48 o                         
  12   0   6         21.20         20.84         1.24 o                         
  13   0   6         16.37         15.83         0.93 o                         
  14   0   6          1.95          1.94         1.06 o                         
  15   0   6         88.78         85.29         2.11 o                         
 -16   1   6          0.03         -0.31         0.70 o                         
 -15   1   6          4.94          4.05         0.73 o                         
 -14   1   6          3.67          2.70         0.76 o                         
 -13   1   6          8.03          7.46         0.77 o                         
 -12   1   6          0.02         -0.14         0.77 o                         
 -11   1   6         11.94         14.76         0.90 o                         
 -10   1   6         79.27         70.40         2.04 o                         
  -9   1   6         80.54         75.37         1.35 o                         
  -8   1   6         16.74         18.39         0.80 o                         
  -7   1   6         20.96         24.09         0.81 o                         
  -6   1   6         10.92         10.46         0.91 o                         
  -5   1   6          0.50          1.08         0.71 o                         
  -4   1   6        202.29        213.32         2.11 o                         
  -3   1   6        255.38        265.55         2.28 o                         
  -2   1   6         99.45         98.68         1.23 o                         
  -1   1   6         57.36         64.49         1.12 o                         
   0   1   6          2.24          2.61         0.48 o                         
   1   1   6        855.29        901.90         6.74 o                         
   2   1   6         35.83         35.30         0.92 o                         
   3   1   6        136.61        134.39         1.71 o                         
   4   1   6         19.49         19.83         0.89 o                         
   5   1   6         87.78         89.04         1.58 o                         
   6   1   6        148.64        144.03         1.76 o                         
   7   1   6         73.04         73.49         1.24 o                         
   8   1   6          0.46          1.31         0.74 o                         
   9   1   6         24.38         23.86         1.02 o                         
  10   1   6          0.85          0.64         0.65 o                         
  11   1   6         13.98         13.95         0.77 o                         
  12   1   6         64.71         69.87         2.15 o                         
  13   1   6         94.55        100.15         1.33 o                         
  14   1   6         47.98         50.23         1.12 o                         
  15   1   6        106.15         99.87         2.82 o                         
 -16   2   6          1.90          5.24         0.94 o                         
 -15   2   6          0.13         -0.15         0.70 o                         
 -14   2   6          0.29          0.72         0.71 o                         
 -13   2   6          1.25          0.58         1.33 o                         
 -12   2   6          4.09          3.84         0.75 o                         
 -11   2   6         52.22         50.29         1.37 o                         
 -10   2   6          2.73          2.14         0.81 o                         
  -9   2   6         26.97         28.86         1.43 o                         
  -8   2   6        202.67        187.88         1.96 o                         
  -7   2   6          3.02          3.53         0.75 o                         
  -6   2   6        821.68        813.34         4.72 o                         
  -5   2   6         33.99         34.73         0.97 o                         
  -4   2   6         32.19         31.93         0.93 o                         
  -3   2   6         89.29         95.97         1.41 o                         
  -2   2   6         29.78         32.83         0.90 o                         
  -1   2   6          1.29          1.20         0.68 o                         
   0   2   6          5.32          5.76         0.62 o                         
   1   2   6         30.21         33.67         1.00 o                         
   2   2   6         12.90         16.27         0.99 o                         
   3   2   6        212.63        209.62         2.49 o                         
   4   2   6        244.71        239.05         2.37 o                         
   5   2   6        137.40        134.48         1.51 o                         
   6   2   6        139.08        132.41         1.57 o                         
   7   2   6          5.60          5.80         0.82 o                         
   8   2   6          2.48          1.99         0.72 o                         
   9   2   6         54.94         56.76         1.32 o                         
  10   2   6         50.87         52.01         1.48 o                         
  11   2   6         28.23         28.50         1.29 o                         
  12   2   6          9.04          8.99         0.67 o                         
  13   2   6         12.45         12.23         0.58 o                         
  14   2   6          0.71          0.59         0.51 o                         
 -15   3   6         22.27         23.82         1.38 o                         
 -14   3   6          0.66          0.24         0.72 o                         
 -13   3   6         10.03         10.40         0.67 o                         
 -12   3   6         19.48         20.37         1.08 o                         
 -11   3   6         33.33         31.40         1.17 o                         
 -10   3   6          3.43          3.86         0.75 o                         
  -9   3   6          9.20         10.11         0.81 o                         
  -8   3   6        593.24        602.78         4.49 o                         
  -7   3   6        264.97        271.71         3.55 o                         
  -6   3   6        134.56        140.22         1.85 o                         
  -5   3   6          0.56          1.19         0.80 o                         
  -4   3   6         11.96         13.50         0.79 o                         
  -3   3   6          1.09          0.59         0.76 o                         
  -2   3   6          7.48          9.35         0.75 o                         
  -1   3   6         43.71         47.89         1.16 o                         
   0   3   6         34.88         37.17         1.14 o                         
   1   3   6         11.34         10.37         0.76 o                         
   2   3   6         25.80         25.21         0.86 o                         
   3   3   6        415.48        407.70         3.06 o                         
   4   3   6        838.21        825.98         6.25 o                         
   5   3   6        415.75        416.70         3.32 o                         
   6   3   6        602.81        583.21         5.78 o                         
   7   3   6         29.20         29.65         1.16 o                         
   8   3   6          0.45          2.18         0.78 o                         
   9   3   6          0.16          1.11         0.72 o                         
  10   3   6          0.10         -0.64         0.73 o                         
  11   3   6         29.96         30.21         1.06 o                         
  12   3   6         36.38         36.87         1.29 o                         
  13   3   6         52.49         51.43         1.59 o                         
  14   3   6          1.20          1.34         0.91 o                         
 -13   4   6          9.06         10.90         0.96 o                         
 -12   4   6          4.24          3.86         0.59 o                         
 -11   4   6         62.30         63.88         1.36 o                         
 -10   4   6          4.22          4.15         0.67 o                         
  -9   4   6         33.41         36.06         1.19 o                         
  -8   4   6        248.20        262.30         2.76 o                         
  -7   4   6         11.53         10.90         0.96 o                         
  -6   4   6        213.52        216.97         2.68 o                         
  -5   4   6         25.02         27.37         0.98 o                         
  -4   4   6          3.58          6.27         1.00 o                         
  -3   4   6         98.61         86.96         1.51 o                         
  -2   4   6         73.11         67.68         1.74 o                         
  -1   4   6         86.19         90.22         2.54 o                         
   0   4   6         47.44         50.88         1.94 o                         
   1   4   6          0.08          0.27         0.91 o                         
   2   4   6         25.29         27.43         1.07 o                         
   3   4   6         44.21         45.33         1.24 o                         
   4   4   6         27.78         29.13         1.11 o                         
   5   4   6         38.27         39.17         1.51 o                         
   6   4   6        102.35        103.16         1.73 o                         
   7   4   6          5.03          5.60         0.87 o                         
   8   4   6         34.41         33.24         1.75 o                         
   9   4   6          1.67          1.93         0.64 o                         
  10   4   6          6.42          7.42         0.57 o                         
  11   4   6         15.96         15.02         0.77 o                         
  12   4   6          2.81          2.78         0.63 o                         
 -11   5   6          7.02          8.82         0.76 o                         
 -10   5   6          3.72          2.72         0.63 o                         
  -9   5   6         23.81         25.93         1.35 o                         
  -8   5   6          0.22          0.64         0.65 o                         
  -7   5   6         15.59         16.42         1.00 o                         
  -6   5   6         17.02         18.81         1.19 o                         
  -5   5   6          4.54          5.12         0.88 o                         
  -4   5   6          8.72          7.14         0.83 o                         
  -3   5   6         40.64         32.99         1.17 o                         
  -2   5   6         33.98         31.40         1.31 o                         
  -1   5   6         44.32         46.52         1.41 o                         
   0   5   6         10.98         11.39         0.83 o                         
   1   5   6         62.00         62.00         1.55 o                         
   2   5   6          0.04          0.20         0.80 o                         
   3   5   6          1.38          2.27         0.81 o                         
   4   5   6         35.76         37.96         2.42 o                         
   5   5   6         11.44         12.59         1.11 o                         
   6   5   6          4.01          2.35         0.68 o                         
   7   5   6          0.33         -0.13         0.60 o                         
   8   5   6          0.27          0.06         0.69 o                         
   9   5   6          6.94          8.64         0.72 o                         
  10   5   6          9.46         12.36         0.87 o                         
  -8   6   6          4.19          2.08         0.93 o                         
  -7   6   6          1.04         -0.63         0.63 o                         
  -6   6   6          2.71          1.52         0.59 o                         
  -5   6   6          6.08          4.48         0.83 o                         
  -4   6   6          4.70          2.61         0.62 o                         
  -3   6   6          0.15         -0.10         0.66 o                         
  -2   6   6          2.79          3.07         0.65 o                         
  -1   6   6          0.03         -0.55         0.71 o                         
   0   6   6         11.77         10.92         0.93 o                         
   1   6   6         40.46         48.01         1.36 o                         
   2   6   6          1.65          2.17         0.65 o                         
   3   6   6          2.08          2.91         0.67 o                         
   4   6   6          2.44          1.13         0.65 o                         
   5   6   6          5.44          5.11         0.65 o                         
   6   6   6          4.80          3.03         0.70 o                         
 -15   1   7         28.74         28.83         1.38 o                         
 -14   1   7         13.48         13.05         1.01 o                         
 -13   1   7         11.69          9.40         0.71 o                         
 -12   1   7          5.88          7.62         1.05 o                         
 -11   1   7         75.56         70.34         1.29 o                         
 -10   1   7          1.01          2.09         0.73 o                         
  -9   1   7         16.54         18.95         0.85 o                         
  -8   1   7          0.02          0.97         0.76 o                         
  -7   1   7          0.09          0.50         0.73 o                         
  -6   1   7        370.21        354.24         2.57 o                         
  -5   1   7         23.15         20.73         0.77 o                         
  -4   1   7         82.02         89.31         1.39 o                         
  -3   1   7          2.50          3.44         0.78 o                         
  -2   1   7          0.01          0.27         0.74 o                         
  -1   1   7        108.43        112.27         1.99 o                         
   0   1   7         94.61         91.87         1.53 o                         
   1   1   7         42.90         54.00         1.15 o                         
   2   1   7          3.25          2.90         0.72 o                         
   3   1   7         37.37         39.37         1.02 o                         
   4   1   7          2.97          2.41         0.72 o                         
   5   1   7          9.21          8.98         0.83 o                         
   6   1   7          5.72          5.77         0.78 o                         
   7   1   7          8.54          7.78         0.79 o                         
   8   1   7         25.56         23.77         0.92 o                         
   9   1   7          0.53          0.87         0.76 o                         
  10   1   7         27.04         26.68         1.02 o                         
  11   1   7         14.77         12.52         1.37 o                         
  12   1   7          8.48          8.77         0.55 o                         
  13   1   7          0.31         -0.15         0.45 o                         
  14   1   7          1.40          0.95         0.44 o                         
 -15   2   7         13.89         16.06         1.16 o                         
 -14   2   7         45.21         60.60         1.81 o                         
 -13   2   7          1.18          0.25         0.71 o                         
 -12   2   7         37.66         37.99         1.02 o                         
 -11   2   7         18.11         20.48         1.10 o                         
 -10   2   7         50.11         50.14         1.33 o                         
  -9   2   7         18.29         19.93         0.90 o                         
  -8   2   7         90.88         81.77         1.44 o                         
  -7   2   7         50.37         47.41         1.92 o                         
  -6   2   7        399.45        399.46         3.06 o                         
  -5   2   7        121.28        123.81         1.57 o                         
  -4   2   7        176.11        178.92         1.81 o                         
  -3   2   7          7.23          4.63         0.82 o                         
  -2   2   7         26.81         33.28         0.88 o                         
  -1   2   7         92.40         89.94         1.38 o                         
   0   2   7          1.47          2.61         0.74 o                         
   1   2   7         29.47         34.84         1.51 o                         
   2   2   7         21.21         23.22         1.23 o                         
   3   2   7          0.23          0.97         0.94 o                         
   4   2   7        184.91        189.17         2.36 o                         
   5   2   7        453.12        457.40         3.71 o                         
   6   2   7        397.47        396.73         3.13 o                         
   7   2   7         79.81         76.06         1.52 o                         
   8   2   7          3.10          3.70         0.77 o                         
   9   2   7          1.35          0.97         0.75 o                         
  10   2   7         14.44         14.90         0.84 o                         
  11   2   7          0.00          0.84         0.51 o                         
  12   2   7         10.63          9.57         0.77 o                         
  13   2   7         10.48          8.50         0.57 o                         
 -14   3   7         14.96         12.04         1.67 o                         
 -13   3   7         26.54         28.23         0.97 o                         
 -12   3   7          7.29          7.73         0.66 o                         
 -11   3   7          2.17          3.25         0.72 o                         
 -10   3   7         17.32         18.65         0.90 o                         
  -9   3   7        136.71        144.07         1.95 o                         
  -8   3   7         10.21         10.16         0.87 o                         
  -7   3   7         17.55         19.37         1.11 o                         
  -6   3   7        136.09        139.70         1.77 o                         
  -5   3   7         32.64         32.75         1.07 o                         
  -4   3   7         10.14          9.95         1.35 o                         
  -3   3   7          0.07         -0.01         0.90 o                         
  -2   3   7          4.24          4.60         0.84 o                         
  -1   3   7         58.62         54.97         1.23 o                         
   0   3   7         62.35         55.53         1.27 o                         
   1   3   7         28.32         26.62         1.07 o                         
   2   3   7         11.95         12.99         1.18 o                         
   3   3   7         25.45         22.93         1.16 o                         
   4   3   7          9.22          9.67         0.87 o                         
   5   3   7         10.48          9.80         0.89 o                         
   6   3   7          2.03          4.37         0.86 o                         
   7   3   7          0.00         -0.16         0.71 o                         
   8   3   7         27.91         29.89         1.28 o                         
   9   3   7          2.17          2.05         0.72 o                         
  10   3   7          3.51          3.06         0.53 o                         
  11   3   7          6.98          6.67         0.90 o                         
  12   3   7          5.39          2.96         0.70 o                         
 -12   4   7         18.07         14.96         2.11 o                         
 -11   4   7          7.91          7.03         0.77 o                         
 -10   4   7         28.97         31.45         1.06 o                         
  -9   4   7        114.42        123.19         2.33 o                         
  -8   4   7         40.23         42.63         1.88 o                         
  -7   4   7         53.41         55.20         1.58 o                         
  -6   4   7         79.57         86.34         1.88 o                         
  -5   4   7          0.73          1.15         0.79 o                         
  -4   4   7          1.47          2.65         0.86 o                         
  -3   4   7         88.16         87.34         1.69 o                         
  -2   4   7        164.24        150.36         2.18 o                         
  -1   4   7          4.72          6.82         0.95 o                         
   0   4   7          7.51          9.24         1.03 o                         
   1   4   7         27.58         27.51         1.25 o                         
   2   4   7          0.95          2.06         0.77 o                         
   3   4   7          5.09          7.30         0.90 o                         
   4   4   7          2.10          3.21         0.86 o                         
   5   4   7         23.76         26.53         1.68 o                         
   6   4   7         58.06         62.15         3.43 o                         
   7   4   7         13.54         14.37         0.81 o                         
   8   4   7          3.30          4.34         0.75 o                         
   9   4   7          0.00         -0.61         0.61 o                         
  10   4   7          7.43          7.93         1.40 o                         
  11   4   7          1.13          0.81         0.66 o                         
 -10   5   7          1.71          0.98         0.72 o                         
  -9   5   7          3.33          6.08         0.80 o                         
  -8   5   7          9.49          5.55         0.61 o                         
  -7   5   7          9.70          8.26         0.63 o                         
  -6   5   7          0.25         -0.30         0.71 o                         
  -5   5   7          9.63         10.28         0.71 o                         
  -4   5   7          3.82          1.95         0.76 o                         
  -3   5   7          7.32          8.94         0.80 o                         
  -2   5   7          0.02          0.46         0.89 o                         
  -1   5   7         40.01         37.56         1.71 o                         
   0   5   7         12.90         10.80         1.00 o                         
   1   5   7        118.80        119.62         2.09 o                         
   2   5   7         13.05         13.46         1.09 o                         
   3   5   7          2.05          2.95         0.89 o                         
   4   5   7          5.17          8.22         0.89 o                         
   5   5   7          9.86         10.38         0.83 o                         
   6   5   7         13.78         17.57         1.01 o                         
   7   5   7          4.97          4.32         0.72 o                         
   8   5   7         15.19         16.34         1.10 o                         
  -5   6   7          5.59          5.73         0.85 o                         
  -4   6   7          1.23          0.12         0.63 o                         
  -3   6   7          2.90          2.86         0.61 o                         
  -2   6   7         14.47         16.63         1.13 o                         
  -1   6   7          0.93          0.98         0.69 o                         
   0   6   7          0.92          0.84         0.63 o                         
   1   6   7          2.62          0.61         0.58 o                         
   2   6   7         13.98         15.06         1.06 o                         
   3   6   7         31.65         38.12         1.71 o                         
   4   6   7          1.08          1.79         1.31 o                         
 -14   0   8          1.87          1.61         1.03 o                         
 -13   0   8         43.78         43.20         1.78 o                         
 -12   0   8          7.98          6.08         0.89 o                         
 -11   0   8         62.15         42.05         3.40 o                         
 -10   0   8          0.06         -1.09         1.09 o                         
  -9   0   8        150.72        153.64         2.63 o                         
  -8   0   8        215.35        215.07         2.99 o                         
  -7   0   8        358.33        353.92         3.81 o                         
  -6   0   8         43.70         42.81         2.00 o                         
  -5   0   8        184.24        181.08         2.53 o                         
  -4   0   8        116.45        110.02         2.02 o                         
  -3   0   8          3.96          4.60         1.31 o                         
  -2   0   8          3.38          1.30         1.06 o                         
  -1   0   8        303.85        309.29         3.34 o                         
   0   0   8        244.92        239.13         2.99 o                         
   1   0   8       1275.16       1327.65        18.05 o                         
   2   0   8        449.50        445.56         5.17 o                         
   3   0   8        183.95        197.94         2.81 o                         
   4   0   8         13.45         13.01         1.25 o                         
   5   0   8         30.16         31.63         1.45 o                         
   6   0   8         89.14         85.52         1.90 o                         
   7   0   8         58.35         56.47         1.87 o                         
   8   0   8         39.28         38.23         1.51 o                         
   9   0   8         26.22         25.79         2.35 o                         
  10   0   8         25.70         21.62         1.23 o                         
  11   0   8          1.35          0.85         0.89 o                         
  12   0   8         10.21         10.68         0.70 o                         
  13   0   8          4.47          4.25         0.55 o                         
 -14   1   8          0.03          1.08         0.61 o                         
 -13   1   8         18.19         13.27         1.01 o                         
 -12   1   8         43.79         42.09         1.41 o                         
 -11   1   8          2.76          3.20         1.18 o                         
 -10   1   8         54.00         52.21         1.43 o                         
  -9   1   8        267.51        259.49         2.38 o                         
  -8   1   8          0.95         -0.11         0.80 o                         
  -7   1   8        121.21        124.44         1.52 o                         
  -6   1   8        204.31        215.98         2.07 o                         
  -5   1   8          2.47          1.98         0.82 o                         
  -4   1   8        753.58        766.48         5.11 o                         
  -3   1   8        383.90        382.44         2.90 o                         
  -2   1   8        431.29        410.97         3.44 o                         
  -1   1   8         76.96         72.62         1.57 o                         
   0   1   8          9.74          9.76         0.80 o                         
   1   1   8         15.34         17.59         0.90 o                         
   2   1   8         84.67         84.84         1.50 o                         
   3   1   8         14.93         13.73         0.91 o                         
   4   1   8        146.29        142.78         2.41 o                         
   5   1   8        110.56        105.20         1.55 o                         
   6   1   8         33.39         32.66         1.11 o                         
   7   1   8          1.97          2.53         0.82 o                         
   8   1   8         26.73         25.89         1.27 o                         
   9   1   8          2.86          2.83         0.94 o                         
  10   1   8        137.78        134.64         1.71 o                         
  11   1   8          2.39          2.47         0.54 o                         
  12   1   8          7.90          6.82         0.47 o                         
  13   1   8          9.10          8.13         0.92 o                         
 -14   2   8          5.86          5.35         0.84 o                         
 -13   2   8          1.33          1.49         0.59 o                         
 -12   2   8          1.13         -0.66         0.66 o                         
 -11   2   8          4.83          4.05         0.66 o                         
 -10   2   8          3.16          5.07         0.89 o                         
  -9   2   8          5.23          4.97         0.82 o                         
  -8   2   8         28.93         28.50         0.93 o                         
  -7   2   8          5.31          4.82         0.92 o                         
  -6   2   8        316.49        309.95         2.66 o                         
  -5   2   8        242.84        242.11         2.23 o                         
  -4   2   8         82.10         84.95         1.49 o                         
  -3   2   8          0.58         -0.64         1.23 o                         
  -2   2   8         35.13         38.21         1.31 o                         
  -1   2   8         67.50         65.49         1.42 o                         
   0   2   8        104.71         95.61         1.81 o                         
   1   2   8        120.41        118.36         3.06 o                         
   2   2   8         64.92         61.98         1.75 o                         
   3   2   8          0.04          0.03         0.98 o                         
   4   2   8          9.47          9.08         0.95 o                         
   5   2   8         18.65         20.64         1.05 o                         
   6   2   8         78.94         82.24         1.42 o                         
   7   2   8         59.15         58.67         1.31 o                         
   8   2   8         38.09         42.39         1.57 o                         
   9   2   8          2.34          2.58         0.88 o                         
  10   2   8         12.27          9.99         0.61 o                         
  11   2   8          0.23          0.17         0.53 o                         
  12   2   8          1.77          1.64         0.53 o                         
 -12   3   8         12.46         14.90         0.80 o                         
 -11   3   8          5.05          5.35         0.67 o                         
 -10   3   8          0.78          1.73         0.64 o                         
  -9   3   8         41.93         43.61         1.04 o                         
  -8   3   8          4.43          6.23         0.95 o                         
  -7   3   8          6.49          6.34         0.77 o                         
  -6   3   8          0.15         -0.10         0.80 o                         
  -5   3   8          1.59          2.11         0.78 o                         
  -4   3   8         49.28         45.92         1.61 o                         
  -3   3   8          0.36          1.20         0.83 o                         
  -2   3   8         94.92         94.09         1.58 o                         
  -1   3   8         81.10         75.12         1.79 o                         
   0   3   8         62.35         56.68         1.85 o                         
   1   3   8          6.51          6.07         1.20 o                         
   2   3   8          1.74          0.76         1.10 o                         
   3   3   8          0.27         -0.66         1.01 o                         
   4   3   8         20.74         19.33         1.02 o                         
   5   3   8        418.89        410.83         4.65 o                         
   6   3   8        334.43        364.36         9.12 o                         
   7   3   8        293.07        304.27         3.53 o                         
   8   3   8        188.61        185.34         2.13 o                         
   9   3   8         12.05         11.61         0.58 o                         
  10   3   8          2.09          1.69         0.65 o                         
  11   3   8          2.42          2.46         1.06 o                         
 -11   4   8          8.92          8.17         0.79 o                         
 -10   4   8         12.37         12.16         0.75 o                         
  -9   4   8         14.94         17.92         0.80 o                         
  -8   4   8         23.72         23.70         1.54 o                         
  -7   4   8        100.18         98.96         1.80 o                         
  -6   4   8         52.15         48.35         1.22 o                         
  -5   4   8         25.47         24.36         1.56 o                         
  -4   4   8         24.53         28.85         1.96 o                         
  -3   4   8          2.42          4.24         1.08 o                         
  -2   4   8         30.52         27.33         2.06 o                         
  -1   4   8          1.29          1.02         1.07 o                         
   0   4   8          8.26          6.98         1.12 o                         
   1   4   8         25.77         29.91         1.40 o                         
   2   4   8          6.89          9.59         1.02 o                         
   3   4   8         30.60         35.46         2.28 o                         
   4   4   8          5.29          2.97         0.96 o                         
   5   4   8         79.73         74.54         1.67 o                         
   6   4   8         19.56         16.34         1.17 o                         
   7   4   8          4.69          2.69         0.61 o                         
   8   4   8         24.04         25.35         1.26 o                         
   9   4   8         19.07         16.70         1.46 o                         
  -8   5   8          8.23          7.07         1.31 o                         
  -7   5   8         47.86         46.67         4.13 o                         
  -6   5   8        117.57         95.34         3.22 o                         
  -5   5   8         55.34         56.75         2.08 o                         
  -4   5   8          1.39          0.39         0.67 o                         
  -3   5   8          3.47          3.98         0.72 o                         
  -2   5   8          3.30          6.45         0.89 o                         
  -1   5   8          0.62         -0.38         0.83 o                         
   0   5   8          1.49          0.65         0.71 o                         
   1   5   8          7.71          6.83         0.75 o                         
   2   5   8          1.65          1.45         0.89 o                         
   3   5   8         13.99         12.34         1.04 o                         
   4   5   8          5.47          7.01         1.13 o                         
   5   5   8          8.80         12.86         2.02 o                         
   6   5   8         15.18         10.24         1.55 o                         
 -13   1   9          3.74          3.60         1.05 o                         
 -12   1   9          0.42          0.36         0.51 o                         
 -11   1   9          0.66          0.73         0.50 o                         
 -10   1   9          2.79          2.81         0.59 o                         
  -9   1   9         41.82         42.01         1.80 o                         
  -8   1   9          6.76          7.45         0.72 o                         
  -7   1   9          1.01          1.05         0.70 o                         
  -6   1   9        159.59        163.24         1.84 o                         
  -5   1   9        183.67        187.25         2.16 o                         
  -4   1   9         89.74         91.20         1.46 o                         
  -3   1   9          8.00          9.60         0.86 o                         
  -2   1   9          0.04          1.39         0.85 o                         
  -1   1   9          4.90          5.20         0.86 o                         
   0   1   9         28.16         30.04         1.41 o                         
   1   1   9         13.05         13.52         0.91 o                         
   2   1   9          6.11          7.18         0.92 o                         
   3   1   9        178.85        183.28         2.23 o                         
   4   1   9         15.49         17.15         0.90 o                         
   5   1   9          0.22          0.20         0.82 o                         
   6   1   9         26.46         27.61         1.21 o                         
   7   1   9         90.20         88.61         2.43 o                         
   8   1   9          2.36          2.02         0.64 o                         
   9   1   9          0.29         -0.52         0.69 o                         
  10   1   9         53.06         48.80         2.15 o                         
  11   1   9          8.23          8.03         0.77 o                         
 -12   2   9          6.93          7.12         1.48 o                         
 -11   2   9         39.87         37.92         2.50 o                         
 -10   2   9         22.41         23.51         1.04 o                         
  -9   2   9         11.63         10.11         0.66 o                         
  -8   2   9         11.35         10.86         0.84 o                         
  -7   2   9          4.06          1.65         0.88 o                         
  -6   2   9         22.18         20.68         1.17 o                         
  -5   2   9         72.63         77.00         1.50 o                         
  -4   2   9         23.02         26.82         1.02 o                         
  -3   2   9         59.06         60.02         1.36 o                         
  -2   2   9          0.17          1.89         0.86 o                         
  -1   2   9        116.76        126.35         2.03 o                         
   0   2   9        185.74        187.29         2.71 o                         
   1   2   9          1.82          3.66         1.44 o                         
   2   2   9         18.59         17.06         1.27 o                         
   3   2   9        108.34        109.04         2.13 o                         
   4   2   9         71.98         76.47         2.23 o                         
   5   2   9        193.46        196.10         4.85 o                         
   6   2   9          2.56          3.04         0.81 o                         
   7   2   9         51.05         47.38         1.23 o                         
   8   2   9        119.25        132.93         1.93 o                         
   9   2   9         13.18         12.36         0.62 o                         
  10   2   9          0.72          0.69         0.48 o                         
 -11   3   9          2.18          0.92         1.03 o                         
 -10   3   9          5.01          3.62         0.59 o                         
  -9   3   9          0.87          0.49         0.57 o                         
  -8   3   9         19.51         21.22         0.85 o                         
  -7   3   9         20.46         21.94         0.87 o                         
  -6   3   9         45.58         42.71         1.11 o                         
  -5   3   9         34.63         32.31         1.86 o                         
  -4   3   9         11.52         12.82         1.00 o                         
  -3   3   9          0.55         -0.64         1.00 o                         
  -2   3   9         21.00         23.73         1.61 o                         
  -1   3   9         42.43         39.51         2.10 o                         
   0   3   9         91.81         94.76         2.89 o                         
   1   3   9         52.28         54.25         2.39 o                         
   2   3   9         48.40         56.41         4.14 o                         
   3   3   9         22.23         19.75         2.60 o                         
   4   3   9         12.96         13.74         0.95 o                         
   5   3   9         51.70         51.01         1.61 o                         
   6   3   9         25.36         22.09         1.19 o                         
   7   3   9         81.20         69.27         2.61 o                         
   8   3   9         24.64         27.37         1.24 o                         
   9   3   9         20.11         18.39         1.73 o                         
  -9   4   9         16.35         19.30         1.56 o                         
  -8   4   9          0.91          0.98         0.63 o                         
  -7   4   9         86.57        103.75         2.77 o                         
  -6   4   9         11.88         11.46         0.92 o                         
  -5   4   9         11.41         10.18         0.84 o                         
  -4   4   9        103.59        112.20         1.88 o                         
  -3   4   9         50.62         50.95         2.70 o                         
  -2   4   9         68.00         61.18         2.02 o                         
  -1   4   9          3.45          2.53         0.99 o                         
   0   4   9          8.54          6.34         0.97 o                         
   1   4   9          1.01          0.26         0.94 o                         
   2   4   9          1.95          1.90         0.79 o                         
   3   4   9         17.47         20.91         1.21 o                         
   4   4   9         24.60         25.39         2.94 o                         
   5   4   9          2.52          1.18         0.71 o                         
   6   4   9         56.33         54.07         2.86 o                         
   7   4   9        125.62        110.87         4.17 o                         
  -4   5   9         25.61         26.42         1.64 o                         
  -3   5   9          0.75          2.38         1.67 o                         
  -2   5   9          0.53          1.33         1.55 o                         
  -1   5   9         11.54         11.13         0.97 o                         
   0   5   9          8.52         11.76         1.43 o                         
   1   5   9         36.02         32.04         2.38 o                         
   2   5   9         22.24         20.84         1.91 o                         
 -11   0  10          0.14          1.21         0.72 o                         
 -10   0  10          6.13          7.12         1.14 o                         
  -9   0  10          0.09         -0.36         0.74 o                         
  -8   0  10          0.84         -0.39         0.76 o                         
  -7   0  10         60.09         55.77         1.95 o                         
  -6   0  10         20.07         20.61         1.63 o                         
  -5   0  10        232.68        242.26         3.96 o                         
  -4   0  10        573.24        645.06         7.59 o                         
  -3   0  10        167.27        177.73         3.34 o                         
  -2   0  10        122.47        129.69         2.48 o                         
  -1   0  10         81.94         82.62         2.10 o                         
   0   0  10        139.94        144.05         3.09 o                         
   1   0  10         78.45         81.53         2.40 o                         
   2   0  10        137.54        141.86         3.36 o                         
   3   0  10         32.46         31.02         1.53 o                         
   4   0  10         17.80         12.18         1.99 o                         
   5   0  10         72.26         64.48         2.10 o                         
   6   0  10         11.15         11.14         1.22 o                         
   7   0  10         46.51         41.42         1.66 o                         
   8   0  10         32.55         29.47         1.63 o                         
   9   0  10         31.39         26.97         1.36 o                         
 -11   1  10         18.32         20.58         0.87 o                         
 -10   1  10         12.31         13.58         1.28 o                         
  -9   1  10          5.32          3.99         0.62 o                         
  -8   1  10         13.62         13.00         0.67 o                         
  -7   1  10          0.26         -0.61         0.61 o                         
  -6   1  10          2.86          3.33         0.82 o                         
  -5   1  10         38.98         42.65         2.10 o                         
  -4   1  10        119.34        118.49         2.16 o                         
  -3   1  10        153.50        161.49         2.15 o                         
  -2   1  10          0.07         -0.60         0.83 o                         
  -1   1  10         13.10         14.62         0.92 o                         
   0   1  10          0.77          0.63         0.95 o                         
   1   1  10          0.07         -0.90         0.90 o                         
   2   1  10          1.66          1.19         1.04 o                         
   3   1  10        122.30        117.62         2.27 o                         
   4   1  10         92.86         91.57         1.87 o                         
   5   1  10          0.37          0.15         0.72 o                         
   6   1  10         32.53         32.74         1.17 o                         
   7   1  10        135.72        139.88         2.27 o                         
   8   1  10         26.24         25.26         0.92 o                         
   9   1  10         33.97         32.07         1.22 o                         
 -10   2  10          0.22          0.90         0.64 o                         
  -9   2  10         46.39         38.69         1.74 o                         
  -8   2  10          1.39          1.51         0.53 o                         
  -7   2  10         87.85         91.56         1.55 o                         
  -6   2  10          1.50          1.95         0.87 o                         
  -5   2  10          0.02         -0.10         0.66 o                         
  -4   2  10          1.95          3.28         0.73 o                         
  -3   2  10          2.99          4.04         0.92 o                         
  -2   2  10         14.37         16.89         1.17 o                         
  -1   2  10         18.73         16.94         1.36 o                         
   0   2  10         17.41         12.48         2.42 o                         
   1   2  10         33.84         30.80         2.64 o                         
   2   2  10         18.11         19.13         1.14 o                         
   3   2  10          5.99          4.21         0.84 o                         
   4   2  10          2.47          1.96         0.71 o                         
   5   2  10          1.41          2.17         0.87 o                         
   6   2  10         30.90         32.89         1.40 o                         
   7   2  10        158.12        125.03         2.52 o                         
   8   2  10         21.54         16.40         1.49 o                         
  -9   3  10          8.99          5.66         2.92 o                         
  -8   3  10          1.58          1.46         0.60 o                         
  -7   3  10          2.57          3.76         0.65 o                         
  -6   3  10          6.14          6.56         0.63 o                         
  -5   3  10          5.98          6.52         1.07 o                         
  -4   3  10         19.84         18.33         0.98 o                         
  -3   3  10         27.24         27.23         1.08 o                         
  -2   3  10         54.94         50.42         1.69 o                         
  -1   3  10          0.06          0.56         1.19 o                         
   0   3  10        114.72        105.04         2.31 o                         
   1   3  10         35.83         43.18         1.46 o                         
   2   3  10         70.28         77.38         1.72 o                         
   3   3  10         48.58         52.41         1.50 o                         
   4   3  10          9.57          9.27         0.75 o                         
   5   3  10          0.96          1.41         0.65 o                         
   6   3  10          2.05          2.66         0.75 o                         
  -5   4  10          2.24          2.22         1.19 o                         
  -4   4  10          2.09          1.55         1.09 o                         
  -3   4  10          4.53          4.03         1.41 o                         
  -2   4  10         33.73         35.66         2.77 o                         
  -1   4  10          7.49         10.47         1.22 o                         
   0   4  10          0.23          0.51         1.05 o                         
   1   4  10          0.00          1.52         1.00 o                         
   2   4  10          2.59          2.75         0.87 o                         
   3   4  10          0.01         -0.48         1.43 o                         
  -9   1  11         16.13         15.72         2.14 o                         
  -8   1  11         18.71         21.05         0.98 o                         
  -7   1  11          2.34          1.55         0.92 o                         
  -6   1  11          0.82          1.39         0.62 o                         
  -5   1  11         19.22         16.02         1.10 o                         
  -4   1  11         52.11         52.17         1.53 o                         
  -3   1  11         71.13         65.17         2.07 o                         
  -2   1  11         53.89         58.27         1.55 o                         
  -1   1  11         23.18         24.28         1.26 o                         
   0   1  11         26.51         29.45         1.25 o                         
   1   1  11          0.03          0.46         0.69 o                         
   2   1  11          1.36          2.26         0.76 o                         
   3   1  11         15.18         12.93         1.78 o                         
   4   1  11         18.72         18.02         1.33 o                         
   5   1  11         23.48         20.13         2.80 o                         
   6   1  11          1.35          0.92         0.80 o                         
  -7   2  11         15.25         16.67         1.68 o                         
  -6   2  11          4.01          4.12         0.66 o                         
  -5   2  11          3.53          3.03         0.71 o                         
  -4   2  11         13.25         11.30         0.93 o                         
  -3   2  11         14.12          9.24         1.16 o                         
  -2   2  11         18.44         16.04         1.57 o                         
  -1   2  11          3.57          3.12         0.88 o                         
   0   2  11         42.76         41.81         1.43 o                         
   1   2  11          0.00          0.18         0.80 o                         
   2   2  11         25.09         21.67         1.93 o                         
   3   2  11          4.82          6.29         0.86 o                         
   4   2  11          4.71          5.09         1.19 o                         
   5   2  11          0.00          1.23         1.03 o                         
  -4   3  11          0.69         -0.24         1.88 o                         
  -3   3  11          2.06          1.93         0.89 o                         
  -2   3  11          2.49          2.60         1.05 o                         
  -1   3  11          0.06         -0.39         1.09 o                         
   0   3  11         13.67         17.95         1.71 o                         
   1   3  11          2.89          3.81         0.82 o                         
   2   3  11          1.90          2.17         0.96 o                         
  -4   0  12          8.23          6.63         2.26 o                         
  -3   0  12        328.91        341.78        10.96 o                         
  -2   0  12        111.53        106.11         4.53 o                         
  -1   0  12         73.89         67.76         3.10 o                         
   0   0  12         45.96         52.52         3.10 o                         
   1   0  12         41.05         44.88         6.79 o                         
  -4   1  12         39.74         37.34         2.80 o                         
  -3   1  12         82.84         82.88         3.57 o                         
  -2   1  12          0.01          0.44         0.91 o                         
  -1   1  12          1.08          0.69         1.06 o                         
   0   1  12         31.63         36.92         2.86 o                         
   1   1  12         10.28          9.64         1.05 o                         
                                                                                
